# Supplementary material for: An approach to classifying sequence tags sampled from Plasmodium falciparum var genes
Source: Mol Biochem Parasitol. 2007 Jul;154(1):98–102. doi: 10.1016/j.molbiopara.2007.03.011 (PMC1906845; doi:10.1016/j.molbiopara.2007.03.011)
Supplement: Supplementary file 1 [file mmc1.zip]

Archive with 5 entries (5 files):
- 878_kilifi_sequences.fasta
- 878_Kilifi_sequences.xls
- sequenceClassifier3.pl
- sequenceClassifier3.xls
- Supplementary information.doc
