# Supplementary material for: An approach to classifying sequence tags sampled from Plasmodium falciparum var genes
Source: Mol Biochem Parasitol. 2007 Jul;154(1):98–102. doi: 10.1016/j.molbiopara.2007.03.011 (PMC1906845; doi:10.1016/j.molbiopara.2007.03.011)
Supplement: Supplementary file 1 [file mmc1.zip › 878_kilifi_sequences.fasta]

>C4130A_G2_001_0001
DIADIIRGKDLYLGDQERKQHLEKRLETMFEKIQKNNNNKLSNLSTKEVREYWWALNRDQVWKAITCDAGAADEYFKKSGKLEFEFTGGQCGRDGENVPTYLDYVPQFFR
>G4161B_G4_771_1550
DIADIVRGKDLYLGDKKEKDRLQSTLKRIFQKIYDNLNDIKAKTYYNSDTPDFYKLREDWWELNRLDVWKAITCNAQGNTYFRGTCSNDTTSAKGHCQCIDGTVPTNFDYVPQYLR
>C4172B_G4_772_1551
DIADIVRGRDLYRGDNREKTKLEKKLKEIFGIIYDNLNGAKEHYKDESRNYFQLREDWWDANRETVWKAITCDAAGGTYFRNTCGSGEKGSATTGKCRCPNGNDQVPTYFDYVPQYLR
>G4187B_G4_773_1552
DIGDIFRGKDLYLGNKKERARLEKNLKKIFGNIYNNLVSEKPQAKDHYQDNDKNFFKLREDWWALNRQTVWKAITCDAPPDAPYFGETCVGNGKHSTLTKDKCRCFGANIVPTYFDYVPQYLR
>C4180A_G2_002_0008
DIGDIIGGKDLYLDHEQGYNRLEARLKTIFQNIQNKNKSPLDKLSLDKFREYWWALNRVQVWKAITCKAEVDDIYSKTANGNTTLWNYNCGHHVNQDVPANLDYVPQFLR
>G4162A_G4_003_0009
DIGDIIRAKDLFIGYNQKDQNEKQKLQDSLKNIFGKIYEELSESAKEHYKKDKKTGNYFQLREDWWYANRAKVWYAMTCGAPDNAKYFRPTCSNDTTDTYEKCRCAINDVPTYFDYVPQYLR
>C4161A_G6_004_0010
DIGDIIRGEDLYLGYDDEEKKQREQLEENLKKIFKEIYDNLMEDLKNDPTKNGAQNRCKDTKNYYQLREDWLALNRVQVWKAITCNAPENANYFKPAQNGTREFTNGHCGRNEEKVPTYLDYVPQYLR
>G4172A_G1_005_0011
DIGDIIRGIDMFKPNVHDKVEKGLREVFKKIHDLNKSKINDYDGDGPEYYKLREAWWTANRDQVWKAITCGALPKSAYVLQSENNTQLPSYLKCGHNNKDDPPTNLDYVPQYLR
>G4187A_G4_006_0014
DIGDIIRGKDLFIGNNKRDKLEKQLKKYFNNIYEQLVKKDEEGAETHYEGDEANNFFQLREDWWNANRQEIWKAITCDDRLGGNAYFRRTCGGNEKNSTLAKDKCRCKDENGKPNDQVPTYFDYVPQYLR
>C4130B_G2_774_1553
DIGDIIRGKDLFIGNNKRDKLEKQLQKYFNKIYEELKNEKTNGEIEERYGKDPNYYKLREYWWALNRQDVWKAITCRAGDTDEYFTKSSDGLYVFSNGPCGRDETDVPTNLDYVPQFLR
>G4168A_G4_007_0015
DIGDIIRGKDLFIGNNKRDKLEKQLQKYFQKIYDKLKDKEGAKERYKDTANYYELREDWWALNRNDVWKAITCDAQGFDYFRHTCNGGEQTKGYCRCDGDQPNDDKPNIDPPTYFDYVPQYLR
>C4168A_G4_008_0016
DIGDIIRGKDLFIGYDEKDRNEKKQLQQNLKKIFGKIHEDVTSGSNAEAAKARYKDTDNYYELREDWWALNREDVWKAITCKAEGNTYFRATCNGGERTEGYCRCKDDQVPTFFDYVPQYLR
>G4172A_G4_009_0017
DIGDIIRGKDLFIGYDEKEKDRRRKLEEKLQKIFGNIYNDLTKKKGRNGQIEARYGSDKGNYYLLREDWWTANRHTVWKAITCGAPDNAEYFRKTCSGGFKTHKKCTCANGDVPTYFDYVPQYLR
>G4162A_G4_010_0020
DIGDIIRGKDLFIGYDERDRKEKAKLQENLKKIFGKIYDNLVKNKVGAETHYGGDAPYYYKLREDWWNANRKEVWKAITCEAKEAGKYFREKTSEGNECTVKRCKCVDGDPPTNLDYVPQFLR
>C4178B_G4_775_1554
DIGDIIRGKDLFIGYDERDRKEKKQLQDSLKNIFGKIYEGLTDIGAKKHYQDGTGNYFQLREDWWDANRKKVWDAITCKANADDKYFRDACSGGKTPNQGRCRCVTDVPTYFDYVPQFLR
>C4013A_G4_011_0021
DIGDIIRGKDLFIGYDERDRKEKQKLQENLKKIFGKIHEKLDKKDRYQKDGGDFFQLREDWWDANRLELWKAITCEATDTAQYFRKTCSNGQNSTLANCRCIDGTVPTNFDYVPQYLR
>C4013A_G4_012_0022
DIGDIIRGKDLFIGYDERDRKEKQKLQENLKKIFGKIHEKLDKKDRYQKDGGDFFQLREDWWDANRLEVWKAITCEATDTAQYFRNTCSNGQNSTQANCQCIDFSVPTYFDYVPQYLR
>G4140A_G4_013_0025
DIGDIIRGKDLFIGYDKKDRAQKKKLQENLKNIFAKIYHNLTDPKAKEYYKNNDDTDKNYYKLREDWWDANREKVWKAITCGAPKESKYFRHTCGTGTPTYDKCRCVTDVPTYFDYVPQYLR
>G4172B_G4_776_1555
DIGDIIRGKDLFIGYDKKDREQKKKIQDNLKDIFAKIYNKLIGDLTTRNAKKGAEARYKDDGGNYFQLREDWWDANRAKVWYAITCGAGKHDKYFRNTCAGEQRTPTHKQCRCVNLGDVPTNFDYVPQYLR
>G4172A_G6_014_0027
DIGDIIRGKDLFIGYDKKDREQKKKIQDNLKDIFAKIYNKLIGDLTTRNAKKGAEARYKDDGGNYFQLREDWWDANRAKVWYAITCGAGKHDKYFRNTYAGEQRTPTHKQCRCVNLGDVPTNFDYVPQYLR
>G4168A_G4_015_0028
DIGDIIRGKDLFIGYDQKEKDRRENLENKLKKIFEKIHKEVTSTSGRRNRQTLKARYDGDTTNYYQLREDWWNANRIMVWIAMTCGAGEGDKYFRKACSGGTTPTNKKCRCTTHDVPTYFDYVPQYLR
>G4168A_G4_016_0029
DIGDIIRGKDLFIGYDQKEKDRRENLENKLKKIFEKIHKEVTSTSGRRNRQTLKARYDGDTTNYYQLREDWWNANRIMVWIAMTCGAGESDKYFRKACSGGTTPTNKKCRCTTHDVPTYFDYVPQYLR
>C4130B_G4_777_1556
DIGDIIRGKDLFIGYNEIDREQKKKIQDNLKEIFKKIYDEVTRGKNGEIETRYGSDENYFQLREDWWDANRAKVWKAITCKANDDDKYFRQTACAGTGTQGRCRCAAGDVPTYFDYVPQYLR
>C4130A_G4_017_0031
DIGDIIRGKDLFIGYNEIDREQKKKYKIDLKEIFKKIYDEVTRGKNGEIETRYGSDENYFQLREDWWDANRAKVWKAITCKANDDDKYFRQTACAGTGTQGRCRCAAGDVPTYFDYVPQYLR
>G4013A_G4_018_0032
DIGDIIRGKDLFIGYNEIDREQKKQLQENLKKIFGKIYEKLEQPAEEYYKEDKKEGNFYQLREDWWNTNRQEIWKALTCDAPNGGVHYFRKTCSKGESHVKDKCTCVSGDPPTYFDYVPQYLR
>C4168A_G3_020_0034
DIGDIIRGKDLFIGYNEKDKEEKKQLQDNLKDIFKKIHNNLQDTEAQERYNGDGDNYYKLREDWWDANRETVWKAITCYAGQNDTYSINTGNSITEFWFGRCGRNERNVPTNLDYVPQYLR
>G4187B_G4_778_1557
DIGDIIRGKDLFIGYNEKDKEEKKQLQDSLKNIFGKIYEGLTTTNGRSEPSASALQERYKDGSGNYFQLREDWWALNRDQVWEAITCEAGGNTYFRGTCSEEPLSKQKCSCPNAGVPTYFDYVPQYLR
>C4187B_G4_021_0037
DIGDIIRGKDLFIGYNEKDKEEKKQLQDSLKNIFGKIYEGLTTTNGRSESSASALQERYKDGSGNYFQLREDWWALNRDQVWEAITCEAGGNTYFRGTCSEEPLSKQKCSCPNAGVPTYFDYVPQYLR
>G4187A_G4_779_1558
DIGDIIRGKDLFIGYNEKDKEEKKQLQDSLKNIFGKIYEGLTTTNGRSESSASALQERYKDGSGNYFQLREDWWALNRDQVWEAITCEAGGTTYFRGTCSEEPLSKQKCSCPNAGVPTYFDYVPQYLR
>G4187A_G4_022_0039
DIGDIIRGKDLFIGYNEKDKEEKKQLQDSLKNIFGKIYEGLTTTNGRSESSASALQERYKDGSGNYSQLREDWWALNRDQVWEAITCEAGGNTYFRGTCSEEPLSKQKCSCPNAGVPTYFDYVPQYLR
>G4140A_G4_023_0040
DIGDIIRGKDLFIGYNEKDKEEKKQLQENLKKIFKKIYDNLMEDLKKYPTKKVEAEKHYQDKNGGNFFKLREDWWTANRHTVWEAMTCDAHEGDKYFRATCSDSGDTKGSSVANHKCRCKKKDGTNDTNQVPTYFDYVPQFLR
>G4140A_G4_024_0041
DIGDIIRGKDLFIGYNEKDKEEKTKLQENLKNIFANIYEKLKDKEGAQKRYGSDGPEFFKLREDWWALNRQDVWKAITCEHPGGTYFRKTCGSGNWTEGKCRCSDKPNTDPPTYFDYVPQYLR
>G4172A_G4_025_0043
DIGDIIRGKDLFIGYNEKDQEEKRKLQENLKTIFGKLQESLDTTIKSQYDDNEGNYFKLREDWWAFNREDVWKAITCEAGTSDKYFRKTACGESGSPSVAQNQCRCPKTSGANAIKAGDNVSIVPTYFDYVPQYLR
>G4161A_G3_026_0044
DIGDIIRGKDLFIGYNEKDRNEKKQLQDSLKKIFGKIYNELTNGRNGVKEHYKDEDDNEGNYFQLREDWWNANRKEVWKAITCKADENDRYSANIEHDRTGVSHGRCGHRDENVPTYLDYVPQYLR
>C4187B_G2_027_0048
DIGDIIRGKDLFIGYNETDKVQKAILQQRLKEIFKKIYEGLKDAKKHYGDDENYYKLREYWWALNRVQVWNAITCKAKEGDIYSKTANGNTTLWNDKCGHHVKQDVPTNLDYVPQFLR
>G4172A_G4_028_0050
DIGDIIRGKDLFIGYNQKDRNEKAKLQDNLKEIFAKIHDKLTHDAQTHYEGDKENYFFKLREDWWALNRKEVWKAITCDAKGSQYFRQTCGINDSWTGDDCRCPNGKNSDQVPTYFDYVPQYLR
>C4013A_G4_029_0052
DIGDIIRGKDLFIGYNQKDRNEKAKLQENLTKIFGKIYGKLNEKIKSNYNDDPDYFQLREDWWTVNRDQVWKALTCKAEGASYFRATCDSADGNSKSQANHYCRCKDGQVPTYFDYVPQYLR
>G4161A_G4_030_0053
DIGDIIRGKDLFIGYSQKYKDEKSKLEENLKKIFGKIHGGLTDSGAKNHYNDTSKNYYKLREDWWDLNRHDVWNAITCGAPKEAKYFRKTACGQGNETHGYCRCVNRVDVPTYFDYVPQFLR
>G4161A_G4_031_0054
DIGDIIRGKDLFIGYSQKYKDEKSKLEENLKKIFGKIHGGLTDSGAKNHYNDTSKNYYKLREDWWDLNRHDVWNAITCGAPKEAKYFRKTACGQGNETHGYCRCVNRVDVPTYFDYVPQYLR
>G4142A_G4_032_0056
DIGDIIRGKDLFLDGPNQEKKLLENKLKQYFQKIHNSLGMSAKNHYNDTSKNYYKLRNDWWELNRKEVWKAITCKANDDAEYFRKKDSDGKPCSVQKCTCINGDPPTNFDYVPQYLR
>G4129A_G4_033_0057
DIGDIIRGKDLFLGGPDQEKKKLEENLRNIFKNIHDHLTDAKAKSYYKNDNDRNYFKLRNDWWELNRQQVWNAITCGAPSDAQYFRNTCSSIKGGHYKNCHCIGGDVLTNFDYVPQYLR
>G4142A_G4_034_0066
DIGDIIRGKDLFLGGPNQEKKLLENKLKQYFQKIHNSLGMSAKNHYNDTSKNYYKLRNDWWELNRKEVWKAITCKANDDAEYFRKKDSDGKPCSVQKCTCINGDPPTNFDYVPQYLR
>C4013A_G2_035_0067
DIGDIIRGKDLFLGHKEQKKKLQENLEKIFNKFKTIYEDLKTLPIDDIREYWWALNRNDVWKAITCNAPTDAYYFVYKSGSLSNFSNSKCGHDENAPLTNLDYVPQYLR
>C4142A_G5_036_0069
DIGDIIRGKDLFLGHKQRKIQLEERLKTMFENIQENNYSTLKALSIDAVREYWWALNRDQVWNAITCKAPDNAKYFRGTCGGDARKPSLTQNNCRCKGDQVPTYFDYVPQYLR
>G4142A_G5_037_0072
DIGDIIRGKDLFLGHKQRKIQLEERLKTMFENIQENNYSTLKTLSIDAVREYWWALNRDQVWNAITCKAPDNAKYFRGTCGGDARKPSLTQNNCRCKGDQVPTYFDYVPQYPR
>C4178A_G2_038_0073
DIGDIIRGKDLFLGHNHIKKPLLENLEQIFKKFKVKYPDLNDVEIDDIREYWWALNRNDVWEALTCSAPYYADYFKKKSGNTYNFTTEGYCGRNEGAPPTNLDYVPQFLR
>C4130B_G2_780_1559
DIGDIIRGKDLFLGHNHKKKPLLDNLEKIFNNFREKYKDLKDVEIDDIREYWWALNREDVWEALTCSAPGDAKYVKYFPSNTTIVSFDQCGHNDMDVPTNLDYVPQFLR
>G4178A_G2_781_1560
DIGDIIRGKDLFLGHNHKKKPLLENLEQIFKKFKVKYPDLNDIEIDDIREYWWALNRNDVWEALTCSAPYYADYFKKKSGNTYNFTTEGYCGRNEGAPPTNLDYVPQFLR
>C4178A_G6_040_0074
DIGDIIRGKDLFLGHNHKKKPLLENLEQIFKKFKVKYPDLNDVEIDDIREYWWALNRNDVWEALTCSAPYCADYFKKKSGNTYNFTTEGYCGRNEGAPPTNLDYVPQFLR
>C4178A_G2_041_0075
DIGDIIRGKDLFLGHNHKKKPLLENLEQIFKKFKVKYPDLNDVEIDDIREYWWALNRNDVWEALTCSAPYYADYFKKKPGNTYNFTTEGYCGRNEGAPPTNLDYVPQFLR
>C4178B_G2_782_1561
DIGDIIRGKDLFLGHNHKKKPLLENLEQIFKKFKVKYPDLNDVEIDDIREYWWALNRNDVWEALTCSAPYYADYFKKKSGNTYNFTTEGYCGRDEGAPPTNLDYVPQFLR
>C4178A_G2_042_0076
DIGDIIRGKDLFLGHNHKKKPLLENLEQIFKKFKVKYPDLNDVEIDDIREYWWALNRNDVWEALTCSAPYYADYFKKKSGNTYNFTTEGYCGRNEGAPPTNLDYVPQFLR
>C4178A_G2_043_0089
DIGDIIRGKDLFLGHNNKKKALLDNLEKIFNRFQKIYKDLNNLPIDDIREYWWALNRNDVWEALTCSAPGDAKYVKYFPSNTTIVSFDQCGHNDVDVPTNLDYVPQFLR
>C4130B_G2_783_1562
DIGDIIRGKDLFLGHNQREKKLEKRLEQMFKNIKKNNDKLDKISIEQVREYWWALNRQDVWKAITCRAGDTDEYFTKSSDGLYVFSNGPCGRDETDVPTNLDYVPQFLR
>C4130A_G2_044_0098
DIGDIIRGKDLFLGHNQRKKKLEKRLEQMFKNIKKNNDELDKISIERVREYWWALNRQDVWKAITCRAGDTDEYFTKSSDGLYVFSNGPCGRDETDVPTNLDYVPQFLR
>C4130A_G3_045_0099
DIGDIIRGKDLFLGHNQRKKKLEKRLEQMFKNIKKNNDKLDKISIEQVGEYWWALNRQDVWKAITCRAGDTDEYFTKSSDGLYVFSNGPCGRDETDVPTNLDYVPQFLR
>C4130A_G2_046_0100
DIGDIIRGKDLFLGHNQRKKKLEKRLEQMFKNIKKNNDKLDKISIEQVREYWWALNRQDVWKAITCRAGDTDEYFTKSSDGLYVFSNGPCGRDETDVPTNLDYVPQFLR
>G4130A_G2_047_0113
DIGDIIRGKDLFLGHQQKKSVLEASLKSMFENIKKNNEKLNSLENEQVREYWWALNRDQVWKAITCKANDDDKYSKTTEHDKTTVFYYKCGHYEGAPPTNLDYVPQFLR
>C4187B_G2_784_1563
DIGDIIRGKDLFLGHQQRKHLLEKRLETMFANIQNKNENLKSLSLDKVREYWWALNRVQVWKAITCKAKKGDIYSKTMNNGNMVFWYPKCSHHVKQDVPTNLDYVPQFLR
>C4130A_G2_048_0115
DIGDIIRGKDLFLGHQQRKKELEKRLKTMFKNIQKNNPELNKLKPEQVREYWWALDRDQVWKAITCKAERDDTYSINTGNGETILFDFNCGHHKDNNVPTNLDYVPQYLR
>G4130B_G5_785_1564
DIGDIIRGKDLFLGHQQRKKELEKRLKTMFKNIQKNNPELNKLKPEQVREYWWALNRDQVWKAITCKAERDDTYFRATCGGSGNNATQAKNKCRCDGANANQVPTYFDYVPQFLR
>C4130A_G2_049_0116
DIGDIIRGKDLFLGHQQRKKELEKRLKTMFKNIQKNNPELNKLKPEQVREYWWALNRDQVWKAITCKAERDDTYSINTGNGETILFDFNCGHHKDNNVPTNLDYVPQYLR
>C4142A_G2_050_0117
DIGDIIRGKDLFLGHQQRKKELEKRLKTMFQNIKKTNPELKNLKPEQIREYWWALNRDQVWKAITCDATVDDRYSKTVDDGRFLWYPKCGHDEGIVPTNLDYVPQYLR
>C4130A_G5_051_0119
DIGDIIRGKDLFLGHQQRKKHLEKRLEQMFENIRKNNNNTELGELTTAQVREYWWELNRQQVWNAMICGVEENAKYFRNTCSSKSVHYTKCRCINGDVLTNFDYVPQFLR
>G4140A_G2_052_0121
DIGDIIRGKDLFLGHQQRKKYLEERLEKMFENIKNNNEYKLGHLSTEKVREYWWALNRQQVWNAITCNAEGNDKYFKKSSGGEYKFSGGKCGHNDDNVPTNLDYVPQYLR
>C4142A_G2_053_0123
DIGDIIRGKDLFLGHQQRKKYLEERLVEMFKNIQGKYPTLTGLPLDKVREYWWALNRDQVWNAITCDAGAADEYFTKSSKLEFEFTGGHCGRNGEKVPTNLDYVPQFLR
>G4142A_G2_054_0125
DIGDIIRGKDLFLGHQQRKRKLEERLVEMFKNIQGKYPTLTGLPLDKVREYWWALNRDQVWNAITCDAGAADEYFTKSSKLEFEFTGGHCGRNGEKVPTNLDYVPQFLR
>G4142A_G2_055_0126
DIGDIIRGKDLFLGHQQRKRKLEERLVEMFKNIQKKNSRLQDLPLDKVREYWWEANRQQVWNAITCDTGENDKYFKKSSTREFKFTGGRCGREDENVPTNLDYVPQYLR
>G4142A_G2_786_1565
DIGDIIRGKDLFLGHQQRKRKLEERLVEMFKNIQKKNSRLQDLPLDKVREYWWEANRQQVWNAITCDTGENDKYFKKSSTREFKFTGGRCGREDENVPTNSDYVPQYLR
>C4187A_G2_056_0138
DIGDIIRGKDLFLGHSKEKEKLQTNLKNIFEKIYDQLTPEAKKHYKKDEDPNYYKLREYWWALNRNDVWEALTCSAPGDAKYVKYFPSNTTTVSFDQCGHNDMHVPTNLDYVPQFLR
>G4162A_G2_057_0142
DIGDIIRGKDLFLGHSKEKEKLQTNLKNIFEKIYDQLTPEAKKHYKKDEDPNYYKLREYWWALNRNDVWEALTCSAPYYADYFKKKSGNTYNFTTEGYCGRNEGAPPTNLDYVPQFLR
>G4180A_G3_058_0143
DIGDIIRGKDLFLGIEQEKLYLESNLKRIFLKLKESLHSTIKSHYENEDENFYLLREDWWALNRRYVWDALTCNAPDDAEYFLHNSGGLLKFSNSKCHHNQGTVLTNLDYVPQFLR
>G4180A_G3_059_0144
DIGDIIRGKDLFLGIEQEKLYLESNLKRIFLKLKESLHSTIKSHYENEDENFYLLREDWWALNRRYVWDALTCNAPDDAEYFLHNSGGLLKFSNSKCHHNQGTVLTNLDYVPQYLR
>G4129A_G4_061_0147
DIGDIIRGKDLFLGNDEEKKKRDELDKKLKEIFKKIHSGLSKNVAQTYYNDDKENYFQLREDWWTANRSTIWEAITCDDDDKLANASYFRKTCNDDGTSSRDIHKCRCKKNDGTSETDQVPTYFDYVPQYLR
>C4130B_G4_787_1566
DIGDIIRGKDLFLGNDEEKKKRDELEKSLKTIFGNIYEELKKDNDNAALKTRYEHDAPDYYQLREDWWALNRKDVWKALTCTAPNDAQYFRLTCSGGNSSAHNHCTCVDGDPPTDFDYVPRYLR
>G4130B_G4_788_1567
DIGDIIRGKDLFLGNDEEKRQREKLDKKLKEIFTQIHEGLKNGADELQDRYKDDKDLFQLREDWWTANRHTVWEAITCDAKSNTYFLATCNGGKRTEGYCRCNGSNAGKAGGDVSIVPTYFDYVPQFLR
>G4187A_G3_063_0151
DIGDIIRGKDLFLGNDKEKEKRKQLDENLIEIFKKIYNELTRTATRGSNGQALQERYKKDGDKFFQLREDWWDANRATVWEAITCGTHKGDTYFKQSSEGKYSFTNGQCGRNEGKVPTNLDYVPQFLR
>G4187A_G4_064_0152
DIGDIIRGKDLFLGNDKEKEKRKQLDENLIEIFKKIYNELTRTATRGSNGQALQERYKKDGDKFFQLREDWWDANRATVWEAITCGTHKGDTYFRATCGGDRQGPSMAKNNCRCEGANVVPTYFDYVPQYLR
>C4013A_G3_065_0157
DIGDIIRGKDLFLGNNDNDKVKKEKLQNNLKSIFAKIYKELKLEKNSDYKDDDGSGNYYKLREAWWTSNRDQVWKAITCRAPKNAHYFIKSSASDQSFSNEYCGHRQGSVPTNLDYVPQFLR
>G4161A_G3_066_0165
DIGDIIRGKDLFLGNNKENEKLQENLKRIFKNIYANLKDPQALKHYKDDTKNYYQLREDWWALNRNDVWKALTCSAPYDANYVRRKSDRTMDFTSQGYCGHSETNVPTNLDYVPQFLR
>G4187A_G4_067_0169
DIGDIIRGKDLFLGNPQESAQRKKLEQKLKDIFKKIHSDVRSGRNGVKDRYQNDGDNYYKLREDWWNANRAKVWYAITCGAGTSAEYFRKTCGGRNSTNEKCRCVSTDPPTYFDYVPQYLR
>G4180A_G4_068_0170
DIGDIIRGKDLFLGNPQESAQRKKLEQKLKDIFKKIHSEVTNGRTNEAEELKDRYKKDGKDPDFLKLREDWWTANRATIWEALTCEVGSGTYFRKTCGSGETQHVTPSQCRCTKSSGGKAIKEGDNVSIVPTYFDYVPQYLR
>C4168A_G4_069_0174
DIGDIIRGKDLFLGNTYESKQREKLEDNLKTIFGKIHSEVTTTSGNNKDTLQDRYKDDAKGGHFYRLREDWWTANRETVWKALTCEAYGTYFRQTCGDDENTATLTPSQCRCDGSNADQVPTYFDYVPQFLR
>G4130A_G5_070_0175
DIGDIIRGKDLFLGYNETDKLQKVILQQRLKEIFENIKESDKKLTSLKDEQIREYWWEANRETVWKAMTCDAPYDSKYFRGTCGSKAKTATQTPSRCRCENILGEPEDQVPTYFDYVPQYLR
>G4129A_G4_071_0176
DIGDIIRGKDLFLGYNKSDQKEKEKLQNNLKSIFKKIYDNLGDTTIKSKYNDHTENYYQLREDWWALNRQEIWKAITCENPRGTYFRNTCVGGSPTQNNCRCAAGDVPTYFDYVPQYLR
>G4129A_G4_072_0177
DIGDIIRGKDLFLGYNKSDQKEKEKLQNNLKSIFKKIYDNLGDTTIKSKYNDHTENYYQLREDWWALNRQEIWKATTCENPRGTYFRNTCVGGSPTQNNCRCAAGDVPTYFDYVPQYLR
>G4180A_G4_073_0178
DIGDIIRGKDLFRGNDEEKRQRQKIEDNLKKIFGIIHDDVTSGKNKDALKTRYQGDEANNFYKLREDWWTANRATVWEALTCDARDNAEYFRKTPCAGTRPTDGQCRCPKSRDDKPNTDPPTYFDYVPQFLR
>G4161A_G4_074_0179
DIGDIIRGKDLFRGNNKEKKQREKLDENLKTIFANIYKDVTSSGRNVQKLQKRYNDDNENYYQLREDWWTANRETVWKAITCSEKLSNSKYFRGTCGGDENTATRTPSHCRCDGKNADQVPTYFDYVPQFLR
>G4172A_G4_075_0180
DIGDIIRGKDLFRGYDKKDREQKQKIQDNLIEIFQQIHSEVTNGKTNVEALKARYKKDGKDPEFFKLREDWWNANRETVWKAITCDAQGFDYFRPTCGDKENTATRTKDKCRCPNETDQVPTYFDYVPQFLR
>G4168A_G4_076_0181
DIGDIIRGKDLFRGYDKKDREQKQKIQDNLKAIFKEIYDNLMENLKEDPTKKDGAQKRYKKDEDDGGNYYQLREDWWDANRAKVWYAITCSADHGNAYFRTTCDSGDGRGEAQANKYCRCNGANIVPTYFDYVPQYLR
>G4130B_G4_789_1568
DIGDIIRGKDLFRGYDQKDREQKKKIQDNLKEIFKKIYDNLMKDVTTNGKKGQKSAEELQERYKKDDDNYYQLREDWWEANRKEVWTAITCEAGSDSQYFRATCGGSGKTGTLTSKQCRCAANLYPPTFLDYVPQYLR
>C4142A_G4_077_0183
DIGDIIRGKDLFRGYNEIDREQKKKIQDNLKEIFKNIYNELTRTATRGSNGKTLQERYTNDGPEFFKLREDWWTANRETVWKAITCDAKGNRYFRQTCGSGNWTKDKCRCDGANVDPPTYFDYVPQFLR
>G4142A_G4_078_0184
DIGDIIRGKDLFRGYNEIDREQKKKIQDNLKEIFKNIYNEWTRTATRGSNGKTLQERYTNDGPEFFKLREDWWTANRETVWKAITCDAKGNRYFRQTCGSGNWTKDKCRCDGANVDPPTYFDYVPQFLR
>C4013A_G3_079_0185
DIGDIIRGKDLFRGYNEKDKEEKKQLQDNLKDIFKKIHNNLQDTEAKERYKGDTPDFFKLREDWWNANRQEIWKAITCGAGSSDDYFKKPSIREYSFSNGYCGHEDKNVATNLDYVPQFLR
>G4129A_G3_080_0188
DIGDIIRGKDLFRGYNEKDQKEKKQLQDSLKNIFKNIYKELKNGKTNGEIEARYNDDDPDFFKLREDWWDANRKDVWRAITCKADENDRYSANIEHGKTVVSSGKCGNRDQDVPTYLDYVPQYLR
>G4013A_G4_081_0190
DIGDIIRGKDLFRGYNEKDQKEKQKLQQNLKEIFKKIYEELKDKEGAEKHYKSDTDKNYYKLREDWWALNRQDVWKAIICSAPEDAKYFRQTACGEGTTSTQGKCRCVTNDVPTNLDYVPQFLR
>G4142A_G4_082_0191
DIGDIIRGKDLFRGYNEKDQQGKAKLQENLKEIFKNIYNKLIGDLTKSSRTKVAEELKARYQNDTTDYFQLREDWWDANRLEVWKALTCESGGGKYFRKTCVGGNETESNCRCVTDVPTYFDYVPQYLR
>G4142A_G6_083_0192
DIGDIIRGKDLFRGYNEKDQQGKAKLQENLKEIFKNIYNKLIGDLTKSSRTKVAEELKARYQNDTTDYFQLREDWWDANRLEVWKALTCESGGGKYFRKTYVGGNEIESNCRCVTDVPTYFDYVPQYLR
>G4130A_G4_084_0193
DIGDIIRGKDLFRGYNQKDRKEKQKIQDSLKNIFKQIHDDVTSGRNGEAAKARYEGDDKKNFYQLREDWWTANRHTVWEAITCDEDKKLAGASYFRATCDSGDGKRPSRTNDKCRCDDKRKAIKAGDNVSIVPTYFDYVPQFLR
>C4178A_G4_088_0195
DIGDIIRGKDLFVGYNDTDKAHKVILQQRLKKIFKEIYDNLMEDLKNDRKKMAEAKKRYNVDKDPNYYQLREDWWEANRKEVWTAITCEAGSGKYFRHTCGGSNENTATETPSQCRCAANIDPPTYFDYVPQFLR
>G4013A_G4_089_0198
DIGDIIRGKDLFVGYNDTDKVQKAILQRRLKEIFAKIHKKLVKKNEEEAQERYIDDAKGGHFYQLRNDWWEANRAKVWYAITCGAGKNDKYFRESCSNDQKWTNHNCRCIDQTVPTYFDYVPQYLR
>G4013A_G4_090_0199
DIGDIIRGKDLFVGYNDTDKVQKAILQRRLKEIFAKIHKKLVKRNEEEAQERYTDDAKGGHFYQLRNDWWEANRAKVWYAITCGAGKNDKYFRESCSNDQKWTNHNCRCIDQTVPTYFDYVPQYLR
>G4187B_G4_790_1569
DIGDIIRGKDLFYGDTQESAQRKKLDDKLKEIFKEIHDEVTKGRSASPLQARYQGDDNNNYSKLRKDWWTANRETVWKALTCDAPGDASYFRTTCSDRQGGAQARNKCTCNNGDVPTYFDYVPQYLR
>G4178A_G4_091_0200
DIGDIIRGKDLFYGNPQESAQRKVLDEKLKKIFEKIHDKLDGKNGKKSAKEYYQDDEDKNFFKLREDWWTANRATIWEALTCDARDNAEYFRETPCGAGEKRTETYDKCRCTKSSGGKAGNGDVNIVPTYFDYVPQYLR
>G4178A_G4_092_0202
DIGDIIRGKDLFYGNPQESAQRKVLDEKLKKIFEKIHDKLDGKNGKKSAKEYYQDDEDKNFFKLREDWWTANRATIWEALTCDARDNAEYFRETPCGAGEKRTGTYDKCRCTKSSGGKAGNGDVNIVPTYFDYVPQYLR
>G4142A_G4_093_0203
DIGDIIRGKDLFYGNTQEKTKREQLDKKLKEIFAKIHGNLRNGVKSRYNDDYPNYYQLREDWWNANRAKVWEAITCDVKSGNNYFRATCGSGETPLVTPSQCRCKGDQVPTYFDYVPQFLR
>G4161B_G4_791_1570
DIGDIIRGKDLFYGNTQESAQRKKLDDKLKEIFKEIHDEVTKGRSASPLQARYQGDDNNNYSKLRKDWWTANRETVWKALTCDAPGDASYFRTTCSDRDRNGSFSQANNYCRCNGDKPDDDKRNTDPPTYFDYVPQYLR
>G4140A_G4_094_0204
DIGDIIRGKDLFYGNTQESAQRKKLDDKLKEIFKEIHDEVTKGRSASPLQARYQGDDNNNYSKLRKDWWTANRETVWKALTCDAPGDASYFRTTCSDRQGGAQARNKCTCNNGDVPTYFDYVPQYLR
>G4142A_G2_095_0207
DIGDIIRGKDLHLRHEPGIQHLEKRLESMFQKIQNNNTKLQNIPLHELREYWWALNRDQVWKAITCGATVDDIFSKNIRNSRTTLFDYKCGHDENAPLTNLDYVPQFLR
>C4142A_G2_096_0210
DIGDIIRGKDLHLRHEPGIQYLEKRLESMFQKIQNNNTKLQNIPLHELREYWWALNRDQVWKAITCGATVDDIFSKNIRNSRTTLFDYKCGHDENAPLTNLDYVPQFLR
>G4129A_G4_097_0211
DIGDIIRGKDLYEGYDEKEKKRREKLENKLKDIFGKIHKEVTTNGKKKEEAKARYDGDTTNYYQLREDWWYANRIMVWIAMTCGAGESDKYFRKACSDGKTWTDKKCRCGSHKVPTYFDYVPQYLR
>G4178A_G4_098_0212
DIGDIIRGKDLYFGNNKKDKLQEQLKKYFKQIYDKLEQPAKDHYKGDADNNYYKLREDWWNINRKKVWDAITCDAEGYQYFRPTCSEGKNPTQGKCHCIDGTVPTYFDYVPQYLR
>G4168A_G4_099_0214
DIGDIIRGKDLYGGSKKEKEKREDLEKNLKKIFKKIHSEVTSSGSNWQALKTRYENDTKNFFQLREDWWEANRQDVWKALTCHAPHDANYFRQTVCSGGTSTTHGKCQCIAGDVPTYFDYVPQYLR
>C4168A_G3_100_0215
DIGDIIRGKDLYIGNGDYKEKVSNNLKTIFNKIYENLNDPNVKAHYQKDAPNYYKLREHWWTVNRDQVWKAITCNAPYKAQYYIKSSRDDLTFSNEHCGHYKNGDPLTNLDYVPQFLR
>G4172A_G4_101_0220
DIGDIIRGKDLYIGNRKEKEKVKLQKNLKSIFKKIYDALPDEKKLRYNGDRQNYYKLREDWWNANRQQVWKAMTCNADNDAFYFRPTCGKGTWTNEKCQCVTHDVPTYLDYVPQFLR
>G4013A_G4_102_0221
DIGDIIRGKDLYIGNRKEKEKVKLQNNLKSIFKKIYDALPDEKKLRYNGDRQNYYKLREDWWNANRQQVWKAMTCNADNDAFYFRPTCGKGTWTNEKCQCATHDVPTYLDYVPQFLR
>G4013A_G4_103_0222
DIGDIIRGKDLYIGNRKEKEKVKLQNNLKSIFKKIYDALPDEKKLRYNGDRQNYYKLREDWWNANRQQVWKAMTCNADNDAFYFRPTCGKGTWTNEKCQCVTHDVPTYLDYVPQFLR
>C4172B_G4_792_1571
DIGDIIRGKDLYIRNKGKKEKLEDNLKEIFKNIYKELLRTPTKNGKVPESYYGEDGPNYYKLREDWWNANRQEIWKAITCSAAGGNNYFRRTCSNDGSWTQGDCRCADGDVPTYFDYVPQYLR
>G4130A_G5_104_0225
DIGDIIRGKDLYIRNKQEKDRLEENLKKIFGKIKGNNPKLSTLEDDQIREYWWELNRLEVWKAITCDARDNAKYFRGTCNGEERTKGYCRCNGDQPNADVPNTDPPTYFDYVPQYLR
>G4130B_G4_793_1572
DIGDIIRGKDLYIRNKQEKDRLEENLQKIFKKIYEELIKNGRNGVKDHYQDNDGNYYKLREDWWELNRLEVWKAITCNAWGNTYFRGTCSNDTASAKGHCQCIGGTVPTNFDYVPQYLR
>G4172B_G4_794_1573
DIGDIIRGKDLYIRNKREKRRLEDNLQKIFKNIHDKLENKEAQEYYKKDDKDPNFYKLREDWWALNRLEVWKAITCHVVSGNNYFRHTCNGQNKTQNNCRCAINDVPTYFDYVPQYLR
>C4013A_G4_105_0226
DIGDIIRGKDLYIRNKREKRRLEENLKKIFKQIQEKLTRDARTHYSDTTDFYQLREDWWYANRIMVWIAITCGAGGGNNYFRRTCGSGEWTKDNCRCSTRVVPTYFDYVPQYLR
>G4129A_G4_106_0228
DIGDIIRGKDLYIRNNQKKKKLEKNLQNIFAKIYGKLKDAQKHYKDDDKKNFYLLREDWWNANRLDVWKAITCSAEGYQYFRPTCSEGKTPTQGKCHCIGGTVPTSFDYVPQYLR
>G4168A_G4_107_0230
DIGDIIRGKDLYIRNNQKKKKLEKNLQNIFAQIYNDVMSTSGNNKHTLKTRYKKDDAPYYYKLREDWWTANRSTVWKAITCDNRLAGAHYFRKTCNDSGMLSQANNYCRCDGDKPDNDKRNTDPPTYFDYVPQFLR
>C4140A_G2_108_0231
DIGDIIRGKDLYLDHEPGKQHLEERLEQMFENIKNNNAAKLSELSTAQAREYWWALNRVQVWKAITCRAEEKGTYFKNRENGKLLLWNYKCGHHVNQDVPTNLDHVPQSPR
>C4187A_G2_109_0232
DIGDIIRGKDLYLDHEPGKQHLEERLEQMFENIKNNNAAKLSELSTAQVREYWWALNRVQVWKAITCKAKEGDIYSKTANGNTTLWNYNCGHHVNQDVPTNLDYVPQFLR
>C4187B_G2_795_1575
DIGDIIRGKDLYLDHEPGKQHLEERLEQMFENIKNNNAAKLSELSTAQVREYWWALNRVQVWKAITCKAKEGDIYSKTANGSTTLWNYNCGHHVNQDVPTNLDYVPQFLR
>G4187B_G2_796_1576
DIGDIIRGKDLYLDHEPGKQHLEERLEQMFENIKNNNAAKLSELSTAQVREYWWALNRVQVWKAITCKAKEGDIYSKTMNNGNMVFWYPKCGHHVKQDVPTNLDYVPQFLR
>C4140A_G2_110_0242
DIGDIIRGKDLYLDHEPGKQHLEERLEQMFENIKNNNAAKLSELSTAQVREYWWALNRVQVWKAITCRAEEKDTYFKNRENGKLLLWNYKCGHHVNQDVPTNLDYVPQFLR
>G4162A_G2_111_0248
DIGDIIRGKDLYLDHEPGKQHLEERLEQMFKNIQRNNIKLQTLTLHQVREYWWALNRDQVWKAITCGTEDKDTYFIKSGKLEFEFSGGKCGHKDNNVPTNLDYVPQYLR
>C4187A_G2_112_0253
DIGDIIRGKDLYLDHEPGKQHLEERLERIFANIQKENGDINTLKPEEVREYWWALNRVQVWKAITCRAEEKDIYSKTTDNGKLILWNYNCGHHVNQDVPTNLDYVPQFLR
>C4187B_G2_797_1577
DIGDIIRGKDLYLDHEPGKQHLEERLERIFANIQKENGDINTLKPEEVREYWWALNRVQVWKAITCRAEEKEIYSKTTDNSKLILWNYNCGHHVNRDVPTNLDYVPQFLR
>C4180A_G2_113_0259
DIGDIIRGKDLYLDHEPGKQHLEERLERIFENIKKKNNNNELNNLSLDKFREYWWALNRDQVWKAITCKAPEEDHYFKPAQNRKREFTDGHCGHRQGNVPTNLDYVPQFLR
>C4140A_G2_114_0265
DIGDIIRGKDLYLDHEPGKQHLGERLEQMFENIKNNNAAKLSELSTAQVREYWWALNRVQVWKAITCRAEEKDTYFKNRENGKLLLWNYKCGHHVNQDVPTNLDYVPQFLR
>C4180A_G2_115_0266
DIGDIIRGKDLYLDHEQGYNRLEARLKTIFQNIQNKNKSPLDKLSLDKFREYWWALNRVQVWKAITCKAEVDDIYSKTANGNTTLWNYNCGHHVNQDVPANLDYVPQFLR
>G4187A_G2_117_0269
DIGDIIRGKDLYLDREPGKQHLEERLERIFANIQKENGDINTLKPEEVREYWWALNRVQVWKAITCRAEEKDIYSKTTDNGKLILWNYNCGHHVNQDVPTNLDYVPQFLR
>G4013A_G4_118_0270
DIGDIIRGKDLYLGDEKEKLKLENNLKKVFSKIYYNLTDSKAKEYYNDIDKNYYKLREDWWALNRQQVWKAIRCGTPNDANYFIKTACGGGTGTQGRCRCIDFSVPTYFDYVPQYLR
>G4172B_G4_798_1578
DIGDIIRGKDLYLGDKEKKQNGKKTEREKLEQKLKDIFKKIHEELKNGKTNKEAAKDHYKDDGDNFFQLREDWWALNRQDVWKAMTCSDDDNKLAGAHYFRETCAGGTSPTPNKCRCSDNQVPTYFDYVPQYLR
>C4130A_G4_119_0271
DIGDIIRGKDLYLGDKGEKKKRKQLDENLKEIFGKIHSDVTRGKTNSALQARYNGDTPDFFQLREDWWNANRKEIWKAITCHARDNDKYFRNTCNGGSPTKVFCQCNDNQVPTYFDYVPQYLR
>C4130A_G4_120_0274
DIGDIIRGKDLYLGDKGEKKKRKQLDENLKEIFGKIHSDVTRGKTNSALQARYNGDTPDFFQLREDWWYANRETVWKAITCNAQGFNYFRHTCNGGEQTKGYCRCENKTGASGNVSIVPTYFDYVPQFLR
>C4180A_G4_121_0275
DIGDIIRGKDLYLGDKGEKRRLEDNLKTIFGKIYEELSRTNGAEARYKKDEDGNYYQLREDWWYANRETVWKALTCDASDNAKYFRPTCGDKENTATRAKDKCRCNDGKKPGKAGGNVSIVPTYFDYVPQYLR
>G4130A_G6_122_0277
DIGDIIRGKDLYLGDKKEKKQLEENLKTIFGNIYKELTTENGVKARYKDTDNYYELREDWWNANRNDIWKALTCDAPKDAQYTKKGPHNHITESNRGQCRCFSGDPPTNMDYVPQYLR
>G4178A_G4_123_0281
DIGDIIRGKDLYLGDKKEKLDLEKNLKEIFGKIYDNLMNDVRKDKRRQMEAQKRYKDTTNYYELREDWWYANRKEVWKAITCDEENKISDAQYFRGTCGGEKTATLAKYKCRCRDDRVPTYFDYVPQFLR
>G4168A_G4_124_0285
DIGDIIRGKDLYLGDKKEKLKLEKKLKLFFEKIHGKLTKEAKDHYKDEPDNNFYQLREDWWNANRQEIWKAITCGAPDNAEYFRKTACSGGFKTRKKCQCISRDPPTFFDYVPQYLR
>G4168A_G4_125_0287
DIGDIIRGKDLYLGDNGKDRLEENLRKIFGKIHEAVTSTTGKNRQALRDRYNDKGGNYYKLREDWWNNNRKMVWIAMTCGAGQNDKYFRQSCSDGKTWTDKKCRCKTNVVPTYFDYVPQYLR
>C4142A_G3_126_0288
DIGDIIRGKDLYLGDNGKDRLENKLKEIFKNIYDEVTSTATRGKKPALQARYQHDAPDYYQLREDWWTANRDQVWKAITCKAPKDAYYFVYKSGSLSNFSNSKCGHGEHEVLTNLDYVPQFLR
>G4180A_G4_127_0291
DIGDIIRGKDLYLGDNGKDRLENKLKEIFKQIYDKLDGKKKKEAKARYQDDGSGNYYQLREDWWNNNRKMVWYAITCGAENDSTYFRNTCGSGEKGSATTGKCRCPKANANQVPTYFDYVPQFLR
>C4130A_G4_128_0293
DIGDIIRGKDLYLGDNGRDKLEENLKTIFGKIYDKLDGKKGHKSAKEHYKDESRNYYQLREDWWNANRKMVWYAITCGAGQIDKYFRNACSNNTTETDKKCRCAIGTVPTYFDYVPQYLR
>G4129A_G2_129_0294
DIGDIIRGKDLYLGDQERKQHLEKRLETMFANIQRNNIKLQTLTLHQVREYWWALNRDQVWKAITCKAKEGDIYSKTANGNTTLWNEKCGHGDYNLLTNLDYVPQHLR
>C4130A_G2_130_0295
DIGDIIRGKDLYLGDQERKQHLEKRLETMFEKIQKNNNNKLSNLSTKEVREYWWALNRDQVWKAITCDAGQKDTYFKQSSEGKYSFTNGQCGRDGENVPTYLDYVPQYLR
>C4013A_G4_131_0297
DIGDIIRGKDLYLGDQQEKAKLENILKNIFAKIHENLNDIEAKTYYNSDTPDFYKLREDWWDANRLEVWKAITCKATDTQYFRKTCSNGQNSTLANCRCIDGTVPTNFDYVPQYLR
>C4013A_G4_132_0298
DIGDIIRGKDLYLGDQQEKAKLENNLKNIFAKIHENLNDIEAKTYYNSDTPDFYKLREDWWDANRLEVWKAITCKATDTQYFRKTCSNGQNSTLANCRCIDGTVPTNFDYVPQYLR
>C4013A_G4_133_0325
DIGDIIRGKDLYLGDQQEKAKLENNLKNIFAKIHENLNDIEAKTYYNSDTPDFYKLREDWWDANRLEVWKAITCKATDTQYFRKTCSNGQNSTLANCRCIDGTVPTNFVYVPQYLR
>G4013A_G4_134_0326
DIGDIIRGKDLYLGDQQEKAKLESNLKNIFAKIHENLNDIEAKTYYNSDTPDFYKLREDWWDANRLEVWKAITCKATDTQYFRKTCSNGQNSTLANCRCIDGTVPTNFDYVPQYLR
>G4013A_G3_135_0327
DIGDIIRGKDLYLGDQQEKDRLEENLRKIFKKIYEGLSKNGAEERYNGDGDNFFKLREDWWTANRDPVWRAITCKAPDKANYFEYNSDNISKFSSDNCGHEQGNVPTNLDYVPQFLR
>C4013A_G3_136_0328
DIGDIIRGKDLYLGDQQEKDRLEENLRKIFKKIYEGLSKNGAEERYNGDGDNFFKLREDWWTANRDQVWRAITCKAPDKANYFEYNSDNISKFSSDNCGHEQGNVPTNLDYVPQFLR
>G4130B_G3_799_1579
DIGDIIRGKDLYLGDQQEKDRLEENLRKIFKKIYEGLSNNGAEERYNGDKDPNYYQLREDWWNANRQQVWKAITCHAEHSDEYFRKSRDGVYLYFDDRCGRDLSSVPTNLDYVPQYLR
>G4013A_G4_137_0329
DIGDIIRGKDLYLGDQQEKVKLQNNLKSIFKKIYDALPDEKKLRYNGDRQNYYKLREDWWNANRQQVWKAMTCNADNDAFYFRPTCGKGTWTNEKCQCVTHDVPTYLDYVPQFLR
>G4013A_G5_138_0330
DIGDIIRGKDLYLGGNNKRRQQLEKNLKTIFEKIKGNNRKLSTLEDEEIREYWWELNRETIWEAMTCSEDLKNSSYFHATCSDSGDGKSQYQTQKQCRCGDGDVTIVPTYFDYVPQYLR
>G4013A_G5_139_0331
DIGDIIRGKDLYLGGNNKRRQQLEKNLKTIFEKIKGNNRKLSTLEDEEIREYWWELNRETIWEAMTCSEDLKNSSYFHATCSNSGDGKSQYQTQKQCRCGDGDVTIVPTYFDYVPQYLR
>G4140A_G4_140_0332
DIGDIIRGKDLYLGGRGRDQLESKLKDIFKKIHGGLKGGAKNHYGGDPNFFKLREDWWNANRQEVWYAITCGAAGSQYFRGTCGSGNNATEAKDKCRCPSYKVPTYFDYVPQYLH
>G4180A_G2_141_0333
DIGDIIRGKDLYLGHEQGNNKLEARLKTIFQNIKNKNKPPLDKLSVDKVREYWWALNRVQVWNAITCKAKEGDIYSKTTDNGKLLLWNDKCGHHVDKDVPTNLDYVPQFLR
>C4013A_G2_142_0334
DIGDIIRGKDLYLGHEQGNNKLEARLKTIFQNIKNKNKSPLDKLSLEQVREYWWALNREDVWKALTCFADGSEEYFIQSESNKKLFSNSKCGHEQGNVPTNLDYVPQFLR
>G4140A_G2_143_0337
DIGDIIRGKDLYLGHEQGNNRLEARLKTIFQNIQNKNNPPLYKLSLEKFREYWWALNRDQVWNAITCGATVDDISSKNIRNIRTTLFDYKCGHDENAPLTNLDYVPQYLR
>G4162A_G4_144_0339
DIGDIIRGKDLYLGKKKGGQTEREKLEDNLKKIFQQIHDDVTNGAQKHYQNDIENYYKLREDWWYANRETVWKALICHAKVGDTYFRATCNGEERTKGYCRCGDDNKPNDQVPTYFDYVPQYLR
>G4162A_G4_145_0340
DIGDIIRGKDLYLGKKKRGQTEREKLEDNLKKIFQQIHDDVTNGAQKHYQNDIENYYKLREDWWYANRETVWKALICHAKVGDTYFRATCNGEERTKGYCRCGDDNKPNDQVPTYFDYVPQYLR
>G4162A_G4_146_0341
DIGDIIRGKDLYLGKKKRGQTEREKLENNLKKIFQQIHSDVTSTSGNNKEAQKRYKDTDKNYYKLREDWWDANRETVWKAITCKAKEADKYFRNTCNGGSPTKGYCRCNNDQPNADKANTDPPTFLDYVPQYLR
>C4013A_G3_147_0342
DIGDIIRGKDLYLGKNESEKNTKKKLQGNLEKIFTKIIKNDKTLNNLSNGQVREAWWALNRNDVWNAITCNAPYEAQYFIKSSRSELSFSNEYCGHYKNGDPLTNLDYVPQFLR
>G4013A_G3_148_0343
DIGDIIRGKDLYLGKNESEKNTKKKLQGNLEKIFTKIIKNDKTLNNLSNGQVREAWWALNRNDVWNAITCNAPYEAQYFIKSSRSELSFSNEYCGHYKNGDPLTNLDYVPQFSR
>G4168A_G2_149_0344
DIGDIIRGKDLYLGKNESEKRTKEKLQGNLEKIFKRFKEEYGDLKDVPIDDIREYWWELNRKDVWKALTCNAPDNVNYFRKYSDGSSNFSSEGKCGHKEGTVPTYLDYVPQFLR
>G4168A_G2_150_0345
DIGDIIRGKDLYLGKNESEKRTKEKLQGNLEKIFKRFKEKYGDLKDVPIDDIREYWWELNRKDVWKALTCNAPDNVNYFRKYSDGSSNFSSEGKCGHKEGTVPTYLDYVPQFLR
>C4180A_G2_152_0348
DIGDIIRGKDLYLGKNESEKRTKEKLQGNLVNIFKKFKAKYEDLKTLPIDDIREYWWALNRKDVWKALTCNAPYEAQYYIKSSRSELSFSNEYCGHKKNEDPLTNLDYVPQFLR
>G4180A_G4_153_0350
DIGDIIRGKDLYLGNDKENDKLERKLKKIFKKIHSGLSKNGAQTYYNDDTDKNYYKLREDWWTANRETVWKAITCSADRGNAYFRATCGEIRSPSMAKNNCRCKKEDGRPDDQVPTYFDYVPQYLR
>G4140A_G4_154_0351
DIGDIIRGKDLYLGNDKENDKLERKLKKIFKKIHSGLSKNGAQTYYNDDTDKNYYKLREDWWTANRETVWKAITCSADRGNAYFRATCGESRSPSMAKNNCRCKKEDGRPDDQVPTYFDYVPQYLR
>C4142A_G4_155_0352
DIGDIIRGKDLYLGNKKERARLEENLKNIFANIYKELSRKHKNGTEIKSRYEKDGQNFYQLREDWWDANRLDVWKAITCSAEGYQYFRQTCSKGQRGTQGKCQCIDQTVPTYFDYVPQYLR
>C4180A_G4_156_0357
DIGDIIRGKDLYLGNKKKKKTETERDQLEQKLKGIFKKIHEGLDHRIKSKYNGDTKDYYKLREDWWTANRHTVWEAITCHVVSGKYFRPTCIDEQGGAQAKNKCRCPNGKNSDQVPTYFDYVPQYLR
>G4161A_G4_157_0362
DIGDIIRGKDLYLGNKKKKKTETEREKLEKKLKDIFGDIYNELTTSTSGNNKDTLQKRYEGDTTDFFKLREDWWTANRHTVWKAITCNDDNKLRDAQYFRGTCVGNGKHSTLTNDKCRCEGANADPPTYFDYVPQYLR
>G4187A_G4_158_0365
DIGDIIRGKDLYLGNKKKKLNGKETEREKLEKNLKDIFKKIYGELKDAQKRYGSDENYFQLREDWWTANRHTVWKAITCKANGTYFRPTCGDSGSPSMARDKCRCDDKPNTDPPTYFDYVPQYLR
>G4178A_G4_800_1580
DIGDIIRGKDLYLGNKKKKQKETEREKLENKLKDIFKQIYEELKKDLKKSAEELQKRYQKDGDKDFFQLREDWWYANRGTVWKAITCDEENKIEDAQYFRGTCGGENAGTLAKYKCRCDNVNVVPTYFDYVPQYLR
>G4129A_G4_159_0366
DIGDIIRGKDLYLGNKKKNEKDREKERLQQNLRSIFAKIYEGLKHEAKEYYEEDKKEGNFYQLREDWWALNRDQVWKAMTCSDDLKDASYFRQTCNYEGTSSNANHKCRCKDKKGEHDTDQVPTYFDYVPQYLR
>G4168A_G4_160_0368
DIGDIIRGKDLYLGNKKKNEKDREKERLQQNLRSIFAKIYRDLTNDQTKKVEAEKRYGSDTKNFYQLREDWWNANRQQVWKAMICKAPGNAQYFRNTCSNGKTPTEGNCRCIDTNVPTNFDYVPQYLR
>G4162A_G3_161_0370
DIGDIIRGKDLYLGNKKKNEKDREKERLQQNLRSIFSKIYEGLKHEAKEYYKEDKKEGNFYQLREDWWNANRNEIWKAITCNVQDDAKYLEESNGGQSNSHQSKCRSNNAEVLTNFDYVPQFLR
>G4172A_G5_162_0371
DIGDIIRGKDLYLGNKKKNKTETERDKLEQKLKEIFENIKKSDTKLTNLNDDQIREYWWALNRQEIWKAMTCDARDNAKYFRGTCGGDENTATQAKNKCRCEGANANQVPTYFDYVPQFLR
>G4140A_G4_163_0372
DIGDIIRGKDLYLGNKKQNQTHREKERLQQNLKEIFKKIHGELKGEAQNHYNGDKQNNFYQLREDWWNANRQEVWKAITCKANVDDKYFREKNSEGTSCTVQKCKCANTDPPTKLDYVPQYLR
>G4178B_G3_801_1582
DIGDIIRGKDLYLGNKKYNETEREKEKLQRNLKYIFKKIYEGLKNGKKEEIERRYGNDPNFFKLREDWWNANRYDVWKAMTCGASEDAKYKVIGSDGRVTESSWTKCRNVTDVPTNFDYVPQYLR
>G4178A_G3_164_0373
DIGDIIRGKDLYLGNKKYNETEREKEKLQRNLKYIFKKIYEGLKNGKKEEIERRYGNDPNFFKLREDWWNANRYDVWKAVTCGASEDAKYKVIGSDGRVTESSWTKCRNVTDVPTNFDYVPQYLR
>G4178A_G3_165_0374
DIGDIIRGKDLYLGNKKYNETEREKEKLQRNLKYIFKKIYEGLKNGKKEGIERRYGNDPNFFKLREDWWNANRYDVWKAMTCGASEDAKYKVIGSDGRVTESSWTKCRNVTDVPTNFDYVPQYLR
>G4161B_G4_802_1583
DIGDIIRGKDLYLGNKQEKRQRKQLDDNLKEIFKKIHDEVTRGKQNGELQKRYEGDKENYFFQLREDWWDANRATVWEALTCDDDNKLGGYSYFRTTCSDSADKKGQYQANNKCTCNNGDVPTYFDYVPQFLR
>G4129A_G4_166_0375
DIGDIIRGKDLYLGNKRQNETEREKKKLQQNLKEIFKKIHGNLKDAQTHYNDNHGNYFQLREDWWNINRQQVWKAITCSVEDAYYFRQTCGGEKTASTNKCICVNTDPPTYFDYVPQYLR
>G4129A_G4_167_0376
DIGDIIRGKDLYLGNKRQNETEREKKKLQQNLKEIFKKIHGNLKDAQTHYNDNHGNYSQLREDWWNINRQQVWKAITCSVEDAYYFRQTCGGEKTASTNKCICVNTDPPTYFDYVPQYLR
>C4129A_G3_168_0377
DIGDIIRGKDLYLGNNETDKEQKVKLEKNLKNIFKKIYEELREEQTKRKGAKPKNGRAQIEARYKKDEEDGNYYQLREDWWTANRDQVWKALTCSAPYDANYVRRKSDRTMDFTRQGYCGHSETNVPTNLDYVPQFLR
>C4129A_G3_169_0378
DIGDIIRGKDLYLGNNETDKEQKVKLEKNLKNIFKKIYEELREEQTKRKGAKPKNGRAQIEARYKKDEEDGNYYQLREDWWTANRDQVWKALTCSAPYDANYVRRKSDRTMDFTSQGYCGHSETNVPTNLDYVPQFLR
>C4130A_G4_170_0380
DIGDIIRGKDLYLGNNGKDKLENKLKEIFGKIHSEVTKGGKNVKKQSLQERYGNDPNFFKLREDWWNANRQEVWYAITCGAAGGNIYFRATCGSGNNATQAKDKCRCTTNYVPTYFDYVPQYLR
>C4130B_G6_803_1584
DIGDIIRGKDLYLGNNGKDKLENKLKEIFGKIHSEVTKGGKNVKKQSLQERYGNDPNFFKLREDWWNANRQEVWYAITCGAGGGNIYFRATRGSGNNATQAKDKCRCTTNYVPTYFDYVPQYLR
>G4172B_G4_804_1585
DIGDIIRGKDLYLGNNKEKKKLEENLRKIFKKIYDNLENEEAKEYYKKNDDTENYYQLRNAWWEANRQDVWKAITCGHPGGTYFRQRACAGTFSTDDKCRCRTNYVPTYFDYVPQFLR
>G4130A_G4_171_0384
DIGDIIRGKDLYLGNNKKDKLQIKLKQYFKKIYDNLVEKYKEEAKKSYSDTTNFFQLREDWWDANRAKVWEAITCNVGGSKYFRPACSNDQSWTQDDCRCINFSVPTYFDYVPQYLR
>G4168A_G4_172_0385
DIGDIIRGKDLYLGNPEEIKQRKKLDDKLKEIFKKIHEDVTKGGKNAQELQKRYNGDGDNYFQLREDWWTANRATIWEAITCDDDNKLSNASYFRATCGGDRQGPSVARNQCRCNDDKPKAGNGDGDVNIVPTYFDYVPQYLR
>G4168A_G4_173_0387
DIGDIIRGKDLYLGNPEEIKQRKKLDDKLKEIFKKIHEDVTKGGKNAQELQKRYNGDGDNYFQLREDWWTANRETVWKAITCNAGSYQYSQPTCSEEPLSQQKCSCPNAGVPTNFDYVPQYLR
>C4130A_G4_174_0388
DIGDIIRGKDLYLGNPQESAQRIILEKNLKKYFQQIHNDVTSSGRNGVKDRYKDTDKNFFQLREDWWYANRETVWKAITCNAQGFDYFRQTCGDDEKTATRVKDKCRCDGDQVPTYFDYVPQFLR
>G4161B_G4_805_1586
DIGDIIRGKDLYLGNPQESAQRKQLEEKLKQYFKNIYEKLDKRIKSNYNDSEGNYYLLREDWWALNRQDVWKALTCKADDSNRYFRATCSDTKGESVASHKCRCRSKNFTKETDQVPTYFDYVPQYLR
>C4130A_G6_175_0389
DIGDIIRGKDLYLGNPQESARRDKLESKLKEIFGKIYDDVTKGGNNAEELKARYNGDGDNYYKLREDWWYANRETVWKALICHAKVGDTYFRPTCNGKERTECYCRCPKTSGAKADDQVPTYFDYVPQYLR
>G4013A_G4_176_0390
DIGDIIRGKDLYLGNPQESARRKQLEENFKKIFKKIHDDVTKTNGEAAKERYKDTDNYYELREDWWYANREKVWKAIRCGAPKEAKYFIKTACGQGKETHGYCRCISGDVPTFFDYVPQFLR
>C4168A_G4_177_0391
DIGDIIRGKDLYLGNPQESEQRKVLDEKLKTIFGHIYEELKKKNGKKEEIERRYGGDGDNFFKLREDWWTANRHTVWKAITCDARDNAEYFRQTCGGGDDGKGPSQAKNKCRCPNETDQVPTYFDYVPQYLR
>G4013A_G4_178_0393
DIGDIIRGKDLYLGNQEEKVKLEKKLKKIFKEIYDNLMKDVTKDPTKSAEAKERYNDDKKNFFQLREDWWEENREKVWKAITCDVKSGSQYFRATCRGGQNRTATQGDCRCIGATVPTYFDYVPQYLR
>C4013A_G4_179_0394
DIGDIIRGKDLYLGNQEEKVKLEKKLKKIFKEIYDNLMKDVTKDPTKSAEAQERYNVDKDPNYYQLREDWWALNRQDVWKAITCEAKSYDKYFREKNSEGNDCFVHKCKCLNGDPPTKLDYVPQYLR
>G4140A_G4_180_0397
DIGDIIRGKDLYLGNQEEKVKLENNLKRIFKEIYDNLMEDLKKYPTKKVEAEKHYQDKNGGNFFKLREDWWTANRHTVWEAMTCDAHEGDKYFRATCSDSGDTKGSSVANHKCRCKKKDGTNDTNQVPTYFDYVPQYLR
>G4140A_G4_182_0398
DIGDIIRGKDLYLGNQEEKVKLENNLKRIFKEIYDNLNDEDVQKHYEDDDKGTENYYKLRNAWWEANRQEVWKAITCGAAGSKYFRHTCGTGTPTDDKCRCLIGDVPTYFDYVPQYLR
>G4180A_G3_183_0401
DIGDIIRGKDLYLGNRKEKEKVKLQQRLKEIFAKIHKEVTNGRKGKNGAEARYRNDPNFYKLREDWWDANRLEVWKAIICSAPEDAKYKVIGADGSRTESAMGQCRGVTGVPTNFDYVPQFLR
>G4129A_G4_184_0405
DIGDIIRGKDLYLGNRKEREKEKLQNNLKSIFQKIYDALPQGKNSRYENDSPNYYKLREDWWNLNRQQVWKAMICGAPEEAHYFRNACSKGERPTGGKCQCIDQTVPTNLDYVPQYLR
>G4129A_G4_185_0406
DIGDIIRGKDLYLGNRKEREKEKLQNNLKSIFQKIYDALPQGKNSRYENDSPNYYKLREDWWNLNRQQVWKAMICGAPEEAHYFRNTCSKGERPTGGKCQCIDQTVPTNLDYVPQYLR
>G4162A_G4_187_0409
DIGDIIRGKDLYLGNRKEREKEKLQQRLKEIFAKIHSEVTNGKYGVKDRYKDDGGNYFQLREDWWNINRQQVWKAITCEAPNNAKYFRQTCGGEERTETYEKCQCANTDVPTYFDYVPQYLR
>G4162A_G4_188_0411
DIGDIIRGKDLYLGNRKEREKEKLQQRLKEIFAKIHSEVTNGKYGVKDRYKDDGGNYFQLREDWWYANRAKVWYAMTCGAPDNAKYFRPTCSNDTTDTYEKCRCAINDVPTYFDYVPQYLR
>G4178A_G6_806_1587
DIGDIIRGKDLYLGNSKEKDYLQDKLKKYFQKIYDNLKDSTLQDKYKDEKDRNYYKLREDWWALNRKDVWNSMTCEVPGNAYYFRQTCSNDKTGNIGQCRCASGDCPTYFDYVPQYLR
>C4161A_G3_189_0412
DIGDIIRGKDLYLGYDDEEKEQREQLEENLKKIFKEIYDNLMEDLKNDPTKNGAQNRYKDTKNYYQLREDWWALNRVQVWKAITCNAPENANYFKPAQNGTREFTNGHCGRNEEKVPTYLDYVPQYLR
>C4013A_G4_190_0413
DIGDIIRGKDLYLGYDDEEKEQRKKLQQNLKNIFGDIYKDVTRGKKKEAAEARYKDDDKKNFYRLREDWWDANRATVWKAITCKAEGNTYFRATCSDSGDGNSQSQATKQCRCQKKNGRPDDQVPTYFDYVPQYLR
>G4013A_G4_191_0421
DIGDIIRGKDLYLGYDDEEKEQRKKLQQNLKNIFGDIYKDVTRGKKKEAAEARYKDDDKKNFYRLREDWWDANRATVWKAITCKAEGNTYFRATCSDSGDGNSQSQATKQCRCQKKNGRPGDQVPTYFDYVPQYLR
>G4129A_G4_192_0422
DIGDIIRGKDLYLGYDDEEKIKRQQLEKNLKDIFGKIHDKLLEENRTNGQIEERYEGDEANDFFKLREDWWIANRATIWEAITCKAEQNNKYFRKTACAGKTPNQGRCRCDDNPNTDPPTYFDYVPQYLR
>G4129A_G4_807_1588
DIGDIIRGKDLYLGYDDEEKKQRDELESKLKEIFKKIHSGLSKNVAQTYYNDDKENYFQLREDWWTANRSTIWEAITCDDDDKLANASYFRKTCNDDGTSSRDIHKCRCKKNDGTSETDQVPTYFDYVPQYLR
>G4129A_G4_195_0428
DIGDIIRGKDLYLGYDDEEKKQRDELESKLKKIFGDIYKDVTSSGSNGKKQALQARYNDDNGGNYYKLREDWWTANRDQVWKAITCNAGGYSYFRATCGDSGSPSMAQNQCRCDDKPKAGNGDVTIVPTYFDYVPQFLR
>G4129A_G4_196_0430
DIGDIIRGKDLYLGYDDEEKKQRDELESKLKKIFGDIYKDVTSSGSNGKKQALQARYNDDNGGNYYKLREDWWTANRDQVWKAITCNAGGYSYFRATCGDSGSPSMAQNQCRCDGKPKAGNGDVTIVPTYFDYVPQFLR
>C4161B_G3_808_1589
DIGDIIRGKDLYLGYDDEEKKQREQLEENLKKIFEEIYDNLMEDLKNDPTKNGAQNRYKDTKNYYQLREDWWALNRVQVWKAITCNAPENANYFKPAQNGTREFTNGHCGRNEEKVPTYLDYVPQYLR
>C4161B_G3_809_1590
DIGDIIRGKDLYLGYDDEEKKQREQLEENLKKIFKEIYDNLMEDLKNDPTENGAQNRYKDTKNYYQLREDWWALNRVQVWKAITCNAPENANYFKPAQNGTREFTNGHCGRNEEKVPTYLDYVPQYLR
>G4161B_G3_810_1591
DIGDIIRGKDLYLGYDDEEKKQREQLEENLKKIFKEIYDNLMEDLKNDPTKNGAQNRHKDTKNYYQLREDWWALNRVQVWKAITCNAPENANYFKPAQNGTREFTNGHCGRNEEKVPTYLDYVPQYLR
>C4161B_G3_811_1592
DIGDIIRGKDLYLGYDDEEKKQREQLEENLKKIFKEIYDNLMEDLKNDPTKNGAQNRYKDTKNYYQLREDWWALNRVQVWKAITCDAPENANYFEPAQNGTREFTNGHCGRNEEKVPTYLDRVPQYLR
>C4161A_G6_197_0431
DIGDIIRGKDLYLGYDDEEKKQREQLEENLKKIFKEIYDNLMEDLKNDPTKNGAQNRYKDTKNYYQLREDWWALNRVQVWKAITCNAPENANCFKPAQNGTREFTNGHCGRNEEKVPTYLDYVPQYLR
>C4161A_G3_198_0432
DIGDIIRGKDLYLGYDDEEKKQREQLEENLKKIFKEIYDNLMEDLKNDPTKNGAQNRYKDTKNYYQLREDWWALNRVQVWKAITCNAPENANYFKPAQNGAREFTNGHCGRNEEKVPTYLDYVPQYLR
>C4161A_G3_199_0436
DIGDIIRGKDLYLGYDDEEKKQREQLEENLKKIFKEIYDNLMEDLKNDPTKNGAQNRYKDTKNYYQLREDWWALNRVQVWKAITCNAPENANYFKPAQNGTREFTNGHCGRNEEKVPTYLDYVPQYLR
>C4161B_G3_812_1593
DIGDIIRGKDLYLGYDDEEKKQREQLEENLKKIFKEIYDNLMEDLKNDPTKNGAQNRYKDTKNYYQLREDWWALNRVQVWKAITCNAPENANYIKPAQNGTREFTNGHCGRNEEKVPTYLDYVPQYLR
>C4161B_G3_813_1594
DIGDIIRGKDLYLGYDDEEKKQREQLEENLKKIFKEIYDNLMEDLKNDPTKNGAQNRYKDTKNYYQLREDWWALNRVQVWKAITCSAPENANYFKPAQNGTREFTNGHCGRNEEKVPTYLDYVPQYLR
>C4161A_G3_200_0524
DIGDIIRGKDLYLGYDDEEKKQREQLEENLKKIFKEIYDNLMEDLKNDPTKNGAQNRYKDTKNYYQLREDWWALNRVQVWKVITCNAPENANYFKPAQNGTREFTNGHCGRNEEKVPTYLDYVPQYLR
>C4161A_G3_201_0525
DIGDIIRGKDLYLGYDDEEKKQREQLEENLKKIFKEIYDNLMGDLKNDPTKNGAQNRYKDTKNYYQLREDWWALNRVQVWKAITCNAPENANYFKPAQNGTREFTNGHCGRNEEKVPTYLDYVPQYLR
>C4161A_G3_202_0526
DIGDIIRGKDLYLGYDDEEKKQREQLEENLKKILKEIYDNLMEDLKNDPTKNGAQNRYKDTKNYYQLREDWWALNRVQVWKAITCNAPENANYFKPAQNGTREFTNGHCGRNEEKVPTYLDYVPQYLR
>C4161B_G6_814_1595
DIGDIIRGKDLYLGYDDEEKKQREQLEENSKKIFKEIYDNLMEDLKNDPTKNGAQNRYKDTKNCYQLREDWWALNRVQVWKAITCNAPENANYFKPAQNGTREFTNGHCGRNEEQVPTYLDYVPQYLR
>C4161A_G3_203_0527
DIGDIIRGKDLYLGYDDEEKKTKRTIRREFEKKIFKEIYDNLMEDLKNDPTKNGAQNRYKDTKNYYQLREDWWALNRVQVWKAITCNAPENANYFKPAQNGTREFTNGHCGRNEEKVPTYLDYVPQYLR
>C4142A_G4_204_0528
DIGDIIRGKDLYLGYDDKEKDRRENLEKNLKDIFGNIYNELTSTSDKNGKKGAKDYYQNDTGDFFKLREDWWNANRATVWKALTCDAPEDAPYFGETCEGVGKHPTLTKDKCRCNGANIVPTYFDYVPQYLR
>C4142A_G4_205_0535
DIGDIIRGKDLYLGYDDKEKDRRENLEKNLKGIFGNIYNELTSTSDKNGKKGAKDYYQNDTGDFFKLREDWWNANRATVWKALTCDAPEDAPYFGETCEGVGKHPTLTKDKCRCNGANIVPTYFDYVPQYLR
>C4130B_G4_815_1596
DIGDIIRGKDLYLGYDDKEKEQRKKLEEKLKQYFKNIYNELTSTSRQKKEEATKRYEDNDGNYFKLREDWWALNRQDVWKAITCDAPPDAPYFRNTCAGGTEPTHQKCTCASGDVPTYFDYVPQFLR
>C4130A_G4_206_0536
DIGDIIRGKDLYLGYDDKEKEQRKKLEEKLKQYFKNIYNELTSTSRQKKEEATKRYEDNDGNYFKLREDWWALNRQDVWKAITCDAPPDAPYFRNTCAGGTKLTHQKCTCASGDVPTYFDYVPQFLR
>C4130A_G4_207_0537
DIGDIIRGKDLYLGYDDKEKEQRKKLEEKLKQYFKNIYNELTSTSRQKKEEATKRYEDNDGNYFKLREDWWALNRQDVWKAITCDAPPDAPYFRNTCAGGTKPTHQKCTCASGDVPTYFDYVPQFLR
>G4187A_G6_209_0540
DIGDIIRGKDLYLGYDEKEKNRRDKLEDNLRKIFGNIYKELKNGKKGAEACYENDNANYYKLREDWWYANRLEVWKAMICYADRDNTYFRKKTSEGNKCTVKRCKCFNGDPPTNLDYVPQYLR
>C4130A_G4_210_0545
DIGDIIRGKDLYLGYDEKEKNRRDLLESKLKEIFTKIHEDVTSRRTNKETAKERYEDDGGDFFQLREDWWTANRHTVWEALTCEATDAAQYFRNTCGSGEWTRDKCRCQKKDNKANTDPPTYFDYVPQYLR
>C4130A_G4_211_0546
DIGDIIRGKDLYLGYDEKEKNRRDQLESKLKEIFAKIHEDVTSRRTNKETAKERYKDDGGDFFQLREDWWTANRHTVWEALTCEATDTAQYFRNTCGSGEWTKDKCRCQKKDNKPNTDPPTYFDYVPQYLR
>G4140A_G4_212_0548
DIGDIIRGKDLYLGYDKKEKEQRDEIEKNLKKIFGIIYKGLTDSGAQKHYQDDEDKNYFQLREDWWTANRHTVWKAITCDEENKIGDAQYFRGTCGGEKIATLAKDKCRCDDVNIVPTYFDYVPQYLR
>G4161A_G4_213_0550
DIGDIIRGKDLYLGYDQKEKDRRDKLEDNLRKIFGNIYEELTKKKGSNGTNGEIEARYKGDAPTYYKLREDWWNANRAKVWYAMTCGAGTSDKYFRGTCAGEKRTETYEKCRCVNLGDVPTNLDYVPQYLR
>C4161A_G4_214_0553
DIGDIIRGKDLYLGYNKKEKAQKEKLEQNLKFFFQNIDDKLDPEAKNYYAKEKDPDFLKLREDWWELNRQDIWKALTCNAPNDAKYFRKAVCARGTTPTHEKCTCASGDVPTYFDYVPQYLR
>C4187A_G4_215_0557
DIGDIIRGKDLYLGYNKKEKAQKEKLEQNLKFFFQNIDDKLDPEAKNYYAKEKDPDFLKLREDWWELNRQDIWKALTCNAPNDAKYFRKTVCAGGTTPTHEKCTCASGDVPTYFDYVPQYLR
>C4161A_G4_216_0561
DIGDIIRGKDLYLGYNKKEKAQKEKLEQNLKFFFQNIDDKLDPEAKNYYAKEKDPDFLKLREDWWELNRQDIWKALTCNAPNDAKYFRKTVCARGTTPTHEKCTCASGDVPTYFDYVPQYLR
>G4187A_G4_217_0563
DIGDIIRGKDLYLGYNKKEKAQKEKLEQNLKFFFQNIDDKLDPEAKNYYAKEKDPDFLKLREDWWELNRQDIWKALTCNAPNDAKYFRSTCSSKGGTYEKCHCIGGDVLTNFDYVPQYLR
>G4142A_G4_218_0564
DIGDIIRGKDLYLGYNKKEKAQKEKLEQNLKFFFQNIDDKLDPEAKNYYAKEKDPNYYKLREDWWELNRQDIWKALTCNAPNDAKYFRKTVCAGGTTPTHEKCTCASGDVPTYFDYVPQYLR
>C4161A_G4_219_0565
DIGDIIRGKDLYLGYNKKEKAQKGKLEQNLKFFFQNIDDKLDPEAKNYYAKEKDPDFLKLREDWWELNRQDIWKALTCNAPNDAKYFRKTVCARGTTPTHEKCTCASGDVPTYFDYVPQYLR
>G4172B_G4_816_1597
DIGDIIRGKDLYLGYNRKEKAQKEKLEGKLQSFFKQIHSSLEKKERNHYNDDTPDFFKLREDWWNANRATVWKAITCDVVSGKYFRATCGGDDNENTTIRTPSQCRCKGDQVPTYFDYVPQFLR
>G4129A_G4_220_0566
DIGDIIRGKDLYLRYNRKDKTDKLQEQLKKYFQKIYEELIKEKTNGEVKRRYEDKDTDKNYYKLREDWWTANRATIWEAITCSAEGFNYFRQTACNGGSPTKGKCRCEGANVDPPTYFDYVPQYLR
>G4129A_G4_221_0567
DIGDIIRGKDLYLRYNRKDKTDKLQEQLKKYFQKIYEELIKKKTNGEVKRRYEDKDTDKNYYKLREDWWTANRATIWEAITCSAEGFNYFRQTACNGGSPTKGKCRCEGANVDPPTYFDYVPQYPR
>G4161A_G4_222_0568
DIGDIIRGKDLYLRYNRKDKTDKLQEQLKKYFQKIYEGLSWTPTKNGQKSAKEYYKDDTDGNYYKLREDWWNNNRKMVWYAITCGAGNDSQYFRPTCGSGEKGNATTGKCRCTTHDVPTYFDYVPQYLR
>G4161B_G4_817_1598
DIGDIIRGKDLYLRYNRKDKTDKLQEQLKKYFQKMYEGLSWTPTKNGQKSAKEYYKDDTDGNYYKLREDWWNNNRKMVWYAITCGAGNDSQYFRPTCGSGEKGNATTGKCRCTTHDVPTYFDYVPQYLR
>G4162A_G3_223_0569
DIGDIIRGKDLYLSYDKKEKDQRKQLDDKLKDIFGKIHSEVTKTKTLKDRYKDDTDGNYYKLREDWWYANRRQVWKALTCKAPQDANYFKPPQNGTREFTNGHCGRNEGNVPTYFDYVPQYLR
>C4013A_G4_224_0571
DIGDIIRGKDLYLSYDKKEKEQRDKLEQKLKEIFKKIHEGLTTTNGVKDHYKDDGPDYFQLREDWWDLNRHDVWKAITCDAPEDAYYFRQTCGGGHATNKKCQCVNRGDVPTYFDYVPQYLR
>G4013A_G5_225_0572
DIGDIIRGKDLYLSYDKKEKEQRDKLEQKLKEIFKKIYEGLTTTNGAQKHYKDDGGDFFQLREYWWALNRKDVWKAITCNAGGSQYFRGTCGGGQNKTQNNCRCDKEKGANADQVPTYFDYVPQFLR
>C4013A_G6_226_0573
DIGDIIRGKDLYLSYDKKEKEQRDKLEQKLKEIFKKIYEGLTTTNGAQKHYKDDGGDFFQLREYWWALNRKDVWKAITCNAWGDTYFHATCSDSHRKESCCQANDYCRCDGDKPGVDKPNIDPPTYFDYVPQYLR
>C4013A_G2_227_0574
DIGDIIRGKDLYLVDQETKQHLENRLETMFQNIQDNNTELKNIPLPKVREYWWALNRDQVWKAITCSAGEDDRYSKNIKYDTTATSNRKCGHEDQHVQTYLDYVPQYLR
>G4180A_G3_228_0578
DIGDIIRGKDLYPGDKEKKEKLESKLKSFFNNIYDDLIKDQRKEVAAKKYYSDRKGNFYQLREDWWTLNRRDVWKAITCNAPEDAKYKVIKPDGSTTDSTWKKCRDVSDVSTNFDYVPQYLR
>G4172B_G4_818_1599
DIGDIIRGKDLYRGDDKENIKLQKNLKNIFAKIYDQLKPEAQKRYKDINDIDNNFYKLREDWWDANRLEVWKAIICKAEQNDKYFRQTCNDDVTSSRAIHKCRCEKKGGGNVNVVPTYFDYVPQYLR
>G4142A_G6_229_0580
DIGDIIRGKDLYRGDDKENIKLQKNLKNLFKNLYKELTKGGTNSALQARYQNDTGDFLKLREDWWDANRQEIWNSIICKANDDDKYFRDTGSKGGTYQKCRCHSGSVLTNFDYAPQYLR
>G4142A_G6_230_0581
DIGDIIRGKDLYRGDDKENIKLQKNLKNLFKNLYKELTKGGTNSALQARYQNDTGDFLKLREDWWDANRQEIWNSIICKANDDDKYFRDTGSKGGTYQKCRCHSGSVLTNFDYVPQYLR
>G4162A_G5_231_0582
DIGDIIRGKDLYRGDDKENIKLQNNLKQIFQNIQNKNEKLDGLSIDEVREYWWELNRQQVWKAITCGAPNNAQYFRFTCSEGGSIAHNKCTCINGDPPTYFDYVPQYLR
>C4142A_G3_232_0583
DIGDIIRGKDLYRGGGGGRKKLEDNLKEIFKKIYEELLISTSDKNGELQTRYTNDGDNYFKLREDWWTANRHTVWKAMTCSAPDNAKYFKPPKNRRREFTSGYCGRNETNVPTNLDYVPQFLR
>C4142A_G3_233_0584
DIGDIIRGKDLYRGGGRGRKKLEDNLKEIFKKIYEELLISTSDKNGELQTRYTNDGDNYFKLREDWWTANRHTVWKAMTCSAPDNAKYFKPPKNRRREFTSGYCGRNETNVPTNLDYVPQFLR
>G4013A_G4_234_0588
DIGDIIRGKDLYRGKKKKKQNGKETETERDQLESKLKEIFSKIHEGLTKANGVKDHYQDTTDYFQLREDWWELNRQTVWKALTCDAHGTYFRPTCGDKKGQYQANNKCTCNNGDVPTYFDYVPQYLR
>G4013A_G4_235_0589
DIGDIIRGKDLYRGKKKKKQNGKETETERDQLESKLKEIFSKIHEGLTKANGVKDHYQDTTDYFQLREDWWELNRQTVWKALTCDAHGTYFRPTCSDKKGQYQANNKCTCNNGDVPTYFDYVPQYLR
>G4168A_G4_236_0590
DIGDIIRGKDLYRGNKKEKKKRDELENNLKKIFKNIYDDLTKDNDNAALKTRYQHDAPDYYQLREDWWTANRETVWKAITCNAGSYQYSQPTCSEEPLSQQKCSCPNAGVPTNFDYVPQYLR
>G4168A_G4_237_0591
DIGDIIRGKDLYRGNKKKDQQEKVRLENNLKTIFEKIHSDVTSGKKKEEATKRYEDTENYFQLREDWWALNRKDVWKALTCNAGQIDKYFRKTACGGGTTPTPNKCRCTTHDVPTNFDYVPQFLR
>G4180A_G4_238_0593
DIGDIIRGKDLYRGNKKKIKTETERDKLDKNFKKYFQQIHDKLEQAAKEHYNYDTENYFQLREDWWTANRSTVWKALTCDHRLGGYSYFRPTCNGEKRTKGYCRCGDDKPDDDKANVDPPTFFDYVPQYLR
>G4172B_G3_819_1600
DIGDIIRGKDLYRGNKKKNQTETERDKLEGKLQSFFKQIHSSLEEKEKKHYGGDENYFQLREDWWDANRLDVWKAITCDAPEDAKYKVIGADGRVTESTWTKCRNVADVPTYFDYVPQYLR
>G4187A_G4_239_0594
DIGDIIRGKDLYRGNKQEKDKLQDQLKKYFKELHNNLESEAKNYYKDPQGNFYQLREDWWNANRLDIWKAITCKATDTQYFRNTCSGGKSPTTVKCYCIDGTVPTNLDYVPQYLR
>G4142A_G4_240_0598
DIGDIIRGKDLYRGNKQEKEQRDKLDDNLKTIFGKIHDDVTRGKNVALKTRYQHDAPYYYKLREDWWDANRGKVWEALTCEAYGTYFRHTCNGGKSSTPNKCRCEGANVVPTYFDYVPQYLR
>G4162A_G4_241_0600
DIGDIIRGKDLYRGNNGKDKLEDNLKKIFQKIHSEVTSSGSNRQALKTRYERDHPDFFQLREDWWNNNRKMVWYAITCGAENDSTYFRNTCGSGEKGSATTGKCRCVTHDVPTYLDYVPQYLR
>G4168A_G4_242_0602
DIGDIIRGKDLYRGNNGKDKLEENLKKIFKKIHDDVMKTSERTNGAKDRYQDTENYYQLREDWWNANRETVWKAITCNAGSGTYFRATCDSDDNEKHSTLASNKCRCENKTGASGNVSIVPTYFDYVPQYLR
>C4178B_G4_820_1601
DIGDIIRGKDLYRGNNGKDKLEKKLKKIFKKIYDKLLEENQKTGQKQTLKTRYGSDDPDFFQLREDWWYANRETVWKALICHAKEEDTYFRPTCNGKERTKDFCRCKDDEVPTYFDYVPQYLR
>G4178A_G4_243_0603
DIGDIIRGKDLYRGNNGKDKLEKKLKKIFKKIYDKLLEENQKTGQKQTLKTRYGSDDPDFFQLREDWWYANRETVWKALICHAPTDAKYFRGTCGSGKTATQGKCRCDDDQVPTYFDYVPQFLR
>G4178A_G4_244_0604
DIGDIIRGKDLYRGNNGKDKLENNLKTIFGKIQEKLIGDAKNHYEDGSGNFFKLREDWWYANRRQVWKAIRCGAPDDAQYFRKTVCSEGTSPTQGKCRCIDFSVPTYFDYVPQYLR
>C4162A_G4_245_0605
DIGDIIRGKDLYRGNNGKDKLQDNLKRIFQQIHKEVTSTSGKNKDALKTRYQNDTDNYYKLREDWWNNNRKMVWYAITCGAKGSQYFRQTCGSGEWTKDKCRCVADVPTYFDYVPQFRG
>C4162A_G4_246_0606
DIGDIIRGKDLYRGNNGKDKLQDNLKRIFQQIHKEVTSTSGKNKDALKTRYQNDTDNYYKLREDWWNNNRKMVWYAITCGAKGSQYFRQTCGSGEWTKDKCRCVTDVPTHFDYVPQFLR
>C4162A_G4_247_0607
DIGDIIRGKDLYRGNNGKDKLQDNLKRIFQQIHKEVTSTSGKNKDALKTRYQNDTDNYYKLREDWWNNNRKMVWYAITCGAKGSQYFRQTCGSGEWTKDKCRCVTDVPTYFDYVPQFLR
>G4187A_G4_248_0617
DIGDIIRGKDLYRGNNGKDRLEENLRKIFTQIYNEVTRTATIVKKGELQARYKKDEDPNFFKLREDWWNNNRIMVWRAITCGAAGGEYFRHTCGTGTPTNKQCRCTTRVVPTYFDYVPQYLR
>G4140A_G3_249_0618
DIGDIIRGKDLYRGNNKEKDRRRKLEENLKTIFGKIYQELIKKKTEAKDHYKKDKQTGNYYQLREDWWDLNRHDVWKAITCDAPEDAKYNVIGSDGTRRESNYKKCRGIVDVPTYFDYVPQYLR
>C4168A_G4_250_0619
DIGDIIRGKDLYRGNNKEKKKREKLDENLKKYFQKIYEGLTTTNGAKDRYKDTTNYYELREDWWTANRETVWKALTCSEQLSNDKYFRDACSGGSPTEGYCRCNDDKPGVDKRNTDPPTYFDYVPQFLR
>G4168A_G4_251_0621
DIGDIIRGKDLYRGNNKEKKKREKLDENLKKYFQKIYEGLTTTNGAKDRYKDTTNYYELREDWWTANRETVWKTLTCSEQLSNDKYFRDACSGGSPTEGYCRCNDDKPGVDKRNTDPPTYFDYVPQFLR
>C4013A_G4_252_0622
DIGDIIRGKDLYRGNNRENDKLEKKLKEYFKKIYEQLVKKYKEDAQTHYSDTPDFYKLREDWWDANRLEVWKAITCKATDTQYFRKTCSNGQNSTLANCRCIDGTVPTNFDYVPQYLR
>G4162A_G4_253_0623
DIGDIIRGKDLYRGNSKEKDKLENKLKKIFGIIYDNLMKDLKKDTKKMAEAQERYKDENGGNYFKLREDWWALNRDQVWKAITCNAGGSQYFRPKCSTQTWSLDKCHCINDGVPTNFDYVPQYLR
>G4142A_G4_254_0624
DIGDIIRGKDLYRGNSKEKDKLEQNLKNLFKKLYEELTKDNNNVAIKTYYEQDVPNYYKLRNDWWELNRQQVWNAIICDSPEHAKYFRNTCSSIKGGDYKNCHCIGGDVLTNFDYVPQYLR
>G4142A_G4_821_1603
DIGDIIRGKDLYRGNSKEKDKLEQNLKNLFKKLYEELTKDNNNVAIKTYYEQDVPNYYKLRNDWWELNRQQVWNAIICDSPEHAKYFRNTCSSIKGGDYKNCRCIGGDVLTNFDYVPQYLR
>G4168A_G4_255_0626
DIGDIIRGKDLYRGNSKEKDNLEKKLIEYFKELHKHLDQKTKNHYTKDDPYYYKLREDWWNANRKEAWKAITCKAENAQYFRNTCSMGKHSTQTNCQCIDGEVPTYFDYVPQYLR
>G4168A_G4_256_0627
DIGDIIRGKDLYRGVNGNDKLEKNLKTIFGKIYNSLKDDGAKKHYEGDTTNYFQLREDWWYANRQEIWKAIRCGAPKEANYFRQTVCSEGTSRTQGKCRCISGDVPTYFDYVPQYLR
>C4168A_G4_257_0628
DIGDIIRGKDLYRGYDDEEKNRRKKLQQNLKNIFGKIYEGLTGGVKARYTDDGGDFFQLREDWWTANRHTVWEAITCSADKGNAYFRATCGGNEKNSTLAKDKCRCTKTSGGKAGDVNIVPTYFDYVPQFLR
>G4168A_G4_258_0629
DIGDIIRGKDLYRGYDDEEKNRRKKLQQNLKNIFGKIYEGLTGGVKARYTDDGGDFFQLREDWWTANRHTVWEAITCSADKGNAYFRATCGGNEKNSTLAKDRCRCTKTSGGKAGDVNIVPTYFDYVPQFLR
>C4178A_G3_259_0630
DIGDIIRGKDLYRRDKGEETNLEKNLKTIFAKIHSEVTKGGKNAQELQERYQNDTPYYYKLREDWWEANRETIWRALTCHAPESAKYKVIGADGSITESAMGKCAKVTGVPTNFDYVPQYLR
>G4168A_G4_261_0632
DIGDIIRGKDLYRRDKGKRDQLESKLKEIFGKIHSEVTRGRNGVNSRYKDTTDFYQLREDWWTANRSTVWKAITCSDKLSNASYFRVTCSMNGSGAQANKYCRCNGDQPGHDRPNTDPPTYFDYVPQYLR
>G4161B_G5_822_1604
DIGDIIRGKDLYRRDNKKDKLEENLKNMFQYIKTKNNKKLGHLTTEEVREYWWALNRKDVWKAITCDVVSGTYFHATCNDTGRGPSQTQNQCRCEKKGGGDVNIVPTYFDYVPQYLR
>G4140A_G4_262_0633
DIGDIIRGKDLYRRDNKKDKLEENLKTIFGKIHSEVTRGKNGQTLQARYQDDAPYYYQLREDWWTLNRQDVWKAMTCEAPNNAQYFRATCGSDEKNTIRTPNQCRCNGDQVPTYFDYVPQYLR
>C4168A_G4_263_0634
DIGDIIRGKDLYRRDNKKDKLQDNLKKIFEKIHSELTSGAQTYYNDDKENYYKLREDWWTANRHTVWKAITCDEENKIRDAQYFRQTCNDDETLSYANHKCRCRSKNAINETDQVPTYFDYVPQFLR
>G4129A_G4_264_0640
DIGDIIRGKDLYRRDNKKEKLEKKLKRIFKKIYEELIKKKTNGKKSALQDRYKDTDNYYELREDWWDANREKVWKAITCGAGGGKYFRHTCNGGKSSTPNKCQCINGDVPTYFDYVPQYLR
>C4172B_G4_823_1605
DIGDIIRGKDLYRRDNKKKNQAREKEKLENKLKEYFEKIYKDVMSTNDQTKKEEIETRYKDEPDHNFYQLREDWWTANRHTVWEAITCDDDDKLSKAKYFRQTCNDDVTSSRAIHKCRCEKKGGGNVNVVPTYFDYVPQYLR
>C4161A_G4_265_0646
DIGDIIRGKDLYRRDSRTDKLEDNLKVIFGNIYKELTTTNGSNGKNREIEARYKDESGNFFQLREDWWEVNRQQVWNAITCKAEQNDKYFREKNSNGNTCTVNKCKCATGDVLTNFDYVPQYLR
>G4187A_G4_266_0648
DIGDIIRGKDLYRRDSRTDKLEDNLRKIFGNIYKELTTTTTSGNKGKTNGIEERYGSDTTNYFQLREDWWNANRQQVWNAITCGAPSDAQYFRSTCSSKGGTYEKCHCIGGDVLTNFDYVPQYLR
>G4187B_G4_824_1606
DIGDIIRGKDLYRRDSRTDKLEDNLRKIFGNIYKELTTTTTSGNKGKTNGIEERYGSDTTNYFQLREDWWNANRQQVWNAITCGAPSDAQYFRSTCSSKSGTYEKCHCIGGDVLTNFDYVPQYLR
>G4013A_G4_267_0652
DIGDIIRGKDLYRRDSRTDKLEENLKVIFGNIYKELTATSGKNVALRDRYQKDGPDYYQLREDWWALNRDQVWKAITCKAEGNRYFHATCGGSESPSVAKDHCRCGNDQPGRDKSKAIKGSDNVSIVPTYFDYVPQYLR
>C4013A_G6_268_0653
DIGDIIRGKDLYRRDSRTDKLEENLKVIFGNIYKELTATSGKNVALRDRYQKDGPDYYQLREDWWALNRDQVWKAITCNAWGDTYFHATCSDSHRKESCCQANDYCRCDGDKPGVDKPNIDPPTYFDYVPQYLR
>C4180A_G4_270_0658
DIGDIIRGKDLYRRDSRTDKLENKLKRIFQEIYNKLEDTEVRKHYSDDDKATKNYYKLRNAWWEANRQEVWKAITCGAGGSQYFRPTCGSGKWTDDNCRCLIGDVPTYFDYVPQYLR
>G4180A_G4_271_0663
DIGDIIRGKDLYRRDSRTDKLENKLKRIFQEIYNRLEDTEVRKHYSDDDKATKNYYKLRNAWWEANRQEVWKAITCGAGGSQYFRPTCGSGKWTDDNCRCLIGDVPTYFDYVPQYLR
>G4172A_G4_272_0664
DIGDIIRGKDLYSGNNKEKDRLEKNLKKIFGNIYNNLMEDLRNDNIKGNNKGKVTMEEARRRYKDEDDREKNYYKLREDWWTANRHTVWEAITCGHPGGKYFRATCGKNDTRTGDDCRCPGNIRVPTYFDYVPQFLR
>C4140A_G5_273_0666
DIGDIIRGKDLYSGNNKEKKQRKQLEENLKEIFENIKESDAKLTKLNDDQIREYWWTLNRQDVWKAMTCEAPNNAQYFRATCGSDEKKTIRTPNQCRCNGDQVPTYFDYVPQYLR
>G4140A_G5_274_0667
DIGDIIRGKDLYSGNNKEKKQRKQLEENLKEIFENIKESDAKLTKLNDDQIREYWWTLNRQDVWKAMTCEAPNNAQYFRATCGSDEKNTIRTPNQCRCNGDQVPTYFDYVPQFLR
>G4140A_G5_275_0668
DIGDIIRGKDLYSGNNKEKKQRKQLEENLKEIFENIKESDAKLTKLNDDQIREYWWTLNRQDVWKAMTCEAPNNAQYFRATCGSDEKNTIRTPNQCRCNGDQVPTYFDYVPQYLR
>G4129A_G3_276_0669
DIGDIIRGKDLYSGNSKEKKKREDLEENLKKIFGKIYQELTTTNGEIEARYKGDDKKNFYQLREDWWDLNRHDVWKAITCDAPDNAKYKVIKPDGSTKDSTRKKCRDVLDVSTNFDYVPQYLR
>C4130A_G4_277_0670
DIGDIIRGKDLYSGNSKEKNRRKKLEENLKEIFGDIYEELKKDRKNGAEEIEARYKDDDKKNFYRLREDWWALNRKEVWKAMTCSDDDNKLRDAQYFRGTCVGDGNHSTLAKYKCRCGDDNKPNDQVPTYFDYVPQYLR
>G4161B_G4_825_1607
DIGDIIRGKDLYSGNSKEKRQRKQLDDKLKDIFKQIHSEVTKTNEELKTRYKKDEEDGPDYYQLREDWWTANQHTVWEAITCDDDNKLGGYSYFHATCSDSERSGTFSQATKQCRCQKKNGQHDTDQVPTYFDYVPQYLR
>G4161A_G4_278_0672
DIGDIIRGKDLYSGNSKEKRQRKQLDDKLKDIFKQIHSEVTKTNEELKTRYKKDEEDGPDYYQLREDWWTANRHTVWEAITCDDDNKLGGYSYFHATCSDSERSGTFSQATKQCRCQKKNGQHDTDQVPTYFDYVPQYLR
>G4168A_G4_279_0676
DIGDIIRGKDLYVGNKKQYETEREKEILQKNLKSIFKKIYGDLSESAKDHYQDDNGGNFYQLREDWWNANRQQVWKAITCSVEDAYYFRHTCGGEKTASTNKCICVNTDPPTYFDYVPQYLR
>G4013A_G4_281_0677
DIGDIIRGKDLYVGNREEREKEKLQNNLKSIFQKIYRELKNSKAIGRYNDGSGNFYQLREDWWNLNRQQVWKAMICGAPKEAHYFRKTCSNGNTPTEGNCRCIDTNVPTYLDYVPQYLR
>G4013A_G6_282_0678
DIGDIIRGKDLYVGNREEREKEKLQNNLLSIFQKIYRDLKNSKAIECYNDGSGKFYQLREDWWNLNRQQVWKAMICGAPKEAHYFRKTCSNGNTPTEGNCRCIDTNVPTYLDYVPQYLR
>G4168A_G4_283_0679
DIGDIIRGKDLYVGNRKEKEKEKLQENLKRIFGKIHGNLKDAQTHYNDNDGNYFQLREDWWNLNRQQVWKAMICGAPEEAHYFRKTCSNGNTPTEGNCRCIDTNVPTYLDYVPQFLR
>G4168A_G6_284_0680
DIGDIIRGKDLYVGNRKEKEKEKLQNNLKSIFKKIYDALPQGKNSCYENDSPNYYKLREDWRALNRREVWKAITCSVEDAYYFRHTCSGKNPTNKKCQCANTDVPTYFDYVPQFLR
>C4142A_G4_285_0681
DIGDIIRGKDLYVGNRKEKKKRDELDDKLKKIFGKIHEGLSRRSGAQTYYNGDGPDFYQLREDWWNNNRKMVWKAIACDVKSGNNYFRPTCGSGKPTNDNCQCANTDVPTYFDYVPQYLR
>C4142A_G4_286_0682
DIGDIIRGKDLYVGNRKEKKKRDELDDKLKKIFGKIHEGLSRRSGAQTYYNGDGPDFYQLREDWWNNNRKMVWKAITCDVKSGNNYFRPTCGSGKPTNDNCQCANTDVPTYFDYVPQYLR
>G4142A_G4_287_0683
DIGDIIRGKDLYVGNRKEREKEELQKNLKTIFQKIYGELKNPEAREHYKNDAPYFYQLREDWWNANRQQVWKAITCEATETAQYFRNTCSNDKAVTSGKCQCIDQTVPTNLDYVPQFLR
>G4142A_G4_288_0684
DIGDIIRGKDLYVGNRKEREKEELQKNLKTIFQKIYGELKNSKAIERYKDDGGNFFKLREDWWNANRQQVWKAITCNDVGAQYFGNGCGDGKQPTDTKCRCVSGDPPTNFDYVPQYLR
>G4013A_G4_289_0685
DIGDIIRGKDLYVGNRKEREKEKLQNNLKSIFQEIYRELKNSKAIERYNDGSGNFYQLREDWWNLNRQQVWKAMICGAPKEAHYFRKTCSNGNTPTEGNCRCIDTNVPTYLDYVPQYLR
>C4013A_G4_290_0686
DIGDIIRGKDLYVGNRKEREKEKLQNNLKSIFQKIYRELKNSKAIERYNDGSGNFYQLREDWWNLNRQQVWKAMICGAPKEAHYFRKTCSNGNTPTEGNCRCIDTNVPTYLDYVPQYLR
>C4168A_G4_291_0691
DIGDIIRGKDLYVGNRKEREKVKLQQRLKEIFKKIHGNLKDAQTHYNDNDGNYFQLREDWWNLNRQQVWKAMICGAPEEAHYFRKTCSNGNTPTEGNCRCIDTNVPTYLDYVPQYLR
>C4142A_G1_292_0693
DIGDIIRGKDMFKRNDKVENGLKKVFDKIYAKLGPKGKEYYNDTNNKINYVKLREAWWKVNRDQVWRAITCEAPQKVDYFRKGLDGSDVFTSQGYCGRKEAPVPTYLDYVPQFLR
>G4172A_G1_293_0694
DIGDIIRGKDMFKRNDQDDVEKGLKIVFEKIYNKLETQEKNYYNNTGNNVNYAKLREDWWTINRDQVWRAITCYIPYYVNYFKNISEKSRNFTDDGKCGHYEGAPPTNLDYVPQFLR
>G4187B_G1_826_1608
DIGDIIRGKDMFKRTDNDEVWTGLRSVFKKIYDDLKKKGINDYDGDPNYYKLREDWWIANRDQVWKAITCKAPKDADYFRKGSDGSKLFTSVGYCGHNKGSVPTNLDYVPQFLR
>C4187B_G6_827_1609
DIGDIIRGKDMFKRTDNDEVWTGLRSVFKKIYDDLKKKGINDYDGDPNYYKLREDWWTINRDQVWRAITCYIPYCVNYFKNISEKSRNFTDDGKCGHYEGAPPTNLDYVPQFLR
>C4187B_G1_828_1610
DIGDIIRGKDMFKRTDNDEVWTGLRSVFKKIYDDLKKKGINDYDGDPNYYKLREDWWTINRDQVWRAITCYIPYYVNYFKDISEKSRNFTDDGKCGHYEGAPPTNLDYVPQFLR
>C4187A_G1_294_0697
DIGDIIRGKDMFKRTDNDEVWTGLRSVFKKIYDDLKKKGINDYDGDPNYYKLREDWWTINRDQVWRAITCYIPYYVNYFKNISEKSRNFTDDGKCGHYEGAPPTNLDYVPQFLR
>C4130B_G3_829_1611
DIGDIIRGKDMYVGYDEKEKNRRKQLENKLKDIFGNIYKDLTKKKGRNGKNREIETRYGSDTTNYYQLREDWWIANRDQVWKAITCKAPTGADYFVYKPNRVRTFTYTKCGHDENKVPTNLDYVPQFLR
>G4142A_G4_295_0701
DIGDIIRGKDPFYGNTQESTQREKLEKNLKNIFKKIHSEVTSDKNGEALKTRYKGDENYFQLREDWWTANRATAWKAITCKADASSAYFRPTCNSADGKGPSVAKDHCRCNGDQPGNDKPNIDPPTYFDYVPQFLR
>C4130A_G4_296_0702
DIGDIIRGKDPFYGNTQESTQREKLEKNLKNIFKKIHSEVTSDKNGEALKTRYKGDENYFQLREDWWTANRATVWKAITCKADASSAYFRPTCNSADGKGPSVAKDHCRCNGDQPGNDKPNIDPPTYFDYVPQYLR
>G4142A_G4_297_0703
DIGDIIRGKDPFYGNTQESTQREKLEKNLKNIFKKIHSEVTSDKNGEALKTRYKGDENYFQLREDWWTANRATVWKAITCKADASSAYFRPTCNSADGKGPSVAKDHCRCNGDQPGNDKPNIDPPTYLDYVPQFLR
>C4130A_G4_299_0704
DIGDIIRGKDPFYGNTYESARREKLENKLKVIFAKIHKEVTSGKNGAEELQKRYKDDKENFFQLREDWWTANRHTVWKALTCDARDNADDKYFRKTACGEGTTSTQGKCRCPKGDQVPTYFDYVPQFLR
>C4161B_G3_830_1612
DIGDIIRGKDQYLGYDDEEKKQREQLEENLKKIFKEIYDNLMEDLKNDPTKNGAQNRYKDTKNYYQLREDWWALNRVQVWKAITCNAPENANYFKPAQNGTREFTNGHCGRNEEKVPTYLDYVPQYLR
>G4161A_G4_300_0705
DIGDIIRGKDVYNGNNGKGEKLEAKIKEYFQKIYDDLMKDLKKKPAKEEAAKARYEGDDKKNFYQLREDWWYANRGTVWKAITCKADASSAYFHATCGSAKTPTEGYCRCDGDKPGQDRPNTDPPTYFDYVPQYLR
>G4180A_G4_831_1613
DIGDIIRGRDLFGRDDQEDLLLERLLQYFFLIYDNLQGAAQNPYYGDEHNNFFLLREDWWYANRRQVWKAITCDAKGFNYFRQTACSGGSPTKGYCRCNGDKPDNDMVNTDPPTYFDYVPQYLR
>G4187B_G6_832_1614
DIGDIIRGRDLFIGYNQKDRKEKQKIQDNLKDIFAKIYEELKDKEGAEKHYKGDTDKNYYKLREDWWDANRKEVWKAMTCKAEGAYFHATCSERNGGCSQAKNNCRCKKEDGKNDTDQVPTYFDYVPQFLR
>G4187A_G4_301_0707
DIGDIIRGRDLFLGGPNQEKKLLENKLKHYFQKIYDKLVQTARDHYNDTSGNYYQLRNDWWELNRQQVWNAITCGAPSDAQYFRNTCSPIKGGHYKNCHCIGGDVLTNFDYVPQYLR
>C4187B_G4_302_0709
DIGDIIRGRDLFLGGPNQEKKLLENKLKHYFQKIYDKLVQTARDHYNDTSGNYYQLRNDWWELNRQQVWNAITCGAPSDAQYFRNTCSSIKGGHYKNCHCIGGDVLTNFDYVPQYLR
>C4130A_G6_303_0710
DIGDIIRGRDLFRGNDEEKKKRDELEKNLKTIFGKIHSRLTKDAQNYYEDNDTDKNYYQLREDWWKVNRDQVWEAITCEAKSDDKYNVIGPDGKITESNKGQCRCFSGDPPTNMDYVPQFLR
>G4180A_G5_304_0713
DIGDIIRGRDLFRGNDEEKKQRDKLDDNLKKIFKNIKDENTDLKKLTTEKVREYWWTANRSTVWKAITCKANGTYFRPTCGDSDSPSQAQKQCRCDDKPKAIKGSGNVSIVPTYFDYVPQYLR
>C4180A_G5_305_0714
DIGDIIRGRDLFRGNDEEKKQRDKLDDNLKKIFKNIKDENTDLKKLTTEKVREYWWTANRSTVWKAITCKANGTYFRPTCGDSDSPSQARKQCRCDDKPKAIKGSGNVSIVPTYFDYVPQYLR
>C4168A_G4_306_0715
DIGDIIRGRDLFRGNNEEKKQRKQLDDKLKKIFAKIHSEVTSSGSNGQTLQERYKGDPDFFKLREDWWYANRETVWKALTCHAKVGDTYFRPTCNGKERTKDFCRCGDGKKTDKSKAGNGDVSIVPTYFDYVPQYLR
>C4168A_G4_307_0718
DIGDIIRGRDLFRGNNEEKKQRKQLDDKLKKIFAKIHSEVTSSGSNGQTLQERYKGDPDFFKLREDWWYANRETVWKTLTCHAKVGDTYFRPTCNGKERTKDFCRCGDGKKTDKSKAGNGDVSIVPTYFDYVPQYLR
>G4130B_G3_833_1615
DIGDIIRGRDLFYGNTQESARRDKLEENLKRIFGNIYKGLSRTSTSGRTNGTEERYGGDENFFKLREDWWTANRHTVWKAITCAAKVGDTYFMESRTNSYKFSNDQCGHNNRADPPTNLDYVPQYLR
>G4168A_G6_308_0719
DIGDIIRGRDLLLGGPNQEKKLLENKLKHYFQKIYDKLVQTARDHYNDTSGNYYQLRNDWWDANRQQVWNAMICGVEENAKYFRESSSDKGGTYKNCRCASGNVLTNFDYVPQYLR
>G4187A_G4_310_0722
DIGDIIRGRDLYFGKRKKKNQKETETERDKLEENFKKYFQQIHEDVTRGSNWQALQARYEGDKNNNFFQLREDWWTANGHTVWEAITCDKKLSNASYFRPTCGDSDSPSQAHDKCTCNNGDVPTYFDYVPQFLR
>G4187A_G4_311_0723
DIGDIIRGRDLYFGKRKKKNQKETETERDKLEENFKKYFQQIHEDVTRGSNWQALQARYEGDKNNNFFQLREDWWTANRHTVWEAITCDKKLSNASYFRPTCGDSDSPSQAHDKCTCNNGDVPTYFDYVPQFLR
>G4168A_G5_312_0724
DIGDIIRGRDLYGGNNKEKNRRDELEKNLKTIFKNIQENNSILSTLKDDQIREYWWTANRSTVWKAITCDDRLGGNAYFRNTCNDSGTLSQANKYCRCNGDKPDDDKPNTDPPTYFDYVPQYLR
>G4130B_G4_834_1616
DIGDIIRGRDLYGGSKKEKEKREKLESKLKEIFGKIHDDVTKGGKNGEIEKRYGNDPDFYQLREDWWTANRHTVWKALTCEAPNNAKYFRQTCGSNAKAAIQASHKCRCENKSGKPDDQVPTYFDYVPQFLR
>C4013A_G4_313_0726
DIGDIIRGRDLYGGSKKEKEKREQLDDKLKKIFGDIYNEVMRGKNVEALKTRYGSDKDFFQLREDWWTENRETVWKAMTCDAPHDSKYFRGTCGSGRDATRTPRQCRCENKFGEPPDQVPTYFDYVPQYLR
>G4180A_G4_314_0727
DIGDIIRGRDLYGRDNKKDKLQEQLKQYFNNIYDNLEGAAQNHYNGDKQNNFFQLREDWWYANRRQVWKAITCDAKGFNYFRQTACNGGSPTKGYCRCNGDKPDNDMVNTDPPTYFDYVPQYLR
>C4161A_G6_315_0731
DIGDIIRGRDLYLGDRKEKVKLEENLKNLFKNLYKEIKDEQKSSYNDDGTGNYFKLREYWWNANRKDVWKAMTCGASEDAKYKVIGPDGKITESNMGQCRCFSGDPPTNLDYVPQYLR
>G4162A_G4_317_0733
DIGDIIRGRDLYLGNRKKKKNKTETERDKLDKKLKDIFKEIHEGLTTTKTKTLQERYNDATGDFFQLREDWWALNRKEVWKAITCSEQLKGNKYFRGTCAGGKLTEGYCRCNGDKPGRDNPNTDPPTYFDYVPQFLR
>C4168A_G4_320_0734
DIGDIIRGRDLYRGGGRGKGKEKLEENLKKIFKEIYEQLVKKNKEKAQERYKDDPEFFKLREDWWNNNRKKVWDAITCNAVGYQYSRPTCSTEPLSQDKCQCANTDVPTYFDYVPQYLR
>G4013A_G4_321_0738
DIGDIIRGRDLYRGNDKEKEKRDKLDENLRKIFKKIHEGLTSSAQTYYKGDKNNNFYQLREDWWMANRDQVWKAITCNAQGNTYFHATCGDSGDEKGPSQANNKCTCNNGDVPTYFDYVPQFLR
>G4168A_G4_322_0739
DIGDIIRGRDLYRGNDKENDKLEKNLQKIFTQIYNNLMKDVTNDQRKKVEAEKRYKKDDKGTKNYYKLREDWWDANRETVWKAITCEVKSGSDYFRQTACAGTSPTDGRCRCDGDQVPTYFDYVPQYLR
>G4161B_G6_835_1617
DIGDIIRGRDLYRGNNREKERRRKLEEKLRQYFTNIYDKLTREAKKHYKKDDKDPNYYKLWEDWWTENRETVWKAITCGAGQNDKYFRQTCNDDETLCHANHKCRCQKKSAINETDQVPTYFDYVPQFLR
>G4140A_G4_323_0741
DIGDIIRGRDLYRGVNGNDKLEKNLQKIFKKIHEGLTSTNGRNGEAAKKYYSDPKGNFYQLREDWWNNNRIMVWNAITCGVKGNKYFRGTCGSGEWTKDNCRCPSYKVPTYFDYVPQYLR
>G4130B_G5_836_1618
DIGDIIRGRDLYRRDKGEETELEKNLKKIFKQIHEDVTTNGKKSAEELKTRYNGDDPDFFKLREYWWALNRDQVWKAITCDARDNAKYFRATCNISSDNEKTGTLTPSHCRCDDKPNTDPPTYFDYVPQYLR
>G4168A_G4_324_0743
DIGDIIRGRDLYRRDKGKRDQLESKLKEIFKQIHSDVTTNGKKGAQTYYNDDKENYYQLREDWWTANRGTIWKAMTCSDDLKDASYFRVTCSMNGSGAQANHYCRCNGDKPDADKVNIDPPTYFDYVPQYLR
>G4140A_G4_325_0745
DIGDIIRGRDLYRRDNKKGKTDKLQEQLKKYFQKIYEELSRTRGKQNGEVKRRYEGDENYYKLREDWWTANRATVWKAITCSADHGNAYFRTTCSHVDGISKSQANHYCRCGNDQPNDYKPNIDPPTYFDYVPQYLR
>G4142A_G6_326_0747
DIGDIIRGRDLYRRDSRTDKLEKNLKDIFAKIHEDVTSSGKTNGQALQERYQNDTTDYFQLREDWWNANRETIWRALTYRAPHSAHYTKSGADGSITKSPMGQCRGVTDVPTNFDYVPQYLR
>C4168A_G4_327_0748
DIGDIIRGRDLYSGNKQEKEKRKQLENKLKKIFGIIYDNLVKKKVKEAQKRYKDDKDLFQLREDWWTANRSTVWEALTCSEQLSNSKYFRQTCSNGQHKTQNNCRCGDGKKPGANVVPTYFDYVPQFLR
>C4168A_G4_328_0753
DIGDIIRGRDLYSGNKQEKEKRKQLENKLKKIFGIIYDNLVKKKVKEAQKRYKDDKDLFQLREDWWTANRSTVWEALTCSEQLSNSKYFRQTCSNGQHKTQNNCRCGDGKKPGANVVPTYFDYVPQYLR
>C4168A_G4_329_0755
DIGDIIRGRDLYSGNKQEKEKRKQLENKLKKIFGIIYDNLVKKKVKEAQKRYKDDKDLFQLREDWWTANRSTVWEALTCSEQLSNSKYFRQTCSNGQHKTQNNCRCGDSKKPGANVVPTYFDYVPQFLR
>G4180A_G4_330_0756
DIGDIIRGRDLYSGNNKEKDRLEKNLKRIFQEIYNNLMEDLTNDQTKKGEEAEKRYNDLKGDFFQLREDWWDANRATVWKAITCGHPGGIYFRRTCGINDSWTGNDCRCPGNIKVPTYFDYVPQYLR
>G4162A_G3_837_1619
DIGDIIRGRDLYSGNNKEKEQRKKLEKNGKTIVGKIYNEATNGQALQARYKGDDNNNYSKLREDRWTANRATIWEAITCDDDNKLSNASYVRPTSTDGQSGAQGKDKCRSANKTTGNTGDVNIVPTYFDYVPQYLR
>G4162A_G4_838_1620
DIGDIIRGRDLYSGNNQEYEHRKSLEKNLITIFGKIYHEVTNGQASQARYKGDDNNNYSKLREDWWTANRGTIWEAITCDDDNKLSNASYFRPTCIDGQSGAQAKDKCRCDKEKAGKAGDVNIVPTYFDYVPQYLR
>G4013A_G1_331_0758
DIGDIIRGRDMFKSNKNVEIGLKNVFKNIHDNLSSSVKPHYKDDGFGNYYKLRNDWWTVNRDQVWKAITCKAPTGADYFKKKSDGTLHFSSHGKCGHNEGAPPTNLDYVPQFLR
>G4180A_G3_332_0759
DIGDIIRRKDLFLGIEQEKLYLESNLKRIFLKLKESLHSTIKSHYENEDENFYLLREDWWALNRRYVWDTLTCNAPDDAEYFLHNSGGLLKFSNSKCHHNQGTVLTNLDYVPQYLR
>C4172B_G6_839_1621
DIGDIIRRRDLHRGNDEEKKQRDKLEQKLKEIFQKIQGQNRTLKGLPLDKVREYWWYANRATIWEAITCDVKSGNNCFRPTCSDGGNSKSQANNKCRCTKTSGDGDVTTVPTYFDYVPQYLR
>C4130A_G5_333_0760
DIGDIIRRRDLYRGNDEEKKQRDKLEENLKKIFKNIKSENTELSTLTTEKVREYWWYANRATIWEAITCNAQGNTYFHATCSDGQSGAQARNQCRCGDDKPDADKQNIDPPTYFDYVPQYLR
>C4130B_G5_840_1622
DIGDIIRRRDLYRGNDEEKKQRDKLEENLKKIFKNIKSENTELSTLTTEKVREYWWYANRATIWEAITCNAQGNTYFHATCSDGQSGAQARNRCRCGDDKPDADKQNIDPPTYFDYVPQYLR
>C4172B_G5_841_1623
DIGDIIRRRDLYRGNDEEKKQRDKLEQKLKEIFQKIQGQNRTLKGLPLDKVREYWWYADRATIWEAITCDVKSGNNYFRPTCSDGGNSKSQANNKCRCTKTSGDGDVTIVPTYFDYVPQYLR
>C4172B_G5_334_0763
DIGDIIRRRDLYRGNDEEKKQRDKLEQKLKEIFQKIQGQNRTLKGLPLDKVREYWWYANRATIWEAITCDVKSGNNYFRPTCSDGGNSKSQANNKCRCTKTSGDGDVTIVPTYFDYVPQYLR
>C4172B_G5_842_1624
DIGDIIRRRDLYRGNDEEKKQRDKLEQKLKEIFQKIQGQNRTLKGLPLDKVREYWWYANRATIWEAITCDVKSGNNYFRPTCSDGGNSKSQDNNKCRCTKTSGEGDVNIVPTYFDYVPQYLR
>G4013A_G6_335_0777
DIGDIIRVKDLFYGNTQESAQRKKLDDKLKEIFKEIHDEVTKGRSASPLQARYQGDDNNNYSKLRKDWWTANRETVWKTITRSDKLGHNKYFRSTCKSSGGGISETREQARDKCRCPKTSEGKANDQVLTYYDYVSQFLR
>G4178A_G4_336_0778
DIGDIITGKDLYVGNRKEREKEKLQNNLKSIFKKIYGELNNPEARERYKDGDGNYYQLREDWWNANRKEVWKAITCSVEDAYYFRPTCGKGTWTNEKCQCVTHDVPTYLDYVPQFLR
>G4187B_G4_843_1625
DIGDILQGKDLFLGNPQESAQRKKLEQKLKDIFKKIHSDVRSGRNGVKDRYQNDGDNYYKLREDWWNANRAKVWYAITCGAGTSAEYFRKTCGGRNSTNEKCRCVFTDPPTYFDYVPQYLR
>G4178B_G5_844_1626
DIGDIRKRKRFSYRRDSRTDKLEKNLKEIFQKIQDKNRDKLSDLSIDKVREYWWALNRNDVWKAITCGHPGGTYFRRKACAGTRPTQGKCRCEGANVVPTYFDYVPQYLR
>C4140A_G2_337_0779
DIGDITRGKDLYLDHEPGKQHLEERLEQMFENIKNNNAAKLSELSTAQVREYWWALNRVQVWKAITCRAEEKDTYFKNRENGKLLLWNYKCGHHVNQDVPTNLDYVPQFLR
>G4162A_G4_338_0780
DIGDIVGGRDLYLGNKKKKQNGKETERDKLEGKLQSFFKNIHDNLDDSIKSNYNNDTENYYQLREDWWTANRHTVWKAMTCSDDLNNSSYFRVTCSMNGSGAQAHHYCRCNNDQPGEDKPNIDPPTYFDYVPQYLR
>G4178A_G6_845_1627
DIGDIVKGKDMFKRNDKDAAQKVLRTVFKKIKATLNEKRITHYNGVSGNCVKLREDWWAFNRREVWKAITCSAPGDVNYFRKFSGDIKVFTGGGQCRRNDNSVPTNLDYVPQLLR
>G4178A_G1_339_0781
DIGDIVKGKDMFKRNDKDAVQKGLRAVFKKINDNLNEKRITHYNDGSGNYVKLREDRWAINRKEVWKAITCSAPGDVNYFRKISGDTKVFTGGGQCRRNDNSVPTNLDYVPQFLR
>C4178A_G1_340_0782
DIGDIVKGKDMFKRNDKDAVQKGLRAVFKKINDNLNEKRITHYNDGSGNYVKLREDWWAINRKEVWKAITCSAPGDVNYFRKISGDTKVFTGGGQCRRNDNSVPTNLDYVPQFLR
>G4178A_G1_342_0788
DIGDIVKGKDMFKRNDKDAVQKGLRAVFKKINDNLNEKRITHYNDGSGNYVKLREDWWAINRNDVWEALTCSAPYYADYFKKKSGNTYNFTTEGYCGRNEGAPPTNLDYVPQFLR
>C4140A_G2_343_0789
DIGDIVRGEDLYLDHEQGINRLEARLKTIFQNIQNKNKSPLDKLSLDKFREYWWALNRVQVWKAITCGATMNDIFSKNIRNSRTTLFYYKCGHYVYKDVPTNLDYVPQYLR
>C4130A_G1_344_0790
DIGDIVRGIDMFKPNEDDKVQKGLQVVFKKIYNTLPSATQNHYKDDDISGNYYKLRDAWWTANRDQVWEAITCKAPQKVDYFRKGSNGESIFSNSGKCGGKEAPVPTNLDYVPQYLR
>C4187A_G1_345_0791
DIGDIVRGIDMFKPNVHDKVEKGLREVFKKIHDEMEGEVKNDYNPDGSGNYYKLREAWWDVNRNKVWEAITCGALPKSAYFLQSEDNKQLFLYPKCGHNNKNDLPTNLDYVPQYLR
>C4130A_G1_346_0793
DIGDIVRGIDMFKPNVHDKVEKGLREVFKKIHDEMEGEVKNYYNPDGSGNYYKLREAWWDVNRNKVWEAITCGALPKSAYFLQSEDNKQLFLYPKCGHNNKNDLPTNLDYAPQYLR
>C4161A_G1_347_0794
DIGDIVRGIDMFKPNVHDKVEKGLREVFKKIHDEMEGEVKNYYNPDGSGNYYKLREAWWDVNRNKVWEAITCGALPKSAYFLQSEDNKQLFLYPKCGHNNKNDLPTNLDYVPQYLR
>C4130B_G1_846_1628
DIGDIVRGIDMFKPNVHDKVEKGLREVFKKIHDEMEGEVKNYYNPDGSGNYYKLREAWWDVNRNKVWEAITCGALPKSAYFLQSEDNKRLFLYPKCGHNNKNDLPTDLDYVPQYLR
>C4130A_G1_349_0798
DIGDIVRGIDMFKPNVHDKVEKGLREVFKKIHDGMEDEVKNDYNPDGSGNYYKLREAWWDVNRNKVWEAITCGALPKSAYVLQSENNTQLPSYLKCGHNNKDDPPTNLDYVPQYLR
>C4168A_G1_350_0799
DIGDIVRGIDMFKPNVHDKVEKGLREVFKKIHDGMEDEVKNDYNPDGSGNYYKLREAWWNVNRNKVWEAITCGALPKSAYVLQSENNTQLPSYIKCGHNNKDDPPTNLDYVPQYLR
>C4130A_G1_351_0801
DIGDIVRGIDMFKPNVHDKVEKGLREVFKKIHDGMEDEVKNDYNPDGSGNYYKLREAWWNVNRNKVWEAITCGALPKSAYVLQSENNTQLPSYLKCGHNNKDDPPTNLDYVPQYLR
>C4140A_G1_352_0802
DIGDIVRGIDMFKPNVHDKVEKGLREVFKKIHDGMEGEVKNYYNPDGSGNYYKLREAWWDVNRNKVWEAITCGALPKSAYFLQSEDNKQLFLYPKCGHNNKNDLPTNLDYVPQYLR
>C4130B_G1_847_1629
DIGDIVRGIDMFKPNVHDKVEKGLREVFKKIHDGMEGKVKNYYNPDEAGNYYKLREAWWNVNRNKVWEAITCGALPKSAYVLQSENNTQLPSYLKCGHNNKDDPPTNLDYVPQYLR
>C4130A_G1_353_0804
DIGDIVRGIDMFKPNVHDKVERGLREVFKKIHDGMEDEVKNDYNPDGSGNYYKLREAWWNVNRNKVWEAITCGALPKSAYVLQSENNTQLPSYLKCGHNNKDDPPTNLDYVPQYLR
>G4130B_G1_848_1632
DIGDIVRGIDMFKPNVHDKVETGLREVFKKIHDGMEDEVKNDYNPDGSGNYFKLREDWWTANRDKVWQAITCNAPYKSRYFMHSENNTQLFSNRQCGHEQGNVPTNLDYVPQSLR
>C4130B_G1_849_1633
DIGDIVRGIDMFKPNVHDKVETGLREVFKKIHDGMEDEVKNDYNPDGSGNYYKLREAWWNVNRNKVWEAITCDASYKSGYFMQSESNTPLFSNPKCGHKQGKVPTNLDYVPQYLR
>G4161B_G5_850_1634
DIGDIVRGKDHFLGHNQKKINLEESLHRMFENIRSENNNLGKLSNEQVREYWWEANRREVWKAITCSAPEDAKYFRSKCSGGFKTHKKCTCANGDVPTYFDYVPQYLR
>C4168A_G4_354_0805
DIGDIVRGKDHFLGINEEKKPLEENLKKLFKKLYDELTRKHKNGTAIKSRYTKDDPDFYQLREDWWIANRDQVWEAITCNAGSGNRYFRQTACNGGKSSTQGKCRCEGANANQVPTYFDYVPQFLR
>G4178A_G6_356_0807
DIGDIVRGKDLFIGNNKRDKLEKQLQKYFNNIYENLEGAAKACYNGDKDNNFFKLREDWWEANRETVWKAITCGAHGTYFHATCSDLNESPSMARDKCRCTKTSGGKPGKSETDQVPTYFDYVPQYLR
>G4180A_G4_357_0808
DIGDIVRGKDLFIGNNKRDKLEKQLQKYFNNIYENLVREKSQAKDHYQDKNGGNFFKLREDWWTANRETVWKAMTCSDELTGASYFHATCSDSHRSETFSQAKDKCRCDGAKSANADQVPTYFDYVPQYLR
>G4013A_G4_358_0809
DIGDIVRGKDLFIGYDDKEKDKRDKLEGKLKDIFQQIHSGLLRTNGTNVDKAKARYGIDPNFFQLREDWWTENRETVWKAITCDAPEKAEYFRKTCSGEFKTHKKCRCAINDVPTYFDYVPQYLR
>G4162A_G3_360_0810
DIGDIVRGKDLFIGYNEKDQEEKKQLQENLKKIFAKIHDKLLEENQTNRKKSAKDHYQDRTGNYYQLREDWWNANRKEVWKALTCGAGEGDRYSKTITYGTTTTSYPRCGHRDENVPTYLDYVPQYLR
>G4162A_G3_361_0811
DIGDIVRGKDLFIGYNEKDQEEKKQLQENLKKIFAKIHDKLLEENQTNRKKSAKGHYQDRTGNYYQLREDWWNANRKEVWKALTCGAGEGDRYSKTITYGTTTTSYPRCGHRDENVPTYLDYVPQYLR
>G4162A_G3_851_1635
DIGDIVRGKDLFIGYNEKDQEEKKQLQENLKKIFAKIHDKLLEENQTNRMKSAKDHYQDRTGNYYQLREDWWNANRKEVWKALTCGAGEGDRYSKTITYGTTTSYPRCGHRDENVPTYLDYVPQYLR
>G4180A_G5_362_0812
DIGDIVRGKDLFIGYNEKDRKEKAKLQENLRKIFKEIHNNLQDTEAKKHYNDNDKDGNYFKLREYWWALNRKEVWKTITCSADTGNKYFRPTCGDSESPSQAQNQCRCEGANVNIVPTYFDYVPQYLR
>G4187B_G4_852_1636
DIGDIVRGKDLFIGYNQKDRAQKKKLQENLKTIFGKIYDEVTRGKTNEKALKTRYEDNDENYFQLREDWWALNRQDVWKAITCGAPKESKYFRQTCGDKENTATQASHKCRCKDDQVPTYFDYVPQYLR
>C4013A_G2_363_0813
DIGDIVRGKDLFIGYSQKYKDEKSKLEENLKKIFKKIYETLKYEKKIEHYKDDPEENFYELREYWWALNRNDVWKAITCNAPTGADYFVYKPNRLRKFSNPKCGHNEGSPLTNLDYVPQFLR
>G4013A_G2_364_0815
DIGDIVRGKDLFIGYSQKYKDEKSKLEENLKKIFKKVYETLKYEKKIEHYKDDPEENFYELREYWWALNRNDVWKAITCNAPTGADYFVYKPNRLRKFSNPKCGHNEGSPLTNLDYVPQFLR
>C4140A_G2_365_0816
DIGDIVRGKDLFLGAPNKEKIKLEENLKKIFDNIKNENAELSKLSLEEVREYWWAIHRKELWEALTCSAPKGANYFVYKLDRPKFSSDRCGHNYNGDPLTNLDYVPQYLR
>C4129A_G2_366_0817
DIGDIVRGKDLFLGAPNKEKIKLEENLKKIFDNIKNENAELSKLSLEKVREYWWAIHRKELWEALTCSAPKGANYFVYKLDRPKFSSDRCGHNYNGDPLTNLDYAPQYLR
>C4129A_G2_367_0818
DIGDIVRGKDLFLGAPNKEKIKLEENLKKIFDNIKNENAELSKLSLEKVREYWWAIHRKELWEALTCSAPKGANYFVYKLDRPKFSSDRCGHNYNGDPLTNLDYVPQYLR
>G4130B_G3_853_1637
DIGDIVRGKDLFLGHKQGKQKLEENLRNIFKNIHDHLTDAKAKSYYKNDNDPNYYQLREDWWNANRAKVWYAITCGAGTSDKYFRKSSGGVYSFSGGKCGHNDDNVPTNLDYVPQYLR
>G4187A_G4_368_0825
DIGDIVRGKDLFLGHKQKKNQKETERDKLEQKLKEIFTQIYNDVTNGRNGKKSAEAKKHYGSDENFFQLREDWWNANRETVWKAITCSADRGNAYFRQTCNDDGTSSRAIHQCRCQKKDGTHDSDQVPTYFDYVPQYLR
>C4013A_G5_369_0827
DIGDIVRGKDLFLGHKQRKINLENRLQTMFANILNDNTKELGKLTTEQLREYWWTLNRQQVWNAMICGVEQNAKYFRNTCSKGGSYKNCRCINGDVLTNFDYVPQYLR
>C4178A_G2_370_0830
DIGDIVRGKDLFLGHKQRKIQLEERLQKMFHNIKEDTPALNSLKNEEVREYWWALNRKEVWKAITCKAPKDESYSKTRVYGTTGVSHGQCGHEDQHVPTNLDYVPQYLR
>C4187A_G2_371_0834
DIGDIVRGKDLFLGHQQRKHLLEKRLETMFANIQNKNENLKSLSLDKVREYWWALNRVQVWKAITCKAKKGDIYSKTMNNGNMVFWYPKCGHHVKQDVPTNLDYVPQFLR
>C4187A_G2_372_0843
DIGDIVRGKDLFLGHQQRKHLLEKRLETMFANIQNKNENLKSLSLDKVREYWWALNRVQVWKAITCKAKKGDIYSKTMNNGNMVFWYPKCGHHVKQEVPTNWDYVPQFLR
>G4187B_G2_854_1638
DIGDIVRGKDLFLGHQQRKHLLEKRLETMFANIQNKNENLKSLSLDKVREYWWALNRVQVWKAITCKAKKGDIYSKTMNNGNMVFWYPKCGHHVRQDVPTNLDYVPQFLR
>C4187B_G2_855_1639
DIGDIVRGKDLFLGHQQRKHLLEKRLETMFANIQNKNENLKSLSLDKVREYWWALNRVQVWKAITCKAKKGDIYSKTMNNGNMVSWYPKCGHHVKQDVPTNLDYVPQFLR
>C4178A_G4_373_0844
DIGDIVRGKDLFLGHQQRKKELEENLKKIFKKIHGGLTDSGAKNHYQDDNDGNFYQLREDWWNNNRIMVWRAITCGAAGGKYFRKTCSNDTSDTNEKCRCTIHGVPTYFDYVPQFLR
>C4178B_G4_856_1640
DIGDIVRGKDLFLGHQQRKKELEENLKKIFKKIHGGLTDSGAKNHYQDDNDGNFYQLREDWWNNNRIMVWRAITCGAAGGKYFRKTCSNDTSDTNEKCRCTIHGVPTYFDYVPQYLR
>C4140A_G3_374_0849
DIGDIVRGKDLFLGHQQRKRKLEENLRKIFKEIHNNLQDTEAKKHYNDNDNDRNYYKLREDWWALNRKDVWKAITCAADDNDKYSKYLRGGITTVSNEKCGHVDQDVPTNLDYVPQFLR
>G4168A_G5_375_0851
DIGDIVRGKDLFLGHSKEKEKLEQNLKNLFKQLYEKLNDPQKSSYNDDGTGNYYKLREYWWNANRQQVWKAITCKAKNDAEYFRKKDSDGNTCTVNKCKCANGDPPTNLDYVPQYLR
>G4172B_G4_857_1641
DIGDIVRGKDLFLGNDEEKKKRDELEENLQKIFAKIHSGLTSTRGKQNGELQERYKDNDKNFFKLREDWWTANRHTVWEAITCNAGGGTYFRPTCGDALNPSLTQGDCRCDGANVDPPTYFDYVPQYLR
>C4187A_G5_376_0853
DIGDIVRGKDLFLGNDEEKKKRKPLKKNLKTIFEKIKGNNNSTLNGLPLDKVREYWWEENRETVWKALTCEVGSGTYFHATCGGDSRSPSQARNKCRCGDGKKPSKAGDNVSIVPTYFDYVPQYLR
>C4178B_G3_858_1644
DIGDIVRGKDLFLGNDKEKDQRKKLDENLKTIFGNIYEELREEQTKRKRAKPKNGQALQARYKKDGDDFFKLREDWWYANRQQVWKAITCDTEESDTYFKQSSEGKYSFTNGQCGHNEENVLTNLDYVPQHLR
>G4130B_G4_859_1647
DIGDIVRGKDLFLGNDKEKDQRKKLQQNLKKIFGKIHNGLDGEAQARYEGDKENYFFQLREDWWEANRETVWKAITCGVKDNRYFRPTCGDSGSPSMARDKCRCKKEDGKDDTDQVPTYFDYVPQYLR
>G4178B_G4_860_1648
DIGDIVRGKDLFLGNDKEKDQRKQLDKKLKEIFKKIYEGLKNKKTLKTRYGQDSPNFYKLREDWWTANRETVWKAITCDDRLGGNAYFRATCGGDSKSPSQAQKQCRCGDGKNEADQVPTYFDYVPQYLR
>G4178B_G4_861_1649
DIGDIVRGKDLFLGNDKEKDQRKQLDKKLKEIFKKIYEGLKNKKTLKTRYGQDSPNFYKLREDWWTANRETVWKAITCDDRLGGNAYFRATCGGDSKSPSQAQKQCRCGDGKNETDQVPTYFDYVPQFLR
>G4178A_G4_378_0854
DIGDIVRGKDLFLGNDKEKDQRKQLDKKLKEIFKKIYEGLKNKKTLKTRYGQDSPNFYKLREDWWTANRETVWKAITCDDRLGGNAYFRATCGGDSKSPSQAQKQCRCGDGKNETDQVPTYFDYVPQYLR
>C4172B_G6_862_1650
DIGDIVRGKDLFLGNDKEKDQRKQLDKNLKKIFKEIYDDVTKTNGEAAKKRCKDGKDPNYYKLREDWWTANRAKVWEAITCNDDDKLANASYFRKTCSDEQGGAQANNKCRCNGDQVPTYFDYVPQYLR
>G4172B_G4_863_1651
DIGDIVRGKDLFLGNDKEKDQRKQLDKNLKKIFKEIYDDVTKTNGEAAKKRYKDGKDPNYYQLREDWWNANRAKVWEAITCNDDDKLANASYFRKTCSDEQGGAQANNKCRCNGDQVPTYFDYVPQYLR
>G4162A_G4_380_0858
DIGDIVRGKDLFLGNDKEKEKRKQLDDKLKTIFKQIHDDVTKTNIALQERYKDDAKKKNFYQLREDWWTANRHTVWEAITCEVKSGSQYFRATCGSDENNATLAKNNCRCGDDKKTGKKPGEVNIVPTYFDYVPQYLR
>G4130B_G4_864_1652
DIGDIVRGKDLFLGNDKEKEKRKQLEKELKDIFKNIYDKLKNGKTNGAEARYKDTDNYYELREDWWTENRETVWKALTCKADDSNRYFRPTCAGGTTSTQGKCRCNDDQVPTYFDYVPQYLR
>C4130A_G4_381_0861
DIGDIVRGKDLFLGNDKEKEKRKQLEKELKDIFKNIYDKLKNGKTNGAEARYKDTDNYYELREDWWTENRETVWKALTCKADDSNRYFRPTCAGGTTSTQGKCRCNDNQVPTYFDYVPQYLR
>G4142A_G5_382_0863
DIGDIVRGKDLFLGNDKEKKKRDELESKLKEIFGKIMGNNNSTLTGHPLDKVREYWWALNRNDVWKALTCSEQLKGNKYFRATCSDRQGEAQANDKCRCPKTSDDKPNDQVPTYFDYVPQYLR
>G4172A_G2_383_0864
DIGDIVRGKDLFLGNNDDDKIKKGKLRGNLEKIFEKIKTSNTNMNTLSLDKVREYWWALNREDVWKALTCSAQNNEVYFINSEGGIKFSERKCGHDENAPLTNLDYVPQFLR
>G4142A_G2_384_0865
DIGDIVRGKDLFLGNNDNDKIKKEKLQENLEKIFNKFKAKYEDLKTLPIDDIREYWWALNREDVWKALTCSAPYNAHYFIKSSANKQSFSNPKCGHGDNEVLTNLDYVPQFLR
>G4168A_G2_385_0868
DIGDIVRGKDLFLGNNDNDKIKKEKLQENLEKIFNKFKAKYEDLKTLPIDDIREYWWALNREDVWKALTCSAPYNAHYFIKSSANKQSFSSEYCGHGDNEVLTNLDYVPQFLR
>G4172A_G2_386_0869
DIGDIVRGKDLFLGNNDNDKIKKGKLRGNLEKIFEKIKTSNTNMNTLSLDKVREYWWALNREDVWKALTCSAQNNEVYFINSEGGIKFSERKCGHDENAPLTNLDYVPQFLR
>C4161A_G3_387_0870
DIGDIVRGKDLFLGNNDNDKVKKEKLQNNLKSIFAKIYKELKLEKNSDYKDDDIDGNYYKLREDWWTANRDQVWKALTCFADGSEEYFIQSENNTQLFSNPKCGHEQGTVPTYLDYVPQFLR
>G4161A_G3_388_0871
DIGDIVRGKDLFLGNNDNDKVKKEKLQNNLKSIFAKIYKELKLEKNSDYKDDDIDGNYYKLREDWWTVNRDQVWKALTCFADGSEEYFIQSENNTQLFSNPKCGHEQGTVPTYLDYVPQFLR
>G4130A_G2_389_0873
DIGDIVRGKDLFLGNNDNDKVKKEKLRGNLEKIFEKIKTSNSNMDTLSLEQVREYWWALNREDVWKALTCFADGSEEYFIQSENNTQLFSNPKCGHEQGNVPTNLDYVPQFLR
>G4168A_G2_390_0874
DIGDIVRGKDLFLGNNDNDKVKKEKLRGNLEKIFEKIKTSNSNMDTLSLEQVREYWWALNREDVWKALTCFADGSEEYFIQSSDKEHSFSSEYCGHEQGNVPTNLDYVPQFLR
>G4161B_G3_865_1653
DIGDIVRGKDLFLGNNDNDRVKKEKLQNNLKSIFAKIYKELKLEKNSDYKDDDIDGNYYKLREDWWTVNRDQVWKALTCFADGSEEYFIQSENNTQLFSNPKCGHEQGTVPTYLDYVPQLLR
>C4187B_G4_866_1654
DIGDIVRGKDLFLGNPKEKNQGNHLEENLKTIFAKIHSEVTKGQTLKDRYRKDGGDFFQLREDWWDANRHQVWRAITCNAGGGRYFRATCGSGKTQTRDNCQCINFSVPTYFDYVPQYLR
>G4162A_G4_391_0875
DIGDIVRGKDLFLGNSKEKKQRKQLEENLITIFAKIYNSLKDKGGAETRYGSDKDFFQLREDWWEENREKVWKAITCHVVSGNRYFRRTCAGVKRTQTQDNCQCINGDVPTYFDYVPQYLR
>G4140A_G4_392_0876
DIGDIVRGKDLFLGNSKEKKQRKQLEEYLKTIFAKIYNSLKDKGGAETRYQDDTGDFFKLREDWWEENREKVWKAITCDVKSGNNYFRRTCSDARNPTPTDDKCQCISGTVPTYFDYVPQFLR
>G4129A_G4_393_0877
DIGDIVRGKDLFLGNSKEKVKLEKKLKKIFGIIYDNLKEEAKKKYQDEKDRNYYKLREDWWDANRETVWKAITCDATGGKYFRRTCSNDTADTHEKCRCPSYKVPTYFDYVPQYLR
>C4172B_G4_867_1655
DIGDIVRGKDLFLGNSVESAQRDKLDDNLKTIFKKIHSEVMKTRGKNVALQERYTNDGPEFLKLREDWWTANRSTVWEAITCNAKGSQYFRQTCGDTKIPSKTPNKCRCSDKPNTDPPTYLDYVPQFLR
>C4187A_G4_394_0883
DIGDIVRGKDLFLGNTKEKKQRKQLEENLKTIFAKIHSEVTKGQTLKDRYRKDGGDFFQLREDWWDANRHQVWRAITCNAGGGRYFRATCGSGKTQTRDNCQCINFSVPTYFDYVPQYLR
>G4168A_G4_395_0886
DIGDIVRGKDLFLGNTYESAQRDELDKKLKDIFKQIHGNVTKVGTNAEELKARYQKDGDNYYQLREDWWTANRHTVWEALTCDARDNAEYFRRTCGDEKTGTLTPNKCRCGDGKSKAGTNETDQVPTYFDYVPQYLR
>G4013A_G4_396_0891
DIGDIVRGKDLFLGNTYESAQRDKLEQKLKDIFKEVHGGLDGKTLQERYKKDGDNFYQLREDWWYANRETIWKAITCEAGGGNKYFRNTCGGGQNKTQNNCRCDKEKGANADQVPTYFDYVPQFLR
>G4187A_G4_397_0892
DIGDIVRGKDLFLGNTYESAQRKQLDDKLKEIFKKIYEGLKNGAQTYYKGDKNNNFFKLREDWWTANRATIWEAITCNAWGYRYFHATCGDSGDEKGPSQANNKCACNNGDVPTFFDYVPQYLR
>G4129A_G4_398_0894
DIGDIVRGKDLFLGNTYESARRKQLEDNLKDIFKKIHGGLSESAKDHYQDKNGGNFFKLREDWWDANRAKVWKAITCDAKGFNYFRQTACNGGEQTTGYCRCNGDQPGKDNPNTDPPTYFDYVPQYLR
>G4162A_G5_399_0896
DIGDIVRGKDLFLGYDKKDREQKQKLQDNLIEIFKNIKNSNPRLNDLTDDQIREYWWEENREKVWKAITCEAPESAHYFLPKCSTQTWSEDKCRCANTGVPTYFDYVPQYLR
>G4162A_G5_400_0897
DIGDIVRGKDLFLGYDKKDREQKQKLQDNLIEIFKNIKNTNPRLNDLTDDQIREYWWEENREKVWKAITCEAPESAHYFLPKCSTQTWSEDKCRCANTGVPTYFDYVPQYLR
>G4140A_G4_401_0899
DIGDIVRGKDLFLGYNEKDQQGKAKLQQRLKEIFKKIHDDVTTNGKKSAEAKERHKEDPDNNYSKLREDWWALNRKDVWKAVTCEAGNDSQYFRGTCGIGKTATQAKRQCRCVTNDVPTYFDYVPQYLR
>G4140A_G4_402_0900
DIGDIVRGKDLFLGYNEKDQQGKAKLQQRLKEIFKKIHDDVTTNGKKSAEAKERYKEDPDNNYSKLREDWWALNRKDVWKAITCEAGNDSQYFRGTCGIGKTATQAKRQCRCVTNDVPTYFDYVPQYLR
>C4161A_G3_403_0902
DIGDIVRGKDLFLGYNERDRAQKKKLQDNLKEIFKKIYEGLTTTNGKKSAKDHYQDDGTGNYYKLREDWWALNREGVWKALTCSADGSEEYFKKQSSHEYSFSNGQCGHRDENVPTYLDYVPQYLR
>G4168A_G3_404_0903
DIGDIVRGKDLFLGYNKTDKEQKVKLENNLKDIFKKIHEDVMKTRGKKGAEERYKKDKETGNYFQLREDWWDANRAKVWYAITCGAPKEAKYKVIKPDGSTTDSTWEKCRNVADVTTYFDYVPQYLR
>C4187A_G3_405_0905
DIGDIVRGKDLFPGYNEKDQQGKAKLPQNLKDIFPKIHSEVTTTSGKKSALQARYKKDGDNFFKLREDWWTANRETVWKAITCGTGESDTYFKQSSEGKYSFTNGQCGRNEGKVPTNLDYVPQFLR
>G4187A_G3_406_0906
DIGDIVRGKDLFRGNDEEKKQRKQLEENLKTIFKNIYDKLLKDNKTNGKKLAEAKERYGKDPEFLKLREDWWEANRETIWRALTCHAPNSAHYTKMLADGSIEKSPMKQCRGVTGVPTNFDYVPQYLR
>C4130B_G4_868_1656
DIGDIVRGKDLFRGNNGKDKLENKLKEIFKQIYDKLDGKKKEEAKARYGKDPNYYQLREDWWNNNRKMVWRAITCHAGQNDIYFRDACSGGKSSTPNKCRCTTHDVPTYFDYVPQYLR
>C4142A_G4_407_0907
DIGDIVRGKDLFRGYDDEEKKQRKKLENNLKGVFAKIHEELKKHKKLKEEAEERYQKDGPDYYQLREDWWALNRDQVWKAITCGHPGGTYFRDACSGGKNPTHKKCTCANGDIPTYFDYVPQYLR
>C4142A_G4_408_0908
DIGDIVRGKDLFRGYDDEEKKQRKKLENNLKGVFAKIHEELKKHKKLKEEAEERYQKDGPDYYQLREDWWALNRDQVWKAITCGHPGGTYFRDACSGGKNPTHKKCTCANGDVPTYFDYVLQYLR
>C4142A_G4_409_0909
DIGDIVRGKDLFRGYDDEEKKQRKKLENNLKGVFAKIHEELKKHKKLKEEAEERYQKDGPDYYQLREDWWALNRDQVWKAITCGHPGGTYFRDACSGGKNPTHKKCTCANGDVPTYFDYVPQYLR
>G4187A_G4_410_0912
DIGDIVRGKDLFRGYDDEEKNRREKLEQKLKEIFKKIYNDVTTNGKKSAEAQKRYNGDKDPNYYQLREDWWDANRAKVWYAITCGAGQNDKYFRQTCSNGLSWASKQCRCAINDAPTYFDYVPQYLR
>G4187B_G4_869_1657
DIGDIVRGKDLFRGYDDEEKNRREKLEQKLKEIFKKIYNDVTTNGKKSAEAQKRYNGDKDPNYYQLREDWWDANRAKVWYAITCGAGQNDKYFRQTCSNGLSWASKQCRCAINDVPTYFDYVPQYLR
>G4129A_G4_411_0913
DIGDIVRGKDLFRGYDEKDRAQKKKIQDNLKDIFKKIHDDVTSSGRNGEIEARYKDTKGDFFQLREDWWALNREDVWKALTCDAGNAQYFRKTCNDNGTLSYAIHQCRCQKKNNTPDDQVPTYFDYVPQFLR
>G4187A_G4_412_0914
DIGDIVRGKDLFRGYNEKDQQGKAKLQQNLKDIFAKIHSDVMKTSGSNGQALQTRYNGDKDPNFFQLREDWWDANRAKVWYAMTCGAPDNAEYFIKTACGGGTTPTNKKCRCVSTDPPTYFDYVPQYLR
>G4187B_G4_870_1658
DIGDIVRGKDLFRGYNEKDQQGKAKLQQNLKDIFAKIHSDVMKTSGSNGQALQTRYNGDKDPNFFQLREDWWDANRAKVWYAMTCGAPDNAEYFIKTACGGGTTPTNKKCRCVSTDPPTYFDYVPQYPR
>G4187A_G4_413_0916
DIGDIVRGKDLFRGYNEKDQQGKAKLQQNLKDIFAKIHSDVMKTSGSNGQALQTRYNGDKDPNFFQLREDWWDANRAKVWYATTCGAPDNAEYFIKTACGGGTTPTNKKCRCVSTDPPTYFDYVPQYLR
>G4187A_G4_414_0917
DIGDIVRGKDLFRGYNEKDQQGKAKLQQNLKDIFAKIHSDVMKTSGSNGQALQTRYNGDKDPNYYQLREDWWDANRAKVWYAMTCGAPDNAEYFIKTACGGGTTPTNKKCRCVSTDPPTYFDYVPQYLR
>C4187B_G3_415_0920
DIGDIVRGKDLFRGYNEKDQQGKAKLQQNLKDIFAKIHSEVTTTSGKKSALQARYKKDGDNFFKLREDWWTANRETVWKAITCGTGESDTYFKQSSEGKYSFTNGQCGRNEGKVPTNLDYVPQFLR
>G4161A_G4_416_0922
DIGDIVRGKDLFRGYNEKDQQGKAKLQQNLKNIFGNIYEELIKNGSNGQALQTRYKKDKDPNFFQLREDWWDANRAKAWYAMTCGAPDNAEYFIKTACGGGTTRTNKKCRCVSTDPPTYFDYVPQYLR
>G4161A_G4_417_0923
DIGDIVRGKDLFRGYNEKDQQGKAKLQQNLKNIFGNIYEELIKNGSNGQALQTRYKKDKDPNFFQLREDWWDANRAKVWYAMTCGAPDNAEYFIKTACGGGTTRTNKKCRCVSTDPPTYFDYVPQYLR
>G4161A_G4_418_0925
DIGDIVRGKDLFRGYNEKDQQGKAKLQQNLKNIFGNIYEELIKNGSNGQALQTRYKKDRDPNFFQLREDWWDANRAKVWYAMTCGAPDNAEYFIKTACGGGTTRTNKKCRCVSTDPPTYFDYVPQYLR
>G4142A_G3_871_1659
DIGDIVRGKDLFRGYNQKDRKEKEQLQNSLKIIFKEIHNNLQDTEVKEHYNGDGDNYYKLREDWWTENRETVWKAITCSAGEDDRYSKNIKYDTTATSNRKCGHEDQHVQTYLDYVPQYLR
>G4013A_G3_419_0926
DIGDIVRGKDLFRGYNQKDRNEKAKLQENLTKIFKEIYEELKKDRKNGEIETRYKDDGPDYFQLREDWWALNRDQVWKAITCKAERDDTYSINTGNGFRSFDFKCGHEESRVLTNLDYVPQFLR
>C4172B_G4_420_0930
DIGDIVRGKDLFYGNKQEKEKRDELDKKLKEIFTQIHEDVTKNGAEARYKDDKDLFQLREDWWDANRSTIWEALTCDVKSGNNYFRPTCGGEENKSTLDKKQCRCKDKNGQHDTNQVPTYFDYVPQYLR
>G4140A_G3_421_0931
DIGDIVRGKDLFYGNKQEKEKRKVLDEKLKTIFKQIHSEVTSGKNGRKGKNGAEARYRNDPNFFKLREDWWEANRETVWKALTCNAPEKAHYFKPSENNTQYFSNEYCGRDEEKVPTNLDYVPQHLR
>G4140A_G3_422_0932
DIGDIVRGKDLFYGNKQEKEKRKVLDEKLKTIFKQIHSKVTSGKNGRKGKNGAEARYRNDPNFFKLREDWWEANRETVWKALTCNAPEKAHYFKPSENNTQYFSNEYCGRDEEKVPTNLDYVPQYLR
>G4161A_G4_423_0933
DIGDIVRGKDLFYGNKQEKEQRDKLDEKLKDIFKEIHGGLTTTNGKKSAKDHYQDDGTGNFFKLREDWWTANRETVWKALTCNAGSGKYFHATCSHVDGQSGAQAKDKCRCDGDQVPTYFDYVPQYLR
>G4130A_G4_425_0934
DIGDIVRGKDLFYGNPHEKEQREKLDAKLKTIFGHIYEELTTTRGKQNGEIEKRYKGDAKKNFFKLREDRWYANRETVWKAITCNAQGFNYFRHTCNGGEQTKGYCRCENKTGTSGNVSIVPTYFDYVPQYLR
>G4129A_G5_426_0935
DIGDIVRGKDLFYGNPQEKEKREQLEKNLKKYFQQIHSGLSKNGAQTYYNGDTDNYYELREYWWALNREDVWKALTCDAPKESKYFRGTCGSNAKTAIQASYKCRCDGAKDASVVPTYFDYVPQFLR
>G4129A_G5_427_0936
DIGDIVRGKDLFYGNPQEKEKREQLEKNLKKYFQQIHSGLSKNGAQTYYNGDTDNYYELREYWWALNREDVWKALTCDAPKESKYFRGTCGSNAKTAIQASYKCRCDGAKGASVVPTYFDYVPQFLR
>C4130A_G4_428_0938
DIGDIVRGKDLFYGNPQEKEQREKLDEELKTIFGHIYEELTTTRGKQNGEIEKRYKGDAKKNFFKLREDWWYANRETVWKAITCNAQGFNYFRHTCNGGEQTKGYCRCENKTGASGNVSIVPTYFDYVPQFLR
>C4130B_G4_872_1660
DIGDIVRGKDLFYGNPQEKEQREKLDEKLKTIFGHIYEELTTTRGKQNGEIEKRYKGDAKKNFFKLREDWWYANRETVWKAITCNAQGFNYFRHTCNGGEQTKGYCRCENETGASGNVSIVPTYFDYVPQFLR
>C4130B_G6_873_1661
DIGDIVRGKDLFYGNPQEKEQREKLDEKLKTIFGHIYEELTTTRGKQNGEIEKRYKGDAKKNFFKLREDWWYANRETVWKAITCNAQGFNYFRHTCNGGEQTKGYCRCENKTGASGNVSIVPTYFDCVPQFLR
>C4130A_G4_430_0939
DIGDIVRGKDLFYGNPQEKEQREKLDEKLKTIFGHIYEELTTTRGKQNGEIEKRYKGDAKKNFFKLREDWWYANRETVWKAITCNAQGFNYFRHTCNGGEQTKGYCRCENKTGASGNVSIVPTYFDYVPQFLR
>C4129A_G3_431_0947
DIGDIVRGKDLFYGNPQEKKQRKELDKKLKEVFGKIHEGLKNGKAKERYKDTTNYYQLREDWWTANRETVWKAITCAAKVGDTYFMESRTNSYKFSGGKCGHNDDNVPTNLDYGPQYLR
>C4129A_G3_432_0948
DIGDIVRGKDLFYGNPQEKKQRKELDKKLKEVFGKIHEGLKNGKAKERYKDTTNYYQLREDWWTANRETVWKAITCAAKVGDTYFMESRTNSYKFSGGKCGHNDDNVPTNLDYVPQYLR
>C4129A_G3_433_0953
DIGDIVRGKDLFYGNPQEKKQRKELDKKLKEVFGKIHEGLKNGKAKERYKGTTNYYQLREDWWTANRETVWKAITCAAKVGDTYFMESRTNSYKFSGGKCGHNDDNIPTNLDYVPQYLR
>C4129A_G4_435_0954
DIGDIVRGKDLFYGNTQERAQREKLDNNLKEIFKQIHEKLTGDAQTHYEHDENYYKLREDWWALNRKEVWKAITCEAGGGKYFRATCGGSGNNASATYDKCQCANTDVPTYFDYVPQYLR
>C4178A_G4_436_0955
DIGDIVRGKDLFYGNTQESTQRKQLDENLKKYFQQIHSEVTSDKNGKNGAEELQKRYKKDDDNYYQLREDWWTANRHTVWEAITCEAKTDDKYFRNTCGGGKNPTETPSQCRCTKSSGGKAGNGDVNIVPTYFDYVPQYLR
>G4178A_G4_438_0958
DIGDIVRGKDLYGRNNRKRKQLEENLQKYFENIYYGLSNETNAKELQERYKDDTPDFLKLREDWWEANRETVWKAITCGTHDGDTYFRPTCSDGRSGAQAKDKCRCPNGNNQVPTYFDYVPQFLR
>G4161A_G4_439_0960
DIGDIVRGKDLYGRNNRKRKQLEENLQKYFENIYYGLSNETNAKELQERYKGDPEFFKLREDWWEANRHQVWKAITCNAGSGNRYFRQTCGSGKTATQANHYCRCNGDQPGHDRPNTDPPTYFDYVPQYLR
>G4129A_G3_440_0964
DIGDIVRGKDLYIGNGDYKEKVSNNLRAIFKKIYDALKDRVKETYKDDPNYYKLRDDWWNANRDDVWYAITCSAPYKSQYFIKSSDNEHSFSSEYCGHRQGSAPTNLDYVPQFFR
>C4129A_G3_441_0965
DIGDIVRGKDLYIGNGDYKEKVSNNLRAIFKKIYDALKDRVKETYKDDPNYYKLRDDWWNANRDDVWYAITCSAPYKSQYFIKSSDNEHSFSSEYCGHRQGSVPTNLDYVPQFFR
>C4140A_G3_443_0972
DIGDIVRGKDLYIGNGDYKKKVSNNLKTIFKKIYEQLTKKYKETETLYKDEEGNYLKLRDDWWNANRDDVWYAITCSAPYKSQYFIKSSDKEHSFSSEYCGHRQGSVPTNLDYVPQFLR
>G4142A_G5_444_0975
DIGDIVRGKDLYIGNKGEKKKLEERLKTMFQNIKENNYKISSPSIKQVREYWWALNRDQVWKALTCKADASSAYFRGTCGDNEKKSTRAKDKCRCRDNQVPTYFDYVPQYLR
>G4172A_G4_445_0977
DIGDIVRGKDLYIGNKKERARLEENLKKIFAKIHKEVTNGRKGKNGAEARYRNDPNFYKLREDWWDANRQQVWNAITCGVTDGDKYFRNTCSKGGDYKNCHCIGGDVLTNFDYVPQYLR
>G4187A_G4_446_0980
DIGDIVRGKDLYIGNRKEKEKVKLQQNLKEIFKKIYGELKNTKAKVHYQDDGTGNYFQLREDWWDANRHQVWRAITCNAGGGRYFRATCGSGKTQTRDNCQCINFSVPTYFDYVPQYLR
>G4187A_G2_447_0981
DIGDIVRGKDLYIGNRKEKGKLQTNLKNIFEKIYDQLTPEAKKHYKKDEDPNYYKLREYWWALNRNDVWEALTCSAPGDAKYVKYFPSNTTTVSFDQCGHNDMHVPTNLDYVPQFLR
>G4130B_G4_874_1662
DIGDIVRGKDLYIRNKKKDKLEENLKKIFGKIYEKLTDSGAKEYYQDDNGGNYYKLREDWWEENRQQVWKALTCHAPPDAEYFRKTACAGGNGTNHQCHCIGGEVPTYFDYVPQYLR
>C4142A_G4_448_0982
DIGDIVRGKDLYIRNKKKDKLEENLKTIFGKIHSDVTSGKNGRNGEAAKERYQNDTGDFLKLREDWWEANRKEVWKAMTCEAPKNSKYFRPTCSYSGDNENTTIRTPSHCRCRDDRVPTYFDYVPQYLR
>G4180A_G6_875_1663
DIGDIVRGKDLYIRNKKKERLDENLKTIFKNIYEKLLQENQKNGKNVALQKRYEGDKNNNFFKLREDWWDANRETVWEAMTCSEDLKNSSYFHATCSERNGGCSQANNKCRCKDENGKNTDQVPTYFDYVPQYLR
>G4130A_G4_449_0984
DIGDIVRGKDLYIRNKKNDKLEENLKTIFEKIHKEVTNGKNGKMNSALQERYNGDADKNYYQLREDWWYANRQQVWKALICHAPNDAEYFRKTVCSEGTSPTKGKCHCIAGEVPTYFDYVPQYLR
>C4140A_G2_450_0985
DIGDIVRGKDLYLDHEQGINRLEARLKTIFQNIQNKNKSPLDKLSLDKFREYWWALNRVQVWKAITCGATMNDIFSKNIRNSRTTLFYYKCGHYVYKDVPTNLDYVPQYLR
>G4130B_G2_876_1664
DIGDIVRGKDLYLDHEQGNNRLEARLKTIFQNIQNKNKSPLDKLSLDKFREYWWALNRVQVWRAITCKAPDKANYFEPPKNRRREFTDGHCGHNEENVPTNLDYVPQFLR
>G4130A_G2_451_0988
DIGDIVRGKDLYLDHEQGNNRLEARLKTIFQNIQNKNKSPLDKLSLDKFREYWWALNRVQVWRAITCKAPDKANYFKPPKNRRREFTDGHCGHNEENVPTNLDYVPQFLR
>G4172A_G2_452_0990
DIGDIVRGKDLYLDREKGKSRLEARLKMIFQNIYDKNPDLNTLKPEEVREYWWALNRVQVWKAITCGAGMKDIYSKITDNGRTTLSYDKCGHYVYKDVPTNLDYVPQYLR
>G4130B_G2_877_1665
DIGDIVRGKDLYLDREKGKSRLEARLKTMFKNIKDNNTKLNDLSIQEIREYWWALNRVQVWRAITCKAPDKANYFKPPKNRRREFTDGHCGHNEENVPTNLDYVPQFLR
>G4130A_G4_453_0993
DIGDIVRGKDLYLGDKGEKKKRDEFEKNLKKIFGHIYEELKDAKDHYQDTTDFYQLREDWWTANRATIWEAMTCKADGSYFRPTCYTGKGPSVAKDHCRCENKTGASGNVSIVPTYFDYVPQYLR
>C4130B_G4_878_1666
DIGDIVRGKDLYLGDKKEKLDLEEKLKVIFGNIYNELTRTATRGNKGKTNGAEERYGSDKNNNYYQLREDWWDANRKKVWEAITCGAGGGKYFRNTCGDEKNPSPTHKQCRCAGNIRVPTYFDYVPQYLR
>G4180A_G4_455_0994
DIGDIVRGKDLYLGDKKEKLDLEKKLKLFFEKIHGKLTKEAQDHYEDKDGNYYQLREDWWNANRYDVWKAITCDAPKGGVHYFRKTCSNDKADTHEKCQCIGGTVPTYFDYVPQFLR
>C4172B_G4_879_1668
DIGDIVRGKDLYLGDKKEKLKLEKKLKLFFEKIHGKLTKEAKARYTDTENYFQLREDWWTVNRATIWEAMTCEANGTYFRPTCGDSGDEEKKSTLASNRCRCNDNQVPTYFDYVPQYLR
>G4168A_G4_456_0995
DIGDIVRGKDLYLGDKKEKLKLEKKLKQYFKNIHDNLEGAAKNHYEGDYPNYYKLREDWWNNNRIMVWRAITCGAGGSQYFRATCGTGPDATRTPNQCRCPSHKVPTYFDYVPQYLR
>G4161A_G5_457_0996
DIGDIVRGKDLYLGDNRKDREQKQKLQENLNKIFNDIKKNNQSKLGRLSLDQIREYWWEENREKIWKAITCKAQGYKYFLPKCSKDTWSQDKCRCANTGVPTNFDYVPQYLR
>G4140A_G6_459_1000
DIGDIVRGKDLYLGDNRKDREQREQLEKNLKDIFEKIHKEVTSGNKGKTNVNTLKTRYGSDENYYKLREDWWEENRETVWKAITCNAGGGKYFRNTCDGGQNRTPTNHNGRCIGATVPTYFDYVPQYLR
>G4140A_G4_460_1001
DIGDIVRGKDLYLGDNRKDREQREQLEKNLKDIFEKIHKEVTSGNKGKTNVNTLKTRYGSDENYYKLREDWWEENRETVWKAITCNAGGGKYFRNTCDGGQNRTPTNHSCRCIGATVPTYFDYVPQYLR
>C4180A_G2_461_1002
DIGDIVRGKDLYLGDQERKQHLEKRLETMFANIQRNNIKLQNIPLHELREYWWALNRDQVWKAITCGATMNDIFSKNIRNGNTILFDYKCAHDNDKVTTNLDYVPQYLR
>C4168A_G3_462_1004
DIGDIVRGKDLYLGDQHEKAKLENHLKNIFAKIHEDVMKTNGAQKHYQDNDGNYYQLREDWWDANRLEVWKAITCDAPDNAKYKVIGADGRVTESTWKKCRNFADVPTNVDYVPQYLR
>G4140A_G4_463_1005
DIGDIVRGKDLYLGDQQEKAKLENNLKKVFSKIYYNLTDEVKKHYEDDDKGTENYYKLRNAWWEANRQEVWKAITCDATGGKYFRQTACSSYFPTGDKCRCTTHHVPTYFDYVPQFLR
>C4168A_G3_464_1007
DIGDIVRGKDLYLGDQQEKAKLENNLKNIFAKIHEDVMKTNGAQKHYQDNDGNYYQLREDWWDANRLEVWKAITCDAPDNAKYKVIGADGRVTESTWKKCRNFADVPTNFDYVPQYLR
>G4187A_G6_465_1013
DIGDIVRGKDLYLGDQQEKAKLENNLKRIFAKIHEGLTKANGVKDRYQNDGPDFFKLREDWWNANRNDIWKALTCGASEDAKYKVIGPDGKITESNKGQCRCFSGDPPTNLDYVPQYLR
>G4187A_G6_466_1016
DIGDIVRGKDLYLGDQQEKAKLENNLKRIFAKIHEGLTKANGVKDRYQNDGPDFFKLREDWWNANRNDVWKALTCGASEDAKYKVIGPDGKITESNKGQCRCFSGDPPTNLDYVPQYLR
>G4161A_G4_467_1017
DIGDIVRGKDLYLGDQQEKEKLENNLKEIFKKIYDNLNDIKAKTYYNGDTPDFYKLREDWWELNRLDVWKAITCNAQGNTYFRGTCSNDTTSAKGHCQCIDGTVPTNFDYVPQYLR
>C4161A_G4_468_1023
DIGDIVRGKDLYLGDQQEKEKLENNLKEIFKKIYDNLNDIKAKTYYNSDTPDFYKLREDWWELNRLDVWKAITCNAQGNTYFRGTCSNDTTSAKGHCQCIDGTVPTNFDYVPQYLR
>G4140A_G4_469_1024
DIGDIVRGKDLYLGDRKEKVKLEEKLKQYFKQLHNISKGGAKNHYGGDPDFFKLREDWWNANRQQVWNAITCGVTDGDKYFRKTCGGSGKTATQTPSQCRCTKTSGANADKVPTYFDYVPQYLR
>C4172B_G5_470_1029
DIGDIVRGKDLYLGGNKKEKNRRDDLEENLKQMFKNIQEKNSRLRDLPLDAVREYWWELNRKEVWKAITCNAVGYQYSRPTCSTEPLSQDKCQCANTDVPTYFDYVPQYLR
>G4172A_G5_471_1032
DIGDIVRGKDLYLGGNKKEKNRRDDLEENLKQMFKNVQEKNSRLRDLPLDAVREYWWELNRKEVWKAITCNAVGYQYSRPTCSTEPLSQDKCQCANTDVPTYFDYVPQYLR
>G4130B_G5_880_1671
DIGDIVRGKDLYLGGNNKEKNRRDELEKNLKKIFEKIKGNNNSKLSTLKDDQIREYWWALNRETVWEAMTCDDDKKLRGASYFHATCSDGGDGNSKSQAHDKCRCEKKGGGNVSIVPTYFDYVPQYLR
>G4162A_G4_881_1672
DIGDIVRGKDLYLGGRGRDQLESKLKEIFAKIHGGLTRKGAKDHYHDDGTGGSYQLREDWWSSNRKMVWYAITCGAAGSRYFRGTCGSGKTPTQGDCRCKTNVVPTYFDYVPQYLR
>G4130B_G4_882_1673
DIGDIVRGKDLYLGGRGRDQLESNLRKIFGKIHDNLKNKEAQEHYQHDENYSKLREDWWTENRETVWKAITCGTHDGDTYFRKTCSDERGESIANHYCRCNGDKPKADKPNTDPPTYFDYVPQYLR
>G4161A_G2_474_1033
DIGDIVRGKDLYLGHEQGNNKLEARLKTIFQNIKNKNKSPLDKLSLEQVREYWWALNREDVWKALACFADGSEEYFIQSENNTQLFSNPKCGHEQGNVPTNLDYVPQFLR
>G4161A_G2_475_1034
DIGDIVRGKDLYLGHEQGNNKLEARLKTIFQNIKNKNKSPLDKLSLEQVREYWWALNREDVWKALTCFADGSEEYFIQSENNTQLFSNPKCGHEQGNVPTNLDYVPQFLR
>G4161A_G4_476_1038
DIGDIVRGKDLYLGKKKKKQNEKETERDQLESKLKEIFQQIHSGLSKNGAEARYGSDTKNFYQLREDWWTANRATVWKAITCNAKGFNYFRQTACNGGSPTKGYCRCDGDQVPTYFDYVPQFLR
>G4161B_G6_883_1674
DIGDIVRGKDLYLGKKKKKQNEKETERDQLESKLKEIFQQIHSGLSKNGAEARYGSDTKNFYQLREDWWTANRATVWKAITCNAKGFNYFRQTACNGGSPTKGYCRRDGDQVPTYFDYVPQFLR
>G4130A_G4_477_1039
DIGDIVRGKDLYLGKKKKNQTERDKLEENLQKIFKKIYNELTSTNGVKSRYKGDPEFFKLREDWWALNREDVWKALTCEAYGTYFHATCGDSGSPSMARDKCRCKDKNGKSETDQVPTYFDYVPQYLR
>G4129A_G4_478_1040
DIGDIVRGKDLYLGKKKRGQTERDQLEKELKEIFKKIYEGLKKDRKNWAEELKTRYEDGKDPDFFKLREDWWTANRETVWKAMTCSEKLSNSSYFRPTCIDGRGGAQANHYCRCNNDNPDDDKPNIDPPTYFDYVPQYLR
>G4180A_G4_479_1041
DIGDIVRGKDLYLGKKKRGQTETEREKLENKLKVIFGNIYGNLDKNNRYNDDTPEYYKLREAWWNANRHTVWEAITCNDDNKLAGAHYFRPTCNSADEKGQYQAKDKCRCDGANVDPPTYFDYVPQFLR
>C4013A_G2_480_1042
DIGDIVRGKDLYLGKNESEKRTKEKLQGNLVNIFKKFKEKYGDLKDVPIDDIREYWWALNRKDVWKALTCNAPYEAQYYIKSSRSELSFSNEYCGHKKNEDPLTNLDYVPQFLR
>G4162A_G3_481_1044
DIGDIVRGKDLYLGNGDYKEKVSNNLRAIFKKIYDALEDTVKETYKDDPNYYKLREHWWTVNRDQVWQAITCNAPYKAWYFMHSEDNTLLFSNYKCGHYEDAPPTNLDYVPQFLR
>G4161A_G5_482_1047
DIGDIVRGKDLYLGNKKKKQKGKETEREKLEKNLKEIFDKIKRNNSKLSTLKDDQIREYWWTANRSTVWKAITCDDDNNLSKAKYFRPTCNGGKSSTPNKCRCDDKPKDGKANDNVSIVPTYFDYVPQFLR
>G4162A_G4_483_1048
DIGDIVRGKDLYLGNKKKKQNETEREKLEQKLKEIFAKIHEGLSRTSTRGKKGQKSAKDYYQDDNDENYSKLREDWWTANRATVWKALTCDEDNKLAGASYFRPTCGDSRSPSQARNKCRCDDKPKTGKPKAGNGDVNIVPTYFDYVPQYLR
>C4187B_G4_884_1675
DIGDIVRGKDLYLGNKKKKQNGKKTEREKLEQKLKEIFAKIYEELIKKKAQAKKHYENDTENYYKLREDWWALNRKEVWKAITCHAGQSAQYFRHTCGAGKDRTATNHDCQCANTDVPTYFDYVPQYLR
>G4140A_G4_484_1049
DIGDIVRGKDLYLGNKKKNEKDREKEKLELKLKSFFEQIYNSLEEKERNHYNDDDPDFLKLREDWWTANRHTVWEAITCDDDNKLRGASYFRTTCSDTKGSSVANNKCRCPNGNNQVPTYFDYVPQYLR
>G4129A_G4_485_1050
DIGDIVRGKDLYLGNKKKRGQTEREKLEDNLKNIFKEIYDDVTNGKNEKKQALQERYKKDPGFFKLREDWWTANRATIWEALTCEVGSGTYFRQTCGTGTATYEKCRCSDKPNIDPPTYFDYVPQYLR
>C4013A_G4_486_1051
DIGDIVRGKDLYLGNKKKSENKREKEKLENKLKEYFEKIYNSLERSIKSQYDEDKNFFKLREDWWDANRETVWKAMTCSEDLKNSSYFHATCNDTGQGPSQTHNKCRCKDENGKNAGKGSDDVSIVPTYFDYVPQYLR
>C4168A_G4_487_1053
DIGDIVRGKDLYLGNKKQNEIQREKEKLQQNLKEIFKKIHDKLEQPAKDHYKDDGPNYYQLREDWWYANRIMVWNAITCGAGGSQYFRPTCGSGKSATRADGQCRCPSHKVPTYFDYVPQFLR
>G4140A_G4_488_1058
DIGDIVRGKDLYLGNKKYNETEREKEKLQNNLKFIFQKIYDGLNDKAKEYYSDDKSGNFYQLREDWWDANRLEVWKAITCGAPDEGEYFRKTACGGQFEAKNNCRCKTNDVPTYLDYVPQFLR
>G4013A_G4_489_1059
DIGDIVRGKDLYLGNNKEKKQLEENLKKIFKEIYDKLDGKNGKKTLQERYKDDKENFFQLREDWWALNRDQVWKAITCGAAGGTYFRKRACSSYYPTGEDCRCKTNYVPTYFDYVPQYLR
>G4013A_G4_490_1060
DIGDIVRGKDLYLGNNKEKKQLEENLKKIFKEIYDKLDGKNGKKTLQERYKDDKENFLQLREDWWALNRDQVWKAITCGAAGGTYFRKRACSSYYPTGEDCRCKTNYVPTYFDYVPQYLR
>G4162A_G4_491_1061
DIGDIVRGKDLYLGNNKKDKLQIKLKEYFKKIYEQLDRSIRSKYDETSENYFQLREDWWTANRETVWEALTCEAPKDSKYFRQTCGDNENTTIRTPSHCRCNDGKKPGTNADNPNIDPPTYFDYVPQYLR
>G4168A_G4_492_1062
DIGDIVRGKDLYLGNPQEKGKRDKLEDNLKKIFQKIHSDVTRGSNGAKDRYKKDEEDGNYYQLREDWWDANRGTVWKAITCEAKTDDKYFRNTCNGGSPTKGYCRCGNDEPGNDKPNIDPPTYFDYVPQYLR
>C4161A_G4_494_1063
DIGDIVRGKDLYLGNPQESAQRKKLEQKLKDIFKKIHEGLKGDAQKDYNDATGNYYKLREDWWNANRAKVWYAITCGAGTSDKYFRRTCSNDTADTHEKCRCVNRADVPTYFDYVPQYLR
>C4140A_G4_495_1065
DIGDIVRGKDLYLGNPQESAQRKVLDENLKKIFKNIYDKLDKKDRYNGDDNYYQLREDWRALNRDQVWKAITCEAYGTYFRATCSDGQSGAQAKNKCTCNNGDVPTYFDYVPQYLR
>C4140A_G4_496_1066
DIGDIVRGKDLYLGNPQESAQRKVLDENLKKIFKNIYDKLDKKDRYNGDDNYYQLREDWWALNRDQVWKAITCEAYGTYFRATCSDGQSGAQAKNKCTCNDGDVPTYFDYVPQYLR
>C4140A_G4_497_1067
DIGDIVRGKDLYLGNPQESAQRKVLDENLKKIFKNIYDKLDKKDRYNGDDNYYQLREDWWALNRDQVWKAITCEAYGTYFRATCSDGQSGAQAKNKCTCNNGDVPTYFDYVPQYLR
>G4140A_G4_498_1069
DIGDIVRGKDLYLGNPQESTQRKVLDEKLKEIFAKIHSEVTNGVKERYKGDAKKNFYQLREDWWYANRATIWEALTCEAKTDDKYFRNTCSNDKAGTSGKCRCSDKPNTDPPTYFDYVPQYLR
>G4140A_G4_499_1070
DIGDIVRGKDLYLGNPQESTQRKVLDEKLKTIFGKIHGGLSEEAKTHYKDNDKKNFYQLREDWWTANRATVWKAITCEAKTDDKYFRNTCNGGSPTKGYCRCNDDQPNADKPNTDPPTYFDYVPQYLR
>G4140A_G4_500_1073
DIGDIVRGKDLYLGNTHESTQRIILENNLKTIFGHIYEELIKNGSNGQIEARYQDDDKKNFFKLREDWWTANRSTVWKAITCHAGESDKYFRKTCGGSGKTATQTPSQCRCTKTSGANADKVPTYFDYVPQYLR
>C4140A_G3_501_1074
DIGDIVRGKDLYLGYDDEEKEKRKQLEKNLKKFFQKIHDDVMKTSGRTNGKKSAEAQKRYNDATGNYYKLREDWWNANRDQVWKAITCDAADNDEYFENSSDGLYVFSNGQCGRNEGKVPTNLDYVPQHLR
>C4130A_G3_502_1078
DIGDIVRGKDLYLGYDDEEKKQREQLEKKLKTIFGNIYKDVTKDKKKMAEAQERYGKDPNYYKLREDWWALNRKDVWKAITCKAPEEYHYFQPAQNGTREFTNDRCGREDENVPTNLDYVPQFLR
>C4130A_G4_503_1081
DIGDIVRGKDLYLGYDDEEKNRRDQLESKLKEIFAKIHEDVTSRRTNKETAKERYKDDGGDFFQLREDWWTANRHTVWEALTCEATDTAQYFRNTCGSGEWTKDKCRCQKKDNKPNTDPPTYFDYVPQYLR
>G4013A_G4_504_1082
DIGDIVRGKDLYLGYDDEEKNRRKKLDDKLKKIFKEIYDDVTSTSGRTNGKTNKEAAKERYKDTDNYYELREDWWALNRNDVWKAITCNAKGSQYFRPTCGDDNESLSHASHKCRCRSKNFTEETDQVPTYFDYVPQFLR
>C4178B_G5_885_1676
DIGDIVRGKDLYLGYDDKEKDQREKLENKLKDIFKNIKKENNPKLSTLEDEEIREYWWELNRQQVWKALTCEAPPDAKYFRFTCSKGGSIAHEKCQCIDRTAPTNFDYVPQYLR
>G4178A_G5_505_1084
DIGDIVRGKDLYLGYDDKEKDQREKLENKLKDIFKNIKKENNPKLSTLEDEEIREYWWELNRQQVWKALTCEAPPDAKYFRFTCSKGGSIAHEKCQCIDRTVPTNFDYVPQYLR
>G4161A_G4_506_1090
DIGDIVRGKDLYLGYDDKEKEQRKQLEDKLKKIFKKIHGELMDAKTRYNGDEANDFFKLREDWWTANRHTVWKAITCDEENKIRDAQYFRGTCGGEKTETLAKNNCRCDNVNIVPTYFDYVPQFLR
>G4161A_G4_507_1093
DIGDIVRGKDLYLGYDDKEKEQRKQLEDKLKKIFKKIHGELMDAKTRYNGDEANDFFKLREDWWTANRHTVWKAITCNDDNKLRDAQYFRGTCVGNGKHSTLTNDKCRCEGANADPPTYFDYVPQYLR
>G4140A_G4_508_1094
DIGDIVRGKDLYLGYDDKEKKRREKLEDNLKEIFKKIYDNLGNTTIKSKYNGDTKDYFQLREDWWYANRHTVWEAITCDDDKKLAGASYFRTTCNDYGTSSRAIHKCQCEKKGGGNVNIVPAYFDYVPQYLR
>C4172B_G4_886_1677
DIGDIVRGKDLYLGYDDKEKKRREKLENNLKDIFKNIYNDVTTNGKNWKTLKKRYGSDTTNYYQLREDWWNNNRKLVWYAMTCGAGTSDKYFRDACSGGTTATNKKCRCAAGTVPTYFDYVPQYLR
>C4172B_G4_509_1096
DIGDIVRGKDLYLGYDDKEKKRREKLENNLKDIFKNIYNDVTTNGKNWKTLKKRYGSDTTNYYQLREDWWNNNRKMVWYAMTCGAGTSDKYFRDACSGGTTATNKKCRCAAGTVPTYFDYVPQYLR
>G4142A_G4_510_1097
DIGDIVRGKDLYLGYDEKEKDRRRKLEEKLQKIFGDIYNEVMRGMKGKNVDALQTRYGSDTTNYYQLREDWWALNREDVWKALTCSDKLSNASYFRGTCGGSGNNARRALSQCRCGDGDKAKPGKAGDDVNIVPTYFDYVPQFLR
>G4162A_G4_887_1678
DIGDIVRGKDLYLGYDEKEKKRRKQLEDNLRKIFGKIYEKLTDSGAKEYYQDDTDKNYYKLREDWWTANRATVWTAITCSAGSGRYFRKTCGGGDEKTGTLTPSQCRCDGAKSAKGGDVNIVPTYFDYVPQFLR
>G4180A_G4_888_1679
DIGDIVRGKDLYLGYDKKEKEQRDKLEQKLKEIFAKIHDQLTREAKKHYKKDEDDGGNYYQLREDWWNAKRATIWEAITCDEDKKLASASYFRATCNDRNGNSQYQTQNQCRCRDHQVPTYFDYVPQYLR
>G4130A_G4_513_1098
DIGDIVRGKDLYLGYNETDREKKRKLQQNLKEIFAKIYGKLKDAQKHYENDTTNYYQLREDWWNINRKKVWDAITCGVSGSYYFRTTCSEGTNPTDDKCQCIDQTVPTYFDYVPQYLR
>G4130A_G5_514_1099
DIGDIVRGKDLYLGYNKKEKEKREDLEKNLKKIFDKIKGNNNKTLKDLPLDAVREYWWEANREKVWEAITCNAQGNRYFRATCGGDSQGPSVAQNQCRCDGAKGASVVPTYFDYVPQYLR
>G4142A_G4_515_1101
DIGDIVRGKDLYLRDKGKRDKLENNLKTIFKKIYDKLDGENGKKQDAKERYKDESGNYYKLREDWWNNNRIMVWYAITCGVSGSHYFRQTCGSGEWTKDNCRCTIHGVPTYFDYVPQYLR
>G4142A_G4_516_1102
DIGDIVRGKDLYLRDKGKRDKLENNLKTIFKKIYDKLDGKNGKKQDAKERYKDESGNYYKLREDRWNNNRIMVWYAITCGVSGSHYFRQTCGSGEWTKDNCRCTIHGVPTYFDYVPQYLR
>G4142A_G4_517_1103
DIGDIVRGKDLYLRDKGKRDKLENNLKTIFKKIYDKLDGKNGKKQDAKERYKDESGNYYKLREDWWNNNRIMVWYAITCGVSGSHYFRQTCGSGEWTKDNCRCTIHGVPTYFDYVPQYLR
>G4178A_G4_518_1105
DIGDIVRGKDLYLSYDKKEKEQREKLEENLQKIFKKIHGGLTSTNGVKERYNDDTPYYYKLREDWWTANRDQVWKAITCKAPDNAQYFRGTCGDNEKTAPQAKKQCRCDGDQVPTYFDYVPQFLR
>G4180A_G5_519_1106
DIGDIVRGKDLYRGDKGEKKYLEENLKQMFENIKGNNNKLGGLSTKQVREYWWALNRDQVWKAITCNDVGAQYFRNTCSNGQNKTQNNCRCDGDQVPTYFDYVPQYLR
>G4180A_G5_520_1107
DIGDIVRGKDLYRGDKGEKKYLEENLKQMFENIKGNNNKLGRLSTKQVREYWWALNRDQVWKAITCNDVGAQYFRNTCSNGQNKTQNNCRCDGDQVPTYFDYVPQYLR
>G4172A_G4_524_1109
DIGDIVRGKDLYRGDKKKNQTERDELENKLKKIFKEIHSEVTSGNNKDALKTRYNDNEENYYKLREDWWYANRETVWKAITCSAPDEAQYFGGTCRGHGKYPTLAIHKCRCEGANIVPTYFDYVPQFLR
>G4142A_G5_525_1112
DIGDIVRGKDLYRGGGRGKGKEKLEENLKKIFENIKNTNPRLTDLTDDQIREYWWELNRDQVWKAITCNAQGSQYFRPTCSIEPLSQDKCHCINGGVPTNFDYVPQYLR
>G4013A_G4_526_1113
DIGDIVRGKDLYRGGNTKEKRQRKQLDDKLKKIFKQIHGGLSKNNGAQTYYQDDNGGNYFQLREDWWYANRQEIWKAITCDAPDDAQYFRGTCGGEKTASLAKDKCRCDGKKTGKKPGEVNIVPTYFDYVPQFLR
>G4180A_G4_527_1114
DIGDIVRGKDLYRGNDEEKNRRDKLEKSLKTIFGNIYEELKKDNNNAALKTRYEHDAADYYQLREDWWALNRKEVWKTLTCDAGGGTYFRFTCSNDTTLAHNNCTCVDGDPPTYFDYVPQYLR
>G4140A_G5_528_1115
DIGDIVRGKDLYRGNKKENKQRKQLDDSLKEIFENIKESDSKLTKLNDDQIREYWWALNRNDVWKAMTCDARDNAQYFRKTCGSGNNAKRAPSHCRCENILGEPPDQVPTYFDYVPQYLR
>G4129A_G4_529_1116
DIGDIVRGKDLYRGNKKKNHNETEREKLENKLKEIFKQIHDDVTKRNKELKTRYTNDGDNYFQLREDWWNNNRIMVWRAITCGVKGNKYFRQTCGSGNWTGEDCRCPSHKVPTYFDYVPQYLR
>G4129A_G4_530_1120
DIGDIVRGKDLYRGNKKKNHNETEREKLENKLKEIFKQVHDDVTKRNKELKTRYTNDGDNYFQLREDWWNNNRIMVWRAITCGVKGNKYFRQTCGSGNWTGEDCRCPSHKVPTYFDYVPQYLR
>G4180A_G4_531_1121
DIGDIVRGKDLYRGNKQEKEQREKLENNLKEIFKKIHGKLKEAKDYYEDDTKNYYQLREDWWTANRHTVWKAMTCKADTGNAYFRRTCIDGRGESLANHKCRCPNETDQVPTYFDYVPQFLR
>C4172B_G4_889_1680
DIGDIVRGKDLYRGNNGKDKLEENLKRIFGKIHEAVTSTRGKNMQALQERYTNDAPEFYKLREDWWNNNRKMVWRAITCGAAGGTYFRPTCGSAKTPTNKQCRCTTRVVPTYFDYVPQYLR
>G4172B_G4_890_1681
DIGDIVRGKDLYRGNNGKDKLEENLKRIFGKIYDKLDGKKGKKQDAKERYEDESGNYYQLREDWWNNNRKMVWYAITCGAGQNDKYLRPTCGSGEWTKDKCRCATNYVPTYFDYVPQYLR
>C4172B_G4_891_1682
DIGDIVRGKDLYRGNNGKDKLEENLKRIFGKIYDKLDGKKGKKQDAKERYKDESGNYYQLREDWWNNNRKMVWYAITCGAGQNDKYFRPTCGSGEWTKDKCRCATNYVPTYFDYVPQYLR
>C4172B_G4_892_1684
DIGDIVRGKDLYRGNNGKDKLEENLKRIFGKIYDKLDGKKGKKQDAKERYKDESGNYYQLREDWWNNNRKMVWYAMTCGAGTSDKYFRDACSGGTTATNKKCRCAAGTVPTYFDYVPQYLR
>G4140A_G4_532_1122
DIGDIVRGKDLYRGNNKRDKLEKQLQKYFNNIYENLVREKSQAKDYYQDENGGNFFKLREDWWTANRATIWEALTCDEDKKLAGAHYFRPTCGESRSPSVARDKCRCEKKRGTSGDGDVNIVPTYFDYVPQFLR
>G4187A_G4_533_1123
DIGDIVRGKDLYRGNNRENDKLETKLKEYFKKIYDKLLKDNKTNVALQKRYKGDDKKNFYRLREDWWNANRQEVWKAMTCDAPDDSKYFRGTCGSGKTASLADVQCRCDGANADQVPTYFDYVPQFLR
>G4178A_G4_534_1124
DIGDIVRGKDLYRGNSKEKDKLEQNLKNLFKKLYEELTKDNDNAALKARYGSDKDPNFFKLREDWWDANRQEIWKAITCNDDNKLSNAQYFRGTCGTGTATYEKCHCNDGDVLTNFDYVPQFLR
>G4142A_G4_535_1129
DIGDIVRGKDLYRGNSKEKDNLEKKLIEYFKELHKHLDQKTKNHYTKDDPYYYKLREDWWTANRAKVWEAITCKANDDDKYFRKTACGTGTSTHKQCRCIDKPNAGKGSGNVSIVPTYFDYVPQYLR
>G4178A_G4_536_1131
DIGDIVRGKDLYRGNSQEKDKLEPNLKNLFQKLYEELTKDNDNAALKARYGSDKDPNFFKLPEEWWEANRPEIWKAITCNDDNKLSNAQYFRGTCGTGTATYEKCHCNDGDVLTNFDYVPQFLR
>C4178A_G4_537_1132
DIGDIVRGKDLYRGYDDEEKDQRKKLESNLKGVFAKIHEELKDAKEHYKDEDDREKNYYKLREDWWTANRHTVWEAMTCSDKLASASYFRPTCGDSRSPSMARDKCRCDKDKGGNAIKGSGNVNVVPTYFDYVPQYLR
>C4013A_G4_538_1135
DIGDIVRGKDLYRGYDDEEKKQRKKLENNLKKIFEKIHEDVTKNGAEARYGGDPDFLKLREDWWELNRETVWKALTCEVGSGTYFRPTCDSDDGKSQSQATKQCRCDKEKGAKDGDQVPTYFDYVPQFLR
>G4161A_G4_539_1136
DIGDIVRGKDLYRRDKGEETKLEKNLQNIFKEIYEELKDPRAKERYKDTKNFYQLREDWWTANRHTVWKAITCSDDLKDNRYFRQTCSDTHGSFVAIHYCRCNNDQPNADNPNTDPPTYFDYVPQYLR
>G4129A_G5_540_1137
DIGDIVRGKDLYRRDNKKDKLEKNLQNIFKQIHEGLTTTNGKTLQERYKGDTTNYYQLREYWWALNRQEVWTAITCGAGGGKYFRNTCDGGQNRTATQNNCRCINFSVPTYFDYVPQYLR
>C4178A_G5_541_1138
DIGDIVRGKDLYRRDSRTDKLEKNLKEIFQKIQDKNRDKLSDLSIDKVREYWWALNRNDVWKAITCGHPGGTYFRRKACAGTRPTQGKCRCEGANVVPTYFDYVPQYLR
>C4178B_G6_893_1685
DIGDIVRGKDLYRRDSRTDKLEKNLKEIFQKIQDKNRDKLSDLSIDKVREYWWALNRNDVWKAITRGHPGGTYFRRKACAGTRPTQGKCRCEGANVVPTYFDYVPQYLR
>C4013A_G4_542_1148
DIGDIVRGKDLYSGNKKEKNRRQQLDDKLKEIFKEIHSGLSNNVVKARYEGDTKNYYQLREDWWTANRGTVWKAITCGTHDGDTYFRATCSDSHRSGTFSQAKDHCRCNGDKPGEDKPNIDPPTHFDYVPQYLR
>C4013A_G4_543_1149
DIGDIVRGKDLYSGNKKEKNRRQQLDDKLKEIFKEIHSGLSNNVVKARYEGDTKNYYQLREDWWTANRGTVWKAITCGTHDGDTYFRATCSDSHRSGTFSQAKDHCRCNGDKPGEDKPNIDPPTYFDYVPQYLR
>G4161A_G4_544_1150
DIGDIVRGKDLYSGNKKKKQTEREKLEKKLKEIFGDIYEQLKKHKKLKEEAEKRYNDTTNYYQLREDWWTANRHTVWKAITCSADAGNTYFRKTACGGGRSATPNKYCRCNGDKPGEDKENVDPPTYFDYVPQYLR
>G4187A_G4_545_1153
DIGDIVRGKDLYSGNNKEKKQRKQLDDNLKTIFDKIKKSDNKLTSLKDDQIGEYWWEANRETIWKALTCHAPPDAQYFRGTCGSDEKNSTLTPNKCRCEGAKSAKADQVPTYFDYVPQFLR
>G4187A_G5_546_1154
DIGDIVRGKDLYSGNNKEKKQRKQLDDNLKTIFDKIKKSDNKLTSLKDDQIREYWWEANRETIWKALTCHAPPDAQYFRGTCGSDEKNSTLTPNKCRCEGAKSAKADQVPTYFDYVPQFLR
>G4180A_G4_547_1155
DIGDIVRGKDLYSGNNKEKNRRQQLEQKLKDIFKKIYEELKDAKDRYKDTENYFQLREDWWTANRATVWKAITCNAGASQYFRATCSDTGQGPSMTPSQCRCDDKANTDPPTYFDYVPQYLR
>G4130B_G4_894_1686
DIGDIVRGKDLYSGNSKEKKQRDKLEQKLKEIFKKIYEELKGAKTHYEGDEANNFFQLREDWWNANRQEVWKAITCDAGNAQYVGLTCSEGGSSAHEKCTCASGDIPTYFDYVPQFLR
>G4130B_G4_895_1687
DIGDIVRGKDLYSGNSKEKKQRDKLEQKLKEIFKKIYEELKGAKTHYEGDEANNFFQLREDWWNANRQEVWKAITCDAGNAQYVGLTCSEGGSSAHEKCTCASGDVPTYFDYVPQFLR
>C4187A_G1_548_1156
DIGDIVRGKDMFKPNDADKVEKGLQVVFKKIYEGFLDKGVKVHYKENKDGNYVKLREDWWMANRDQVWKAITCKAPGDVNYFRKISEDTRTFENAGKCRRNDNKVPTNLDYVPQFLR
>G4187B_G1_896_1689
DIGDIVRGKDMFKPNDADKVEKGLQVVFKKVYEGFLDKGVKVHYKENKDGNYVKLREAWWKANRDQVWKAIACKAPGDVNYFRKISEDTRTFENAGKCRRNDNKVPTNLDYVPQFLR
>C4178B_G1_897_1690
DIGDIVRGKDMFKPNDADKVQKGLQVVFKKIYKSLSPEAKNHYKDDDISGNYSKLREDWWIANRDQVWRAITCKAPQDANYFRKGLDGSDVFTSQGQCGHSETNVPTNLDYVPQFLR
>G4140A_G1_549_1161
DIGDIVRGKDMFKPNDKVEKGLREVFKKIHEDLSTDMKKVYPEDVTGNYFKLREDWWTANRDKVWQAITCNAPYKSRYFMHSENNTQLFSNRQCGHEQGNVPTNLDYVPQFLR
>C4129A_G1_550_1162
DIGDIVRGKDMFKPNDKVEKGLREVFRKIYNGLTHQAKTHYADEDGSENYYKLREDWWTANRDKVWEAITCRAPQKANYFKNVAGNIQQFTDIGKCGHGDKDVPTNLDYVPQFLR
>G4162A_G1_552_1163
DIGDIVRGKDMFKPNPEDKVHEGLKVVFRKINNSLSLLAQKHYADEDGSGNYYKLREAWWKANRDQVWKAITCKAPGDVNFFIKNSDGSRGFTSQGQCGRNERNVPTNLDYVPQFLR
>C4180A_G1_554_1166
DIGDIVRGKDMFKPNVHDKVEKGLQVVFGKIYNSLNGKAISHYTDTHGSIDYDKLREDWWMANRDQVWRAITCKAPQDANYFRKISGDTKVFTSQGQCGHSETNVPTNLDYVPQFLR
>C4180A_G1_556_1171
DIGDIVRGKDMFKPNVHDKVEKGLQVVFGKIYNSLNGKAISHYTDTHGSIDYDKLREDWWMANRDQVWRAITCKAPQDANYFRKISGDTKVFTSQGQCGHSETNVSTNLDYVPQFLR
>C4180A_G1_558_1172
DIGDIVRGKDMFKPNVHDKVEKGLQVVLGKIYNSLNGKAISHYTDTHGSIDYDKLREDWWMANRDQVWRAITCKAPQDANYFRKISGDTKVFTSQGQCGHSETNVPTNLDYVPQFLR
>C4140A_G1_559_1173
DIGDIVRGKDMFKRNNHDNVENGLKAVFKKIYEGYLDKGAREHYKEVKNGNYYKLREAWWKANRDQVWKAITCKAPQDANYFTKESDGTLHFSSHGKCGHNEGAPPTNLDYVPQFLR
>C4142A_G1_560_1174
DIGDIVRGKDMFKRNNHDNVENGLREVFKKIHKSLSPEVQKHYEDDGSGNYYKLREDWWTANRNQVWRALTCGAGEKDTYFTYSNDNTQLFSNPKCGHSNGGDPLTNLDYVPQFLR
>C4180A_G1_562_1176
DIGDIVRGKDMFKRTDKDEVKEGLKVVFSKIYKSLTPEARKHYTDTHGSIDYDKSREDWWAINRKEVWKAITCKAPGDVNFFIKNSDGSRGFTSQGQCGRNERNVPTNLDYVPQFLR
>C4180A_G1_564_1177
DIGDIVRGKDMFKRTDKVENGLKKVFDKIYAKLGPEGKNYPDDGSGNYYKLREAWWTANRDQVWKAITCNAPYKSRYFIQSENNTQLFSNRQCGHGEHEVLTNLDYVPQYLR
>C4180A_G1_565_1178
DIGDIVRGKDMFKRTDKVENGLKKVFDNIYAKSGPEGQTYPDDGSGNYYKLREAWWTANRDQVWKAITCNAPYKSRYFIQSENNTQLFSNRQCGHGEHEVLTNLDHVPQYLR
>G4142A_G1_566_1179
DIGDIVRGKDMFKRTDNVEKGLRAVFGKIYKSLSLLAQNYYADDGSGNYVKLREDWWIANRDQVWKAITCKAPKDAHYFLKSSPDFKSFSDHKCGHDENAPLTNLDYVPQFLR
>G4168A_G1_567_1180
DIGDIVRGKDMFKRTEKDDVEKGLKIVFQKIYEGLNGNEKPHYTNDRGLADYVKLREDWWTINRDQVWRAITCYIPYYVNYFKNISEKSRNFTDDGKCGHYEGAPPTNLDYVPQFLR
>G4140A_G3_568_1185
DIGDIVRGKDMYVGYDEKEKNRRKQLENKLKDIFGNIYKDLTKKKGRNGKNREIETRYENDGPNYYQLREDWWALNREDVWRAITCNAPDKAEYFVYKSGSLSNFSNPKCGHKQGNVPTNLDYVPQFLR
>C4168A_G6_569_1186
DIGDIVRGKDMYVVNKGEKDRLENNFKDIFAKICHGLTDSGAKNHYGSDAPYYYKLREDWWTANRATIWEAITCEAGGDKYFRATCNGGERTEGYCRCKDDQVPTFFDYVPQYLR
>C4168A_G4_570_1187
DIGDIVRGKDMYVVNKGEKDRLENNFKDIFAKIYHGLTDSGAKNHYGSDAPYYYKLREDWWTANRATIWEAITCEAGGDEYFRPTCNGGKSSTPNKCRCGDGDVNIVPTYFDYAPQYLR
>C4168A_G4_571_1188
DIGDIVRGKDMYVVNKGEKDRLENNFKDIFAKIYHGLTDSGAKNHYGSDAPYYYKLREDWWTANRATIWEAITCEAGGDKYFRPTCNGGKSSTPNKCRCGDGDVNIVPTYFDYVPQYLR
>G4162A_G6_898_1692
DIGDIVRGKDPFYGNKQEKEQREKLDNNLKDIFKKIHEKLTDPGAKDHYKDDDTDKNYYKLREDWWYANRATIWEAITCHVVSGKYFRKTCCSGEWTDDKCRCKDKKTGKNDTDQVPTYFDYVPQYLR
>G4130A_G4_572_1205
DIGDIVRGKDPFYGNTHESAQRKVLDKKLKEVFGKIHGDVTSGAQTRYKKDGGNYFQLREDWWTANRETVWYAITCGAGTSDKYFRNTCSNDKAGTSGKCRCNDNQVPTYFDYVPQYLR
>G4180A_G4_573_1206
DIGDIVRGKDPFYGNTHESARRKQLDDKLKDIFGKIHEGLSESVKEHYKGDTGDFFKLREDWWDANRETVWKAITCGAGQNDKYFRPTCGGNEKNSTLAKKQCRCDGANIVPTYFDYVPQFLR
>C4168A_G4_574_1209
DIGDIVRGKDPFYGNTQESTQRKVLDEKLKKIFGKIHDDVTSTSGKNRQALQARYHKDGPDYYQLREDWWNNNRKMVWYAITCGAAGGKYFRKTCSNDTSDTNEKCRCTTHVVPTYFDYVPQYLR
>C4129A_G3_575_1210
DIGDIVRGKDRFYGNPQEKKQRKELDKKLKEVFGKIHEGLKNGKAKERYKDTTNYYQLREDWWTANRETVWKAITCAAKVGDTYFMESRTNSYKFSGGKCGHNDDNVPTNLDYVPQYFT
>C4168A_G4_576_1211
DIGDIVRGKDVYVVNKGEKDRLENNFKDIFAKIYHGLTDSGAKNHYGSDAPYYYKLREDWWTANRATIWEAITCEAGGDKYFRPTCNGGKSSTPNKCRCGDGDVNIVPTYFDYVPQYLR
>G4178A_G4_899_1693
DIGDIVRGNDLYRGYDDEEKDQRKKLESNLKGVFAKIHEELKDAKEHYKDEDDREKNYYKLREDWWTANRHTVWEAMTCSDKLASASYFRPTCGDSRSPSMARDKCRCDKDKGGNAIKGSGNVNVVPTYFDYVPQYLR
>G4013A_G4_578_1212
DIGDIVRGRDIFGGSAGEREVRKQLDENLKTIFAKIHEDVTSTKGSNGQTLQARYQDDNGGNYYKLREDWWTANRSTVWKALTCEVGSGTYFRPTCDSDDGKSQSQATKQCRCDKEKGAKDGDQVPTYFDYVPQFLR
>G4172A_G3_579_1213
DIGDIVRGRDIFKSNDKVENGLKKVFDKIHKKLGTEGKNYPDDGSGNYYKLREDWWIANRDQVWKAITCNAPYKSRYFIQSENNTQLFSNRQCGHDENKVLTNLDYVPQFLR
>G4129A_G4_580_1214
DIGDIVRGRDIFRGNDEEKKKRDELDDKLKKIFKKIHDDVISNSSNKDTLKKRYEGDEAKNFLKLREDWWTANRHTVWEAITCDDKLASASYFRPTCSDGQSGAQANKHCRCPKSRDDKPNTDPPTYFDYVPQYLH
>G4129A_G4_581_1215
DIGDIVRGRDIFRGNDEEKKKRDELDDKLKKIFKKIHDDVISNSSNKDTLKKRYEGDEAKNFLKLREDWWTANRHTVWEAITCDDKLASASYFRPTCSDGQSGAQANKHCRCPKSRDDKPNTDPPTYFDYVPQYLR
>G4130B_G5_900_1694
DIGDIVRGRDIFRGNDEEKKKRDELDDKLKKIFKNIKNENTKRSTLTLEKVREYWWEANRETVWKAITCGVKDNRYFRPTCGDSGSPSMARDKCRCKDKNGRPDDQVPTYFDYVPQYLR
>G4172A_G4_582_1217
DIGDIVRGRDIFRGNDEEKKKRDELDDKLKVIFGNIYKDVTSGWTNRKKSALQERYNDPKENFYRLREDWWNANRATVWKALTCHAVHNAEYFRDACSGGSPTKDFCRCKDDEVPTYFDYVPQYLR
>G4161A_G4_583_1218
DIGDIVRGRDIFRGNDEEKKQRDKLDKNFKKYFQQIHDDVTKTNRELKARYNDDTKDYYQLREDWWNNNRIMVWIAMTCGAPDNAKYFRQTCNGGTSSTNTQCRCTTHVVPTYFDYVPQFLR
>C4178A_G4_584_1224
DIGDIVRGRDIFRGNDEEKKQREQLDNNLKDIFAKIYHGLTDGGVKERYQDDESGNFYQLREDWWELNRETVWKALICHAPTDAKYFRGTCGSGKTATQGKCRCDDDQVPTYFDYVPQYLR
>C4178B_G4_901_1695
DIGDIVRGRDIFRGNDEEKKQREQLDNNLKDIFAKIYHGLTDGGVKERYQDDESGNFYQLREDWWTANRATIWEAITCSDKLKNSAYFRPTCKSSGGGISETREQARDKCRCENKTGASGNGDVSIVPTYFDYVPQYLR
>G4168A_G4_585_1227
DIGDIVRGRDIFRGNDEEKKQRKQLDKNLKVIFGKIYKDVTSSGSNVEALKTRYGSDKENYFFKLREDWWNANRKMVWYAITCNAGSGTYFRATCDSDDNEKHSTLASNKCRCENKTGASGNVSIVPTYFDYVPQFLR
>G4180A_G4_586_1228
DIGDIVRGRDIFRGNDKEKDQRKVLDKKLKDIFKKIHSEVTTNGKTLKSRYKKDDKDPHFYQLREDWWALNREKVWYAITCHVVSGNNYFRHTCSNDGSWTQGDCRCKTNDVPTYFDYVPQYLR
>G4162A_G4_587_1230
DIGDIVRGRDLFHGNDEEKKQRKQLDDKLKDIFKKIYDNLDKKKVKEAEERYKKDKQTGNYYQLREDWWNANRATIWEAITCEAGQNDKYFRQTVCSEGRSPTLGKCRCSDNPNTDPPTYFDYVPQYLR
>C4142A_G4_588_1231
DIGDIVRGRDLFHGNPQEKEKRDELEKNLKTIFEKIHSGLTTTATSDKNVELQKRYQDTKNYFQLREDWWTANRSTVWKAITCEVKSGSDYFRPTCGSGNNATLAKNNCRCNGDQVPTYFDYVPQYLR
>G4142A_G4_589_1233
DIGDIVRGRDLFHGNPQEKEKRDELERNLKTIFEKIHSGLTTTATSDKNVELQKRYQDTKNYFQLREDWWTANRSTVWKAITCEVKSGSDYFRPTCGSGNNATLAKNNCRCNGDQVPTYFDYVPQYLR
>G4140A_G4_590_1234
DIGDIVRGRDLFHGNPQEKENDKLERKLKKIFKKIHSGLSKNGAQTYYNDDTDKNYYKLREDWWTANRETVWKAITCSADRGNAYFRATCGESRSPSMAKNNCRCKKEDGRPDDQVPTYFDYVPQYLR
>G4187A_G4_591_1235
DIGDIVRGRDLFIGYDEKDRNEKKQLQQSLKKIFGKIYEELKGAQTHYSDTTNYYQLREDWWTANRHTVWKAITCHAGESDKYFRNTCNDSGTWSQANNYCRCGNDKPGQDNPNTDPPTYFDYVPQFLR
>G4187B_G4_902_1696
DIGDIVRGRDLFIGYDEKDRNEKKQLQQSLKKIFGKIYGELKGAQTHYSDTTNYYQLREDWWTANRHAVWKAITCHAGESDKYFRNTCNDSGTWSQANNYCRCGNDKPGQDNPNTDPPTYFDYVPQFLR
>C4130A_G4_592_1237
DIGDIVRGRDLFIGYNEKDRNEKKQLQDSLKNIFGNIYNELTRTATSEKKSAEAKDRYNDNDKNFFKLREDWWALNRQDVWKALTCKAPQDANYFRQAVCSEGTTSTQGKCQCINFSVPTYFDYVPQYLR
>C4130A_G4_593_1238
DIGDIVRGRDLFIGYNEKDRNEKKQLQDSLKNIFGNIYNELTRTATSEKKSAEAKDRYNDNDKNFFKLREDWWALNRQDVWKALTCKAPQDANYFRQTVCSEGTTSTQGKCQCINFSVPTYFDYVPQYLR
>C4130B_G4_903_1697
DIGDIVRGRDLFIGYNEKDRNEKKQLQDSLKNIFGNIYNELTRTATSEKKSAEAKDRYNDNDKNFFKLREDWWALNRQDVWKALTCKAPQDANYFRQTVCSEGTTSTQGKCRCINFSVPTYFDYVPQYLR
>C4168A_G4_594_1244
DIGDIVRGRDLFLGNDEEKKKRDELDDNLKKIFQQIHGGLSTKNGVNSRYKDTTDFYQLREDWWEANRETVWKAITCEVKSGSQYFRGTCGKNDTRTGEDCRCKDKNGKDDTDQVPTYFDYVPQYLR
>C4187B_G4_904_1698
DIGDIVRGRDLFLGYNEKDRKEKEQLDKNLKDIFAKIHDDVTRGTNAEELKTRYKGDDNNNYSKLREDWWNNNRKMVWRAITCDAAGGTYFRERACSSYYPTGENCRCTTHDVPTYFDYVPQYLR
>C4187B_G4_595_1247
DIGDIVRGRDLFLGYNEKDRKEKEQLDKNLKDIFAKIHDDVTRGTNAEELKTRYKGDDNNNYSKLREDWWNNNRKMVWRAITCDAAGGTYFRKRACSSYYPTGENCRCTTHDVPTYFDYVPQYLR
>G4013A_G4_596_1249
DIGDIVRGRDLFLGYNEKDRKEKEQLDNNLKDIFAKIYHGLTDGGVKERYTNDGDNYYKLREDWWTENRETVWKALTCDERLRGNAYFRPTCGGDSGSPSVAQNQCRCPETSGANAGKGSDNASIVPTYFDYVPQYLR
>C4013A_G4_597_1250
DIGDIVRGRDLFLGYNEKDRKEKEQLDNNLKDIFAKIYHGLTDGGVKERYTNDGDNYYKLREDWWTENRETVWKALTCDERLRGNAYFRPTCGGDSGSPSVAQNQCRCPETSGANAGKGSDNVSIVPTYFDYVPQYLR
>G4013A_G4_598_1252
DIGDIVRGRDLFLGYNEKDRKEKEQLGNNLKDIFAKIYHGLTDGGVKERYTNDGDNYYKLREDWWTENRETVWKALTCDERLRGNAYFRPTCGGDSGSPSVAQNQCRCPETSGANAGKGSDNVSIVPTYFDYVPQYLR
>G4162A_G4_599_1253
DIGDIVRGRDLFLGYNETDKEHKVALQQHLKKIFAKIHGRLTGSAKKNYEGDDNYYQLREDWWALNRQQVWKALTCDDRLGGNAYFHATCGRGRYATLAKNNCRCVTNDVPTYFDYVPQYLR
>G4187A_G6_600_1258
DIGDIVRGRDLFRGDNREKKKLEKNLQNIFKKIQEKLTGDAQTHYEDATENFYQLREDWWALNRVQVWNAMICGVEQNAKYFRESFSDKGGTYDKCRCASGNVLTNFDYVPQYLR
>G4140A_G4_905_1699
DIGDIVRGRDLFRGNDEEKKKRDEFDDKLKKIFKEIHGGLSEEAKKHYGSDKENYYQLREDWWTANRETVWKAITCDAQGNTYFRQTCDDNGTFSQANKYCRCNDKPNIDPPTYFDYVPQFLR
>G4161A_G4_601_1259
DIGDIVRGRDLFRGNDEEKKKRDELEENLKTIFKNIYDNLVREKPQAEARYQDKNGGNFFKLREDWWYANRETVWKAITCEAPEHASYFRGTCGGGKNASATQGKCRCPNGDVPTYLDYVPQYLR
>G4161A_G4_602_1261
DIGDIVRGRDLFRGNDEEKKQRKELDKKLKEVFGKIHKEVTTNGKNVDALKARYQDDAKKYYSKLREDWWTANRETVWKAITCGAGQNDTYFRQTCNDDETLSHANYKCRCKNKKVTNETDQVPTYFDYVPQFLR
>G4161A_G4_603_1265
DIGDIVRGRDLFRGNKKKIKTETEREKLEDNLKKIFQQIHSDVTRGKTNSALQERYGGDKDFFQLREDWWTANRHTVWEAITCDEDKKLKDASYFRGTCSDEQGGAQANNKCRCQKKDGTHDTDQVPTYFDYVPQFLR
>G4013A_G4_604_1267
DIGDIVRGRDLFVGYNDTDKAHKVILQQNLKKIFGKIYNKLIGDLTNKKRKNGAEAEKRYKDNEGNYYQLREDWWDANRAKVWYAITCGAGKHDKYFRNTCSNDMYPTHEKCRCVNLGDVPTNFDYVPQYLR
>G4168A_G5_605_1268
DIGDIVRGRDLFYGNKQEKEKRDELESKLKKIFGKIKGNNNSTLTGLPLHKVREYWWEENRETVWKAITCDDRLSNSKYFHATCIDEQGESIANHKCRCPKISGGKANDQVPTYFDYVPQYLR
>G4180A_G6_606_1269
DIGDIVRGRDLFYGNPQEKEKRDEIEKNLKKYFQQIHEEVTKTNSALNDRYKKDDEANSYSKLREDWWTANRHTVWEALTCEVGSGTYFHATCSERNGGCSQATKQCRCGDGKPKAGKTSDNVNIVPTYFDYVPQYLR
>C4178B_G4_608_1274
DIGDIVRGRDLFYGNTPESAQRKVLDENLKTIFGHIYEELKNKEGAETRYKKDDDPEFFKLREDWWTANRETVWEAITCNDDNKLSNASYFRETCNGQHKTDNKCRCNDDQVPTYFDYVPQYLR
>C4178B_G4_906_1700
DIGDIVRGRDLFYGNTQEKDQKKKLDDKLKVIFKKIHSEVTSDSNNKDTLKTRYDGAGPEFFKLREDWWDANRSTVWKSLTCSEQLKGNKYFRQTCNGGERTEGYCRCKDDQVPTYFDYFKGFLR
>C4187A_G4_609_1278
DIGDIVRGRDLFYGNTQEKDQRKKLDDKLKDIFGKIYEELLRTSTRGRTNGEIEARYNDTPDYYQLREDWWALNRQDVWKAITCEAGGDKYFRKTCGGDNEKNSTLASNKCRCNGDQVPTYFDYVPQYLH
>C4187A_G4_610_1279
DIGDIVRGRDLFYGNTQEKDQRKKLDDKLKDIFGKIYEELLRTSTRGRTNGEIEARYNDTPDYYQLREDWWALNRQDVWKAITCEAGGDKYFRKTCGGDNEKNSTLASNKCRCNGDQVPTYFDYVPQYLR
>G4178A_G4_907_1701
DIGDIVRGRDLFYGNTQEKDQRKKLDDKLKVIFKKIHSEVTSNSNNKDALKTRYDGAVPEFFKLREDWWDSNRSTVWKSLTCSEQLKGNKYFRHTCNGGDRTEAYCRCKVDQVPTYFDYVPQYLR
>C4178A_G4_611_1280
DIGDIVRGRDLFYGNTQEKDQRKKLDDKLKVIFKKIHSEVTSNSNNKDTLKTRYDGAGPEFFKLREDWWDANRSTVWKSLTCSEQLKGNKYFRQTCNGGERTEGYCRCKDDQVPTYFDYVPQFLR
>C4180A_G4_612_1284
DIGDIVRGRDLFYGNTQEKKQRKQLDKKLKVIFGKIYKDVMKTSRKNVELKTRYQNDTDNHYQLREDWWALNRLQVWKAITCSADHGNRYFRKTCNDNETFSHANYKCRCQKNDGTNETDQVPTYFDYVPQYLR
>G4180A_G4_614_1285
DIGDIVRGRDLYFGKRKKKKQIETKTETERDELEKELKEIFKKIHSEVTTTNGAQDHYKGDADNNYFQLREDWWTANRHTVWKAITCDDDNRLAGAHYFRPTCIDLNRGGAQANHYCRCNGDNPDDDKENIDPPTYFDYVPQYLR
>G4162A_G4_615_1286
DIGDIVRGRDLYFGKRKKKNKNGKETETERDKLEENLKTIFTQIYNDVTSSGRNVQKLQEHYQDNGGNFLKLREDWWTENRHTVWEAITCDDRLGGNAYFRPTCGDRQGPSVAQKQCRCPNGNNQVPTYFDYVPQYLR
>C4162A_G4_616_1287
DIGDIVRGRDLYFGKRKKKNQKETETERDELEKNLKDIFGKIHGGLSKKDAKDHYQKDGDKFFQLREDWWTANRGTVWKAITCDDDDKLANASYFRKTCNDNESLSHAIHKCRCKDKKTGSNADPPTYFDYVPQYLR
>C4162A_G4_617_1298
DIGDIVRGRDLYFGKRKKKNQKETETERDELEKNLKDIFGKIHGGLSKKDAKDHYQKDGDKFFQLREDWWTANRGTVWKAITCDDDDKLANASYFRKTCNDNESLSHAIHKCRCKDKKTGSNADPPTYSDYVPQYLR
>C4162A_G4_618_1299
DIGDIVRGRDLYFGKRKKKNQKETETERDELEKNLKDIFGKIHGGLSKKDAKDHYQKDGDKFFQLREGWWTANRGTVWKAITCDDDDKLANASYFRKTCNDNESLSHAIHKCRCKDKKTGSNADPPTYFDYVPQYLR
>G4140A_G4_908_1702
DIGDIVRGRDLYFGNSKEKNRRENLENNLKEIFKNIYDDLTKDNDNAALKTRYQHDAPDYYQLREDWWEENRETVWKAITCHVVSGNNYFRHTCSDENHPTATQGNCRCIGATVPTYFDYVPQYLR
>G4161A_G4_619_1301
DIGDIVRGRDLYFGNSKEKNRRENLENNLKEIFKNIYDDLTKDNDNAALKTRYQHDAPDYYQLREDWWEENRQQVWKALTCDAGGGTYFRFTCSNDTTLAHKNCTCISGDPPTYFDYVPQFLR
>C4161B_G4_909_1703
DIGDIVRGRDLYFGNSKEKNRRENLENNLKEIFKNIYDDLTKDNDNAALKTRYQHDAPDYYQSREDWWEENRQQVWKALTCDAGGGTYFRFTCSNDTTLAHKNCTCISGDPPTYFDYVPQFLR
>C4142A_G3_620_1302
DIGDIVRGRDLYGGGGRGRKKLEDNLIEIFKKIYNDVTNGRNVNKQSVQERYGNDPNFFQLREDWWYANRQQVWKAMTCSAPDNAKYFKPPKNRIREFTGGYCGRDETDVPTNLDYVPQFLR
>G4162A_G4_621_1306
DIGDIVRGRDLYGGNKKKDKLEKNLKTIFKEIYDKLLKDNQTNVNTLQERYEDKDPDKNYYKLREDWWALNREDVWKAMTCSEQLSNASYFRGTCAGEQRTEGYCRCDGANIVPTYFDYVPQYLR
>G4162A_G4_622_1307
DIGDIVRGRDLYGGNKKKDKLEKNLKTIFKEIYDKLLKDNQTNVNTLQERYEDKDPDKNYYKLREDWWELNRQDIWKALTCNAPNDAKYFRKTVCAGGTTPTHEKCTCASGDVPTYFDYVPQYLR
>G4140A_G4_623_1308
DIGDIVRGRDLYGGNKKKEKLEENFKKYFQQIHDDVTSGSNGQALQARYKDDAKKNFYRLREDWWTANRETVWKAMTCKAEGASYFHATCDSVDGKGPSVAQKQCRCDKDKGANADQVPTYFDYVPQFLR
>G4178A_G5_624_1309
DIGDIVRGRDLYGGNKKKKRLEDNLKTIFDKIKESDKKLTSLKDDQIREYWWALNRQDVWKAITCGTHKGDTYFRPTCNSGDTHGPSQAKDHCRCSDKPKTGNGDVNIVPTYFDYVPQYLR
>C4161A_G4_625_1313
DIGDIVRGRDLYGGNNKRRQQLEEKLQKIFEKIYDKLDGKKGKKSELQARYNGDGPEFFKLREDWWEANRETVWKAMTCSEELRGDAYFRATCDSSDKKGPSQAHDKCRCDGRNGTNADQVPTYFDYVPQYLR
>G4178A_G4_910_1704
DIGDIVRGRDLYGGNNKRRQQLESKLKEIFKKIYNDVTNGNQDAKDRYNDNDKNFFKLREDWWNANRETVWKALTCKAEGAYFHATCSDGRSGAQANHQCRCPKSRDNNPDDQVPTYFDYVPQYLR
>C4130B_G4_911_1709
DIGDIVRGRDLYGGNNKRRRKLEENLQKIFKEIHSGLKGGVKERYGGDPDFFKLREDWWALNRNDVWKAITCDAPGDAPYFRGTCGTGTWTNEKCRCNGDVNIVPTYFDYVPQFLR
>G4129A_G4_626_1314
DIGDIVRGRDLYGGNSKEKVKLEKKLKEIFGIIYNNLMVDLKNYPTKKDGAQKRYKKDEDDNEGNYFQLREDWWDANRAKVWEAITCGHPGGIYFRRTCGGGTSPTQGDCRCAINDVPTYFDYVPQYLR
>G4178A_G4_627_1317
DIGDIVRGRDLYGGSKKEKEKREDLEKNLKTIFKEIHSGLSKNGAEARYQDGSGDFFQLREDWWTANRETVWKAITCDDDNKLSKASYFRATCSDSDGKYQYQTQNQCRCTQSSGANADKVPTYFDYVPQYLR
>G4187A_G5_628_1319
DIGDIVRGRDLYGGSKKEKNRRQQLDDKLKTIFQNINKSDAKLTKLNDDQIREYWWELNREKVWKAITCEAGSDSQYFRPTCGSDEKTAYVTPNQCQCIDFSVPTYFDYVPQYLR
>G4161A_G4_629_1324
DIGDIVRGRDLYGGSKKEKNRRQQLDENLKKIFGDIYEGLSNNGVKARYEGDKNNDFFKLREDWWEANRHQVWKAITCNAGSGNRYFRQTCGSGKTATQANHYCRCNGDQPGHDRPNTDPPTYFDYVPQYLR
>G4129A_G4_630_1325
DIGDIVRGRDLYGGSKKKNQTEREKLDENLKRIFGKIHEDVKRGKKQALKTRYEHDGPDFFKLREDWWYANRETVWEAITCDDDDRLAGAHYFRATCNDDGTSSRAIHKCRCEKKGGGNVNIVPTYFDYVPQYLR
>G4129A_G4_631_1326
DIGDIVRGRDLYIRNNQKKKKLEENLKNIFAKIYEELKKDRKNGKVPENYYGEDGPNYYKLREDWWNANRQEVWKAITCSAAGGNNYFRHTCSDENHPTATQGNCRCANTDVPTSFDYVPQYLR
>C4142A_G4_632_1329
DIGDIVRGRDLYLGDKGEKKKLEEKLKKYFKQIHKDVTTNGKNGKTLKDRYKKDGDNYFQLREDWWTANRATIWEAITCKADGSYFHATCSDGGDSQGPSVAQNQCRCSDKPNAGKGSGNGDVNIVPTYFDYVPQYLR
>G4142A_G4_633_1331
DIGDIVRGRDLYLGDKGEKKKLEEKLKKYFKQIHKDVTTNGKNGKTLKDRYKKDGDNYLQLREDWWTANRATIWEAITCKADGSYFHATCSDGGDSQGPSVAQNQCRCSDKPNAGKGSGNGDVNIVPTYFDYVPQYLR
>G4161A_G4_634_1332
DIGDIVRGRDLYLGDNRKDREQREQLEKNLKDIFEKIHKEVTKGRNVDTLKTRYNGDDPDFFKLREDWWEENRETVWKAITCHVVSGNDYFRRTCGGDARNPTPTRGNCQCIGQAVPTYFDYVPQYLR
>C4161A_G4_635_1333
DIGDIVRGRDLYLGDNRKDREQREQLEKNLKDIFEKIHKEVTKGRNVDTLKTRYNGDDPDFFKLREDWWEENRETVWKAITCHVVSGNNYFRRTCGGDARNPTPTRGNCQCIGQAVPTYFDYVPQYLR
>G4013A_G4_636_1334
DIGDIVRGRDLYLGDNRKDREQRKQLEENLKKIFAKIHEDVTTNGQKSAEAKERYNDDKKNFFQLREDWWEENREKVWKAITCDVKSGSQYFRATCRGGQNRTATQGDCRCIGATVPTYFDYVPQYLR
>G4180A_G4_637_1336
DIGDIVRGRDLYLGDRKEKVKLEKKLKEYFQKIHGGLMNGAQNYYKGDADNNYYKLREDWWEANRETVWKALTCKADDSNRYFRATCSDTKGESVASHKCRCKDENLTKETDQVPTYFDYVPQYLR
>G4130A_G4_638_1337
DIGDIVRGRDLYLGGNKKEKNRRDDLEDKLKEVFGNIYNELTTSGRNDKKQSLQALYNDDNKNFFKLREDWWTANRATVWEAITCEAGNDSQYFRQTCNGQNKTENNCRCNGDQPKSGKPGDVNIVPTYFDYVPQYLR
>G4178A_G4_640_1338
DIGDIVRGRDLYLGGNNKRRQQLQENLKKYFQQIHDDVTSGNKGKTNSALQARYEGDDNNNYSKLREDWWTANRHTVWEALTCNAQGNTYFRQTACAGTRTNDKCRCKDDQVPTYFDYVPQYLR
>G4161A_G4_641_1341
DIGDIVRGRDLYLGGNTKEKKQRKQLEQKLIEIFKQIHDEVTNGKTNGQALQARYQGDAPTYYKLREDWWNANRQEVWKAITCDAGNAQYVGLTCSGGNSSAHNHCTCNNGDVPTYFDYVPQYLR
>G4187A_G4_642_1349
DIGDIVRGRDLYLGKKKKKKTETETEREKLEENLKKIFAKIHGELINKKAEAKDRYGKDPNYYQLREDWWELNRQDVWKAITCDVKSGSDYFRRTCSKRQGGTQGDCRCIDFSVPTYFDYVPQFLR
>G4129A_G4_912_1710
DIGDIVRGRDLYLGKRETESNPEAERDQLEQKLKDIFAKIHEGLSTKNGVRERYNDDTPDYYQLREDWWTANRETVWKAMTCSEKLSNSSYFRPTCIDGRGGAQANHYCRCNNDNPDDDKPNIDPPTYFDYVPQYLR
>G4162A_G4_644_1350
DIGDIVRGRDLYLGNKKKKQNGKETERDKLEGKLQSFFKNIHDNLDDSIKSNYNNDTENYYQLREDWWTANRHTVWKAMTCSDDLNNSSYFRVTCSMNGSGAQAHHYCRCNNDQPGEDKPNIDPPTYFDYVPQYLR
>G4168A_G4_645_1352
DIGDIVRGRDLYLGNKKKNQNGKETEREKLEEKLKEIFKEIHSGLSMEKRSRYKGDDNNNYSKLREDWWALNRNDVWKAITCDAHGTYFRATCSDSHRSETFSQAKDNCRCKKEDGTNETDQVPTYFDYVPQYLR
>G4168A_G4_646_1353
DIGDIVRGRDLYLGNNKKDKLQIKLKEYFKKIYEQLDRSIRSKYDETSENYFQLREDWWTANRATIWEAITCDDDNKLSNASYFRATCGGDRQGPSVARNQCRCNDDKPKAGNGDGDVNIVPTYFDYVPQYLR
>G4013A_G4_647_1354
DIGDIVRGRDLYLGNPQEKEKRKQLDENLKTIFKNIYEKLLEENQTNGKKPALQKRYNDAKKNFYQLREDWWAANRHTVWKAITCDAPHDAQYFRGTCGSSAKTATRTPSQCRCRDNQVPTYFDYVPQYLR
>G4162A_G4_648_1356
DIGDIVRGRDLYLGNPQESTQRKVLDDNLKKIFKQIHGGLTNGVKERYTNDGGDFFQLREDWWTANRHTVWKAITCDAGGGTYFRHTCGGGKTPTQVKCRCNDDQVPTYFDYVPQFLR
>G4180A_G4_650_1357
DIGDIVRGRDLYLGNTHESTQRIILENNLKEIFENIYDNLKDNEAKKHYKKNDKDPGFFKLREDWWEANRETVWKAITCEVKSGSDYFRPTCGSDENNATLAKNNCRCKDKKTGKDDTDQVPTYFDYVPQYLR
>G4162A_G4_651_1358
DIGDIVRGRDLYLGYDDEEKKKREDLEKNLKEIFGKIHKEVTNGRNGKNVALQDRYTDNKNYYQLREDWWDANRHTVWKAMTCSEQLSNSKYFRLTCDTEQGPSQANKYCRCGDDEPGNEKPNIDPPTYFDYVPQYLR
>G4172A_G4_652_1360
DIGDIVRGRDLYLGYDDEEKKKREDLEKNLKEIFGKIHKEVTNGRNGKNVALQKRYNDDTGDFFQLREDWWTANRHTVWEAITCDEDKKLAGASYFRPTCSDALNPSLTQGDCRCKDDKSKAGKGDVNIVPTYFDYVPQYLR
>G4168A_G4_653_1361
DIGDIVRGRDLYLGYDDEEKNRRKQLENNLKEIFGKIHIEVTNGKKQALKTRYEGDDNNNYSKLREDWWEANRETVWKALTCDDDNKLANASYFRATCSDSTSPSQAHDKCTCPNGDVPTYFDYVPQYLR
>G4161A_G4_654_1363
DIGDIVRGRDLYLGYDDEERKKRQQLDENLKKIFGDIYEGLSNNGVKARYEGDKNNDFFKLREDWWTVNRDQVWKAITCSADKGNAYFRTTCSDRDRNGSFSQANNYCRCNGDKPGDDKRNTDPPTYFDYVPQYLR
>G4161A_G4_655_1364
DIGDIVRGRDLYLGYDDEERKKRQQLETNLKTIFKNIYEKLLEENQTNGQKSAEELQKRYQNDGDNYFQLREDWWTENRETVWKALTCEVGSGTYFRKTCNDTGQGPSQTHNKCRCNDNQVPTYFDYVPQYLR
>G4161B_G4_913_1711
DIGDIVRGRDLYLGYDDEERKKRQQLETNLKTIFKNIYEKLLEENQTNGQKSAEELQKRYQNDGDNYFQLREDWWTENRETVWKALTCEVSSGTYFRKTCNDTGQGPSQTHNKCRCNDNQVPTYFDYVPQYLR
>C4168A_G4_656_1369
DIGDIVRGRDLYLGYDDKEEERRKLFDKKLKVIFGKIHGKLDSEAKKHYKKDNDPDQNYYKLREDWWALNRDQVWKAITCDAGGYQYFRPTCGDKKGPSQAHDKCRCPNGKNSDQVPTYFDYVPQYLR
>G4180A_G4_657_1370
DIGDIVRGRDLYLGYDDKEKDQREQLENKLKEVFGKIYNELTNSALQALYNGDKNNDFFKLREDWWTANRETVWKAMTCSDKLKNSAYFRSTCKSSGGGISETREQARDKCRCKDENGKKPGTNETDQVPTYFDYVPQYLR
>C4168A_G4_658_1372
DIGDIVRGRDLYLGYDDKEKEQRKQLDKKLKVIFGKIHGKLDSEAKKHYKKDNDPDKNYYKLREDWWALNRDQVWKAITCNAGGYQYFRPTCGDKKGPSQAHDKCRCPNGKNSDQVPTYFDYVPQYLR
>C4130A_G6_659_1375
DIGDIVRGRDLYLGYDQKEKEEREKLEKNLKDIFENIKKENNSNLKSLTDDQIREYWWTANRAKVWYAITCGAGQNDKYFRQTCSDDKADTYEKRRCVSTDPPTYFDYVPQYLR
>G4162A_G4_660_1376
DIGDIVRGRDLYLSNKKKKQNGKETERDKLEGKLQSFFKNIHDNLDDSIKSNYNNDTENYYQLREDWWTANRHTVWKAMTCSDDLNNSSYFRVTCSMNGSGAQAHHYCRCNNDQPGEDKPNIDPPTYFDYVPQYLR
>G4187A_G4_661_1377
DIGDIVRGRDLYRGDKGKREKLEKKLKKIFGIIYDEVTRGKNGKNLQALQARYKDGKDPEFFKLREDWWDANRATIWEAITCNARGGKYFRQTCGTNDSWTGGDCRCPANIRVPTYFDYVPQYLR
>C4172B_G6_662_1381
DIGDIVRGRDLYRGDNREKTKLENKLKVIFGKICKDLTEPGVKKYYKNDDKGTKNYYKLREDWWTANRATIWEAITCKADNSNRYFRQTCGTGTWTNEKCRCGNGDVNIVPTYFDYVPQFLR
>C4013A_G4_663_1382
DIGDIVRGRDLYRGGGRGKGKEKLDDKLKGIFGDIYKDVTRGSNWQALKTRYENDTENYFQLREDWWTANRATIWEAITCKAEGNRYFRPTCSDGNSKSQAKDKCRCGNDQSGRDKSKPGKDGDVNIVPTYFDYVPQYLR
>G4178A_G4_664_1385
DIGDIVRGRDLYRGGGRGKGKEKLEENLQKIFGNIYDKLLEENQKTGQKQTLKTRYGSDDPDFFQLREDWWYANRETVWKALICHAKEEDTYFRPTCNGKERTKDFCRCKDDEVPTYFDYVPQYLR
>G4178A_G4_665_1386
DIGDIVRGRDLYRGGGRGKGKEKLEENLQKIFGNIYDKLLEENQTRGKKGEIETRYKKDDAPYYYQLREDWWNVNRETVWKAMTCSKELDNSSYFRATCSMNGSGSQAKNKCTCNNGDVPTYFDYVPQFLR
>G4142A_G6_666_1388
DIGDIVRGRDLYRGGGRGRKKLDDKLKEIFKNIYNELTTKNGTKERYKDTDNYYELREDWWDANRETVWKALTCKAEGAYFHATCSDLNGGCSQANNQCRCPKSRDKKPNDQVPTYFDYVPQYLR
>G4172B_G4_914_1712
DIGDIVRGRDLYRGGGRGRKQLDDSLKNIFAKIHGNLRNGVKDHYQDTTDFLKLREDWWTANRHTVWKALTCSNELKDNRYFRATCDTGKGPSVANHYCRCNGDKPDNGMVNIDPPTYFDYVPQYLR
>G4172A_G4_667_1390
DIGDIVRGRDLYRGGGRGRKQLDDSLKNIFAKIHGNLRNGVKDHYQDTTDFLKLREDWWTANRSTIWEAITCDDDDNKLRGASYFRATCNDTGRGGAQANNKCRCKDEKGNNTDQVPTYFDYVPQFLR
>G4130A_G4_668_1392
DIGDIVRGRDLYRGNDKEKDRLEENLRKIFKKIYDNLNDAHVQEHYKDDDKGTKNYYKLRNAWWEANRQTVWKAITCGAAGGTYFRQTCGTGTWTNEKCRCPINDVPTYFDYVPQYLR
>G4172A_G4_669_1395
DIGDIVRGRDLYRGNDKENDKLERKLKKIFANIYKDVTRTSTSDKNGKNGAKELQERYGSDAPYYFQLREDWWDANRQQVWKALICHAPNDAEYFRKTACAGGKGTNRQCHCIAGEVPTYFDYVPQYLR
>G4129A_G4_670_1396
DIGDIVRGRDLYRGNKKKEKLEENLQKIFRNIYDKLLEDNKTSDKNGELKARYQDENGGNYYKLREDWWEENRETVWKAITCNAGGGKYFRNTCGGGSTATTTQCRCINSDVPTYFDYVPQFLR
>G4140A_G6_671_1397
DIGDIVRGRDLYRGNKKKNPTERDKLEENFKKYFQQIHEDVTRGKQNGELQKRYEGDKENYFFQLREAWWTANRSTVWEAITCKAEGASYLHATCSDRNGGCSQARKKCRCEGANIVPTYFDYVPQYLR
>G4013A_G4_672_1398
DIGDIVRGRDLYRGNKKKNQTERDELENKLKGVFAKIHSEVTSGAQNHYNDTKNYYQLREDWWTANRATIWEAITCKAEGNRYFRPTCSDGKNQYQTQNQCRCTKSSGANAGKGSGDVNIVPTYFDYVPQYLR
>G4168A_G3_673_1399
DIGDIVRGRDLYRGNKQEKEKREKLDENLKTIFKNIYEKLLEDNKTSGKNGAEELKARYKDRKDPNYYKLREDWWEANRQEIWKAITCSAGPKDTYFIKSGNRDFKFTDGHCGRTQEGHVPTNLDYVPQYLR
>G4161B_G4_915_1713
DIGDIVRGRDLYRGNKQEKEKRGELESKLNDIFKKIHSEVTTTNGAQDRYKDEPDNDFLKLREDWWTANRHTVWEAITCDAGSGNNYFRHTCGTGTPTNEKCRCDGANVDPPTYFDYVPQYLR
>C4013A_G4_674_1400
DIGDIVRGRDLYRGNNGKDKLQDNLKTIFKNIYKKLLEENEKNEKKSALQARYQDENGGNYYKLREDWWNANRDQVWEAITCNAQGFNYFRHTCNGGERTKDYCRCDDKPKTGKKPGAKDTDQVPTYFDYVPQYLR
>G4180A_G6_676_1401
DIGDIVRGRDLYRGNNKEKEKLEKNLRQIFKQIHDDVTNGKSALQERYQDDDKKIFYRLREDWWDANRHTVWEAMTCSEDLKNSSYFHATCSERNGGCSQANNKCRCKDENGKNTDQVPTYFDYVPQYLR
>G4140A_G4_677_1402
DIGDIVRGRDLYRGNNKEKEKLENNLKEIFKKIYDNLMVDLKNYPTKELKGKERYKDDTDKNYYQLREDWWDANRETVWKAITCGHPGGKYFRATCGGRNSTNEKCRCAAGDVPTYFDYVPQYLR
>G4140A_G4_678_1403
DIGDIVRGRDLYRGNNKEKEKLENNLKEIFKKIYDNLMVDLKNYPTKELKGKERYKDDTDKNYYQLREDWWDANRETVWKAITCGHPGGKYFRATCGGRNSTNGKCRCAAGDVPTYFDYVPQYLR
>G4178A_G6_679_1404
DIGDIVRGRDLYRGNNKRRQQLENNLKTIFGKIHDKLDKKDRYKDDREKNYFQLREDCWTANRATIWEAITCSDKLKNSAYFRPTCKSSGGGISETREQARDKCRCENKTGASGNGDVSIVPTYFDYVPQYLR
>G4178A_G4_680_1405
DIGDIVRGRDLYRGNNKRRQQLENNLKTIFGKIHDKLDKKDRYKDDREKNYFQLREDWWTANRATIWEAITCSDKLKNSAYFRPTCKSSGGGISETREQARDKCRCENKTGASGNGDVSIVPTYFDYVPQYLR
>G4161A_G4_681_1409
DIGDIVRGRDLYRGNNRENDKLGKKLKEYFQKIHGGLMNGAQKHYGDDENYYKLREDWWTANRATIWEAMTCDVKSGSQYFRATCGSDEKNSTLTPNKCRCGDGINAGKANDNVNIVPTYFDYVPQYLR
>G4161B_G4_916_1714
DIGDIVRGRDLYRGNNRENDKLGKKLKEYFQKIHGGLMNGAQKHYGDDENYYKLREDWWTANRATIWEAMTCDVKSGSQYFRATCGSDEKNSTLTPNKCRCGDGKNAGKANDNVNINATYFDYVPQYLR
>G4168A_G4_682_1410
DIGDIVRGRDLYRGNTKEKEKRKQLEDNLKRIFGDIYNELTTSTNGVKERYEGDEANDFFQLREDWWYANRIMVWKAITCDDRLAGASYFRATCNDNGTLSDAIHKCRCTKSSGGKAGNGDVNIVPTYFDYVPQYLR
>G4168A_G4_683_1411
DIGDIVRGRDLYRGNTKEKEKRKQLEDNLKRIFGDIYNELTTSTNGVKERYEGDEANDFFQLREDWWYANRIMVWKAITCDDRLAGASYFRTTCNDNGTLSDAIHKCRCTKSSGGKAGNGDVNIVPTYFDYVPQYLR
>C4172B_G4_917_1715
DIGDIVRGRDLYRGVNGNDKLEKNLKEIFGKIHEAVTSTRGKNMQALQERYTNDAPEFYKLREDWWNNNRKMVWRAITCGAAGGTYFRPTCGSAKTPTNKQCRCTTRVVPTYFDYVPQYLR
>C4168A_G4_684_1412
DIGDIVRGRDLYRGYDDEEKKQRDELDENLKTIFKKIHSEVTKTKTLQDRYKDDKDLFQLREDWWTANRETVWEAITCDEENKLSNASYFRAACNDTGQGPSQTHNKCRCEKKSGTSGDVNIVPTYFDYVPQYLR
>C4168A_G4_685_1413
DIGDIVRGRDLYRGYDDEEKKQRDELDENLKTIFKKIHSEVTKTKTLQDRYKDDKDLFQLREDWWTANRETVWEAITCDEENKLSNASYFRATCNDTGQGPSQTHNKCRCEKKSGTSGDVNIVPTYFDYVPQYLR
>G4172B_G4_918_1724
DIGDIVRGRDLYRGYNKKEKAQKEKLEKKLKEYFNKIYNSLEGSIKSQYDDTDKNYYKLREDWWELNRQDIWKALTCNAPNDAKYFRNACSNDTTDTYEKCTCATNDVPTYFDYVPQYLR
>G4140A_G4_687_1416
DIGDIVRGRDLYRRDKGEETKLEKNLKKIFKEIHEGLSTKNGVKDRYQNDGPNYYQLREDWWALNRETVWKAITCDEENKLGGYSYFRATCDTGKGPSQTHNKCRCEGAKGAKDIDQVPTYFDYVPQYLR
>G4180A_G4_688_1417
DIGDIVRGRDLYRRDKGEETKLEKNLQKIFTQIYNNLMKDVTNDQRKKVEAEKRYKKDEDKNFFQLREDWWDANRHTVWEAITCNAAGGNIYFRQTCGSGNNATEAKNKCRCVKEKGANADQVPTYFDYVPQFLR
>C4130A_G4_689_1418
DIGDIVRGRDLYRRDSRTDKLENNLKKIFGIIHEDVTKNGAEARYKGDREKNYSKLREDWWEANRQEVWKAITCDAAGGTYFRATCGSGNNATRTPSHCRCDGDQVPTYFDYVPQYLR
>C4013A_G4_690_1419
DIGDIVRGRDLYSGDNREKTKLEKNFKKYFQQIHDDVTTNGKKLAKAKDRYKGDKKNNYYQLREDWWTANRHTVWEAITCDDDDKLANASYFRKTCNYDGTLSDAIHKCRCVKEKGAKADQVPTFFDYVPQYLR
>C4168A_G4_692_1423
DIGDIVRGRDLYSGDNREKTKLEKNLRKIFANIYKELKEEKKKKNRELKARYKKDEDDGGDFFQLREDWWTANRATIWEAITCDEENKLANASYFRTTCNDDGTSSRDIHKCRCPKTSDGKPIKAGGEVNIVPTYFDYVPQYLR
>C4130A_G4_693_1425
DIGDIVRGRDLYSGDNREKTKLENNLKGVFAKIHSEVTNVALQARYENDTENYYKLREDWWTANRATIWEAITCKADASSAYFRPTCGDNEKGPSVAQKKCRCDGAKGAKDTDQVPTYFDYVPQFLR
>G4161B_G4_919_1726
DIGDIVRGRDLYSGNDEEKKQRKQLDKKLKDIFAKIYKDLTTSRKKSAEAKKHYKKDDKDPNYYKLREDWWTANRETVWKAITCGAGQNDKYFRQTCNDDETLSHANHKCRCQKKNAINETDQVPTYFDYVPQFLR
>G4129A_G2_694_1426
DIGDIVRGRDLYSGNKKEKNRRDELEKNLKKIFKNIQENNKKLKSLTDDQIREYWWEANRETVWKAITCSAPNEAKYNVIASDGTTTKSNYKKCRNIADVTTYFDYVPQYLR
>G4129A_G2_695_1428
DIGDIVRGRDLYSGNKKEKNRRDELEKNLKKIFKNIQENNKKLKSLTDDQIREYWWEANRETVWKAITCSAPNEAKYNVTASDGTTTKSNYKKCRNIADVTTYFDYVPQYLR
>G4161A_G4_696_1429
DIGDIVRGRDLYSGNKKENKQRKKLEENLQKIFKKIHNGLDGKIKSKYNGDTTDFFKLREDWWTANRETVWKAITCDDDNNLSKAKYFRPTCNGGKSSTPNKCRCDDKPKDGKANDNVSIVPTYFDYVPQYLR
>G4161A_G4_697_1430
DIGDIVRGRDLYSGNKKENKQRKKLEENLQKIFKKIHNGLDGKIKSKYNGDTTDFFKLREDWWTANRETVWKAMTCSEDLNNSSYFHATCSDGNSKSQAKDKCRCDDKPKSGKAGKAGGDGDVTIVPTYFDYVPQYLR
>G4187A_G5_698_1432
DIGDIVRGRDLYSGNKKKDKLEENLNKIFNDIKKNNQSKLSQLTLDQVREYWWELNREKVWEAITCGADAGNKYFRGTCGGDEKTGTLTPSQCRCKGDQVPTYFDYVPQYLR
>G4178A_G4_699_1433
DIGDIVRGRDLYSGNKKKERLDENLKTIFKNIYEKLLEDNKTNGKKLALQKHYQDKNGGNFFKLREDWWNANRETVWKAITCEANGTYFRATCDIDRGFSQATKQCRCDKDKGANADQVPTYFDYVPQYLR
>G4180A_G4_700_1435
DIGDIVRGRDLYSGNNKEKKQRKKLDENLKDIFGDIYKELTSSRNGKNVKTLQARYNDESGNYYQLREDWWALNRDQVWKAITCDADTGNAYFRPTCNSGDKKGPSQANHYCRCGNDQPGNDKANVDPPTYFDYVPQYLR
>C4013A_G4_701_1436
DIGDIVRGRDLYSGNNKEKKQRKQLDENLKNIFKKIHEGLTTKNGVKDHYKDDGPDYFQLREDWWDLNRHDVWKAITCDAPEDAYYFRQTCGGGHATNKKCQCVNRGDVPTYFDYVPQYLR
>C4013A_G4_702_1437
DIGDIVRGRDLYSGNNKEKKQRKQLDENLKNIFKKIHEGLTTTNGVKDHYKDDGPDYFQLREDWWDLNRHDVWKAITCDAPEDAYYFRQTCGGGHATNKKCQCVNRGDVPTYFDYVPQYLR
>G4168A_G4_704_1443
DIGDIVRGRDLYSGNSKEKNRRKQLESNLKRIFGDIYNELTTSTRGKKKEEAEKRYKDEPDKNFFQLREDWWTANRETVWKAITCDNRLEGNAYFRATCSDRDRNGTLSRANHYCRCNGDKPGEDKRNTDPPTYFDYVPQYLR
>C4140A_G4_705_1444
DIGDIVRGRDLYSRDNRKDKTDKLQEQLKKYFQKIHDGLTNGVKERYTNDGGDFFQLREDWWDANRHTVWKAMTCSEQLKGNKYFRATCNISGGDEKTGTLTPSQCRCDDKPNTDPPTYFDYVPQYLR
>C4140A_G1_706_1447
DIGDIVRGRDMFKPNDADKVEKGLQVVFGKIYKSLSLLAQKHYAHDDGSGNYYKFREAWWNVNREQVWKAITCEASKNANFFIKNSDGSRDFTSEGQCGHNDKMRPNRTLDYVPQFLR
>C4140A_G1_707_1448
DIGDIVRGRDMFKPNDADKVEKGLQVVFGKIYKSLSLLAQKHYAHDDGSGNYYKLREAWWNVNREQVWKAITCEASKNANFFIKNSDGSRDFTSEGQCGHNDKSVPTNLDYVPQFLR
>G4178A_G1_708_1449
DIGDIVRGRDMFKPNDADKVQKGLQVVFKKIYKSLSPEAKNHYKDDDISGNYSKLREDWWIANRDQVWRAITCKAPQDANYFRKGLDGSDVFTSQGQCGHSETNVPTNLDYVPQFLR
>G4013A_G1_709_1450
DIGDIVRGRDMFKPNEEDAVQKGLKKVFKKIYEDLKNKQISDYTGDHPNYYKLREDWWNVNRDQVWRALTCGAGEKDTYFVQLDDSKRLFWDRKCGHSNGGDPLTNLDYVPQFLR
>G4130A_G1_710_1452
DIGDIVRGRDMFKPNEEDAVQKGLKKVFKKIYEDLKNKQISDYTGDHPNYYKLREDWWNVNRDQVWRALTCGAGEKDTYFVQLDDSKRLFWDRKCGHSNGGDPLTNLDYVPQYLR
>G4013A_G1_711_1453
DIGDIVRGRDMFKPNEEDAVQKGLKKVFKKIYEDLKNKQISDYTGDHPNYYKLREDWWSVNRDQVWRALTCGAGEKDTYFVQLDDSKRLFWDRKCGHSNGGDPLTNLDYVPQFLR
>C4180A_G1_712_1454
DIGDIVRGRDMFKPNEEDAVQKGLKVVFRKIYNGLKDKGIHHYKDDDISGNYSKLREDWWKANRDQVWKAITCSAPGDVNYFRKISEDTRTFENAGKCRRNDNKVPTNLDYVPQFLR
>C4140A_G6_713_1458
DIGDIVRGRDMFKPNEEDAVQKGLRAVFKKIHDKLKQPEKDYYNADEKGNYYKLRDAWWTVNRNQVWEAITYKAPRKADYFRNISKRIRGFTDIGKCGHNKGSVPTYLDYVPQFLR
>G4013A_G1_714_1461
DIGDIVRGRDMFKPNEEDAVQKGLREVFKKIKDDLNKNGINDYNDDGPEYYKLREDWWKVNRDQVWEAITCKAPNGANYFRKGLDGKIIFSDNGPCGRKEAPVPTYLDYVPQFLR
>C4161A_G1_715_1462
DIGDIVRGRDMFKPNPQDKVQEGLKVVFMKINKGLNTSGINDYDGDGPEYYKLREDWWTANRNQVWKALTCGAGEKDTYFVQLDDSEKLFSNNKCGHSNGGDPLTNLDYVPQFLR
>G4168A_G1_716_1463
DIGDIVRGRDMFKPNTVDKVHEGLKVVFQKIYDDLKKKGINDYDGDGPEYYKLREAWWKANRDQVWKAITCRAPNEANYFKNVAGNIQQFTDIGKCGHKQGNVPTNLDYVPQFLR
>C4180A_G1_717_1464
DIGDIVRGRDMFKPNVHDKVEKGLREVFKKIHDGMEGKVKNYYNPDEAGNYYKLREDWWKANRDQVWKAITCEAPQKVDYFRKGSNGESIFSNSGKCGGKEAPVPTYLDYVPQFLR
>G4180A_G1_718_1465
DIGDIVRGRDMFKPNVHDKVEKGLREVFKKIHDGMEGKVKNYYNPDGAGNYYKLREDWWKANRDQVWKAITCEAPQKVDYFRKGSNGESIFSNSGKCGGKEAPVPTYLDYVPQFLR
>G4140A_G1_920_1727
DIGDIVRGRDMFKRNDKDEVKEGLKVVFSKIYNSLPLPAQKHYAHDDGSGNYVKLREDWWMANRDQVWKAITCKAPPKVDYFRKGSDGRKLFTSAGKCRRHDNSVPTNLDYVPQFLR
>G4172A_G1_719_1466
DIGDIVRGRDMFKRNDKDYVENGLKKVFNKIYAKLGPEGKNYYNNTGNNVDYVKLGEDWWTANRDQVWKALTCSAPYYADYFRKGSDGTLHFSSHGKCGHNEGAPPTYLDYVPQFLR
>G4180A_G1_720_1467
DIGDIVRGRDMFKRNDKVENGLKKVFDKIYKSLTPKAKNHYKDDNGSGNYYKLREDWWIANRDQVWRAITCDAPYKSRYFMQSEDNKQLFSNRQCGHGEHEVLTNLDYVPQFLR
>C4187B_G1_921_1728
DIGDIVRGRDMFKRNDQDDVEKGLKIVFEKIYKSLTPKAKNHYKDDNGSENYYKLREDWWIANRDQVWKAITCKAPKDADYFRKGSDGSKLFTSVGYCGHNKGSVPTNLDYVPQFLR
>G4140A_G1_721_1468
DIGDIVRGRDMFKRNNHDNVEKGLKKVFNKIYNKLGTQEKNYPDDGSGNYSKLREVWWNVNRDQVWKAITCDAPQKVDYFRKISEDTRTFENAGKCRRNDNKVPTNLDYVPQFLR
>G4187B_G1_922_1731
DIGDIVRGRDMFKRNNHDNVENGLREVFRKIHNKLKQPAKSYYNADGEGNFYKLREAWWKANRDQVWKAITCSAPGDVNYFRKGLDGKIIFSDNGHCGRNETNVPTNLDYVPQFLR
>G4129A_G1_722_1470
DIGDIVRGRDMFKRNNHDNVENGLREVFRKIYNGLKKKKNYNYDEDGSGNYVKLREDWWAINRKEVWKAITCSAPGDVNYFRKESDGSYVFSNRGPCGRNETDVPTNLDYVPQFLR
>G4180A_G1_723_1471
DIGDIVRGRDMFKRTDKDAVQKGLRAVFKKIYDNLSSSVKQHYKEDKDENYYKLREDWWKANRDQVWKAITCKAPQGANYFRNISGDTKVFTSAGKCRHNDNSVPTNLDYVPQYLR
>G4140A_G1_724_1472
DIGDIVRGRDMFKRTDKDEVKEGLKVVFGKIYNSLPPQAKTHYADEDGSGNYVKLREDWWKANRDQVWKAITCKAPQSVHYFIKTSHGTRGFTSEGKCGRNETNVPTNLDYVPQFLR
>C4187B_G1_923_1733
DIGDIVRGRDMFKRTDKDEVKEGLKVVFSKIYESLPSPAQNYYADGDKSGNYYKLREAWWKANRNQVWRAITCNAPYKSRYFMQSEDNKQLFSNAYCGHYEGSPLTNLDYVPQFLR
>C4130A_G1_725_1473
DIGDIVRGRDMFKRTDKDYVENGLKKVFKKIYNKLGTQEKNYYNNTGNNVNYAKLREDWRMANRDQVWKAITCKAPQKANYFRKGSDGSDVFTSQGYCGRKELTVPTYLDYVPQFLR
>C4130A_G1_726_1474
DIGDIVRGRDMFKRTDKDYVENGLKKVFKKIYNKLGTQEKNYYNNTGNNVNYAKLREDWWMANRDQVWKAITCKAPQKANYFRKGSDGSDVFTSQGYCGRKELTVPTYLDYVPQFLR
>C4130B_G1_924_1734
DIGDIVRGRDMFKRTDKDYVENGLREVFKKIHEDLSTEMKKVYPKDKSGNYYKLRENWWTANRDQVWKAITCKAPQKANYFRKGLDGSDVFTSQGQCGRNESDDEPPTYLDYVPQYLR
>G4130B_G1_925_1735
DIGDIVRGRDMFKSDDDVEKGLKIVFEKINNSLTTKARKHYAHGDGSGNYYKLREAWWTANRDQVWKAITCNAPYKAWYFMHSEDNTLLFSNYKCGHYEGSLTNLDYVPQFLR
>G4130B_G1_926_1736
DIGDIVRGRDMFKSNDDVEKGLKIVFEKINNSLTTKARKHYAHGDGSGNYYKLREAWWTANRDQVWKAITCNAPNISGYFMQSESRTQLFSNSKCGHRQGNVPTNLDYVPQYLR
>G4130B_G1_927_1737
DIGDIVRGRDMFKSNDDVEKGLKIVFEKINNSLTTKARKHYAHGDGSGNYYKLREAWWTANRDQVWKAITCNAPNISGYFMQSGSRTQLFSNSKCGHRQGNVPTNLDYVPQYLR
>G4162A_G1_727_1477
DIGDIVRGRDMFKSNDNVEKGLKKVFDKIHKKLGSEGKKYYNDETGNYYKLREAWWTVNRNQVWEAITCEAPKDANYFIGSGNKSKSFSNDYCGHNENKVLTNLDYVPQYLR
>C4180A_G1_728_1479
DIGDIVRGRDMFKSNEKVEIGLKKVFDKIYNKLRAEGKNYPDDGSGNFYKLREAWWKANRDQVWEAITYKAPRKADYFRNISGNMKAFTSQGYCGRKEAPVPTYLDYVPQFLC
>G4180A_G6_729_1480
DIGDIVRGRDMFKSNEKVEIGLKKVFDKIYNKLRAEGKNYPDDGSGNFYKLREAWWKANRDQVWEAITYKAPRKADYFRNISGNMKAFTSQGYCGRKEAPVPTYLDYVPQFLR
>G4180A_G1_730_1481
DIGDIVRGRDMFKSNEKVEYGLRKLFKKIHDLNKSKINDYDGDPNYYKLREAWWKVNRDQVWKAITCDAPRDADYFKNVAGNIQQFTDIGKCGGKEAPVPTYLDYVPQYLR
>C4129A_G1_731_1482
DIGDIVRGRDMFKSNEKVEYGLRKLFKKIHENLRGPAKSHYEDGDKSGNYYKLREHWWIVNRKQLWEAITCIAPRDAHYFLKSSPDFKSFSDRKCGHYEGAPPTYLDYVPQYLR
>C4129A_G1_732_1488
DIGDIVRGRDMFKSNEKVEYGLRKLFKKIHENLRGPTKSHYEDGDKSGNYYKLREHWWIVNRKQLWEAITCIAPRDAHYFLKSSPDFKSFSDRKCGHYEGAPPTYLDYVPQYLR
>G4180A_G1_733_1489
DIGDIVRGRDMFKSNENVEKGLKKVFDKIYAKLGPEGKKYYNDETGNYYKLREAWWIANRDQVWKALTCYAPNNANYFIGSGNKSKSFSDHKCGHGDKDVPTNLDYVPQFLR
>G4180A_G1_734_1494
DIGDIVRGRDMFKSNENVEKGLKKVFDKIYAKLGPEGKNYPDDGSGNYYKLREAWWTANRDQVWKAITCNAPYKSRYFIQSENNTQLFSNRQCGHGEHEVLTNLDYVPQYLR
>C4129A_G1_735_1495
DIGDIVRGRDMFKSNENVEKGLQVVFGKIYNTLPSATQNHYKDDDISGNYSKLREAWWTTNRDQVWKAITCSAPRDADYFIKNSDGSRDFTSEGKCGHNDNRVPTNLDYTPQFLR
>G4142A_G1_736_1498
DIGDIVRGRDMFKSNKNVEIGLKKVFDKIYDKLGTEGKKYYNDTNNKINYVKLREDWWKVNRDQVWRAITCAARYHPGYFKKSDRSTQVFSNRQCGHYEDAPPTNLDYVPQFLR
>C4142A_G1_737_1501
DIGDIVRGRDMFKSNKNVEIGLKKVFDKIYDKLGTEGKKYYNDTNNKINYVKLREDWWKVNRDQVWRAITCAARYHPGYFKKSDRSTQVFSNRQCGHYEDVPPTNLDYVPQFLR
>C4142A_G1_739_1502
DIGDIVRGRDMFKSNNDVEKGLDVVFKKIQRKLNGAAISYYNADEKGNFYKLREDWWMANRDQVWKAITCKAPQKANYFRKGSDGSDVFTSQGYCGRKELTVPTYLDYVPQFLR
>G4162A_G1_740_1506
DIGDIVRGRDMFKSNNDVEKGLKVVFKKIQRKLNVAAKSYYNADEKGNYYKLREDWWTVNRDQVWKAITCKAPTGADYFKKKSVDTVDFTNDGKCGHTEGTVPTNLDYVPQFLR
>G4142A_G1_741_1508
DIGDIVRGRDMFKSNNDVVKGLDVVFKKIQRKLNGAAISYYNADEKGNFYKLREDWWMANRDQVWKAITCKAPQKANYFRKGSDGSDVFTSQGYCGRKELTVPTYLDYVPQFLR
>C4178B_G1_742_1511
DIGDIVRGRDMFKSNPEVEKGLKAVFRKINDDLNKSKINDYDGDGPEYYKLREAWWTANRDQVWKAITCNAPGDAHYFRKDPDGSDVFSNSGPCGRKELTVPTYLDYVPQFLR
>C4013A_G6_743_1512
DIGDIVRGRDMFKSNPEVEKGLKAVFRKINNDLKKKKNYNYDEDGPEYYKLREAWWTANRDQVWKAITYKAPRKANYFIYKSGNTYNFTTEGYCGRNENNGYPLTNLDYVPQFLR
>G4161A_G6_744_1514
DIGDIVRGRDMFKSNPEVEKGLKAVFRKINNDLKKKKNYNYDEDGPEYYKLREAWWTANRDQVWKAITYKAPRKANYFIYKSGNTYNFTTEGYCGRNENNGYPLTNLDYVPQYLR
>C4178A_G1_745_1515
DIGDIVRGRDMFKSNPEVEKGLKAVFRKINNDLKKKKNYNYDEDGSGNYYKLREAWWKVNRDQVWKAITCKAPKDANFFIKISEDTRTFENAGKCGHNDNRVPTNLDYTPQFLR
>G4172A_G1_746_1518
DIGDIVRGRDMFKSNPEVEKGLKAVFRKINNGLAPQAKTHYADEDGSGNYVKLREDWWKANRDQVWKAITCKAPQSVHYFIKTSHGTRGFTSHGKCGRNETNVPTNLDYVPQYLR
>G4172A_G1_747_1519
DIGDIVRGRDMFKSNPEVEKGLKAVFRKINNGLTPQAKTHYADEDGSGNYVKLREDWWKANRDQVWKAITCKAPQSVHYFIKTSHGTRGFTSHGKCGRNETNVPTNLDYVPQYLR
>C4180A_G6_748_1521
DIGDIVRGRDMFKSSEKVEYGLRKLFKKIHDLNKSKINDYDGDPNYYKLREAWWKANRDQVWEAITYKAPRKADYFRNISGNMKAFTSQGYCGRKEAPVPTYLDYVPQFLR
>G4130B_G3_928_1738
DIGDIVRGRDMFLPNKDDKVQKGLQVVFKKIYKSLTREARKHYAHGDGSGNYSKLREDWWTINREQIWKALTCSAPYYADYFRKGSDGTLHFSSHGKCGHNEGAPPTYLDYVPQFLR
>G4162A_G3_749_1522
DIGDIVRGRDMLKSNDNVEKGLKKVFDKIHKKLGSEGKKYYNDETGNYYKLREAWWTVNRNQVWEAITCEAPKDANYFIGSGNKSKSFSNDYCGHNENKVLTNLDYVPQYLR
>C4142A_G3_750_1523
DIGDIVRGRDMYMGDKGVRIQLEEELKRYFKQIHKDVTTNGKNGKTLKDRYKKEGDNYFQLREDWWKANRATMWEAITCKADGSYFHATSSDGGDSQGPYVAQNQGGCRDKPNAGKGSGRGEVNIVPTYFDYVPQYLR
>C4172B_G4_929_1739
DIGDIVRGRDSYRGVNGNDKLERNLKEIFGKIHEAVTSTRGKNMQALQERYTNDAPEFYKLREDWWNNNRKMVWRAITCGAAGGTYFRPTCGSAKTPTNKQCRCTTRVVPTYFDYVPQYLR
>C4180A_G2_752_1524
DIGDIVRGTDLFLGGPSQEKKKLEENLKKIFENIKNKNTKLSTLTLEKVREYWWALNRNDVWKALTCSAPYEAQYFIKSSDKKHSFSSEYCGHYKNGDPLTNLDYVPQFLR
>C4130A_G2_753_1526
DIGDIVRGTDMFLGNNKEKEKIEKSLQNIFQNIKQNNKKLKDLTDKHIREYWWALNRKEVWKALTCSVPYEAYYFTYKSDNFRTFSGYWCGHYEGAPPTNLDYVPQFLR
>G4140A_G2_754_1527
DIGDIVRGTDMYLGNNKEKEKIENNLKDIFKNIKKNNNTLEKLTDKHIREYWWAIHRREVWDALTCNAPPDSRYFVYKPDRLRKFSNPKCGHDEGIVPTNLDYVPQFLR
>C4178B_G6_930_1740
DIGDLLRGKDLFLGHNNKKKALLDNLEKIFNRFQKIYKDLNNLPIDDIREYWWALNRNDVWEALTCSAPGDAKYVKYFPSNTTIVSFDQCGHNDVDVPTNLDCVPQFLR
>C4178B_G4_931_1741
DIGDLLRGKDLFLGHQQRKKELEENLKKIFKKIHGGLTDSGAKNHYQDDNDGNFYQLREDWWNNNRIMVWRAITCGAAGGKYFRKTCSNDTSDTNEKCRCTIHGVSTYFDYVPQFLR
>C4178B_G3_932_1742
DIGDLLRGKDLFLGNDKEKDQRKKLDEILKTIFGNIYEELREEQTKRKRAKPKNGQALQARYKKDGDDFFKLREDWWYANRQQVWKAITCDTEESDTYFKQSSEGKYSFTNGQCGHNEENVLTNLDYVPQHLR
>C4178B_G4_933_1743
DIGDLLRGRDLFYGNTPESAQRKVLDENLKTIFGHIYEELKNKEGAQTRYKKDDDPEFFKLREDWWTANRETVWEAITCNDDNKLSNASYFRETCNGQHKTDNKCWCNDDQVPTYFDYVPQYLR
>G4187A_G4_755_1528
DIGDMVRGRDLYRGNTKEKKKRDELEKNLKNIFRDIYNDLTSGRNKRTNGAEARYNGDEANNFFKLREDWWAANRETVWKALTCDVDGSYFHATCDSVDGKGQYQANNKCRCPNGKEQVPTYFDYVPQYLR
>G4140A_G4_756_1529
DIGDNVRGKDLYLGNTHESTQRIILENNLKTIFGHIYEELIKNGSNGQIEARYQDDDKKNFFKLREDWWTANRSTVWKAITCHAGESDKYFRKTCGGSGKTATQTPSQCRCTKTSGANADKVPTYFDYVPQYLR
>G4172B_G4_934_1744
DIGDPLRGKDLFLGNDKEKDQRKQLDKNLKKIFKEIYDDVTKTNGEAAKKRYKDGKDPNYYQLREDWWNANRAKVWEAIACNDDDKLANASYFRKTCSDEQGGAHFINKCRCNGDQVPTYFDYVPQYLR
>G4172B_G4_935_1745
DIGDPLRGKDLYRGDKKKNQTERDELENKLKKIFKEIHSEVTSGNNKDALKTRYNDNEENYYKLREDWWYANRETVWKAITCSAPDEAQYFGGTCRGHGKYPTLFIYKCRCEGANMVPTYFDYVPQFLR
>G4178A_G6_757_1530
DIGDSVRGRDMFKSNPEVEKGLKAVFRKINDDLNKSKIKDYDGDGPEYYKLREAWWTATRDQVWKVITCNAPGDVHYFRKDPDGSDVFSNSGTRGRKELTVPTYFDYVPQFLR
>G4187B_G4_936_1746
DIGDTFKGKDLFLGNTYESAQRKQLDDKLKEIFKKIYEGLKNGAQTYYKGDKNNNFFKLREDWWTANRATIWEAITCNAWGYRYFHATCGDSGDEKGPSQANNKCFCNNGDVPTSFDYVPQYLR
>G4172B_G4_937_1747
DIGDTVRGKDLFLGNDEEKKKRDELEENLQKIFAKIHSGLTSTRGKQNGELQERYKDNDKNFFKLREDWWTANRHTVWEAITCNAGGGTYFRPTCGDALNPSLTQGDCRCDGANVDPPTYFDYVPQYLR
>C4142A_G2_758_1531
DIGDVIRGKDLFLGHQQRKKYLEERLVEMFKNIQGKYPTLTGLPLDKVREYWWALNRDQVWNAITCDAGAADEYFTKSSKLEFEFTGGHCGRNGEKVPTNLDYVPQFLR
>C4140A_G2_759_1532
DIGDVIRGRDMFLGNNEKDMTEKQKLQSNLKKIFGNFMESNANLKKHTLERVREYWWALNRNDVWKAITCNAPYDANYYRKYSDKSMDFTSQGQCGHKEGTVPTNLDYVPQFLR
>G4129A_G6_938_1748
DIGDVMRGKDLYSGNSKEKKKREDLEENLKKIFGKIYQELTTTNGEIEARYKGDDKKNFYQLREDRWDLNRHDVWKAITCEAPDNAKYKVIKPDGSTNDSAGKKSRDVIDVSTNFDYVPQYLR
>G4178B_G4_939_1749
DIGDVVRGRDLYGGSKKEKEKREDLEKNLKTIFKEIHSGLSKNGAEARYQDGSGDFFQLREDWWTANRETVWKAITCDDDNKLSKASYFRATCSDSDGKYQYQTQNQCRCTQSSGANADKVPTYFDYVPQYLR
>G4180A_G4_760_1537
DIGGIIRGKDLYLGDNGKDRLENKLKEIFKQIYDKLDGKKKKEAKARYQDDGSGNYYQLREDWWDANRETVWKAITCGAGQNDKYFRPTCGGNEKNSTLAKKQCRCDGANIVPTYFDYVPQFLR
>G4187A_G4_761_1538
DIGGIVRGKDLYLGNKKKKQNGKKTEREKLEQKLKEIFAKIYEELIKKKAQAKKRYENDTENYYKLREDWWALNRKEVWKAITCHAGQSAQYFRHTCGAGKDRTATNHDCQCANTDVPTYFDYVPQYLR
>G4168A_G4_762_1539
DIIRGRDLYGGSKKEKDQRKQLDKKLKGIFGDIYKDVTNGKTNGEAAKARYNDTDNYYELREDWWTANRATIWKALTCSKELDNSSYFRLTCVTGQGPSVANHYCRCNGDKPDNDKVNTDPPTYFDYVPQFLR
>G4162A_G4_940_1750
DIVRGRDLFHGNDEEKKQRKQLDDKLKDIFKKIYDNLDKKKVKEAEERYKKDKQTGNYYQLREDWWNANRETVWKAITCSAAGGEYFRKTCGGGDENTATLTQNNCRCNGDQVPTYFDYVPQYLR
>C4129A_G3_764_1542
DLGDIIRGKDLFLGDKKEKLDLEKKLKKIFAKIYENLTDEVKKHYKDDIDHNLYQLREDWWALNREEVWKAITCKAEQGDIYSKYLGKGITYYYYKCRHGDENVATNLDYVPQFLR
>G4130B_G2_941_1751
DLGDIIRGKDLYLVDQETKQHLENRLETMFDNIKKNNEDKLGHLSIEQVREYWWALNRDQVWKAITCGATMNDISFKNIGNGNTILWNEKCGHGDYNLLTNLDYVPQFLR
>G4187B_G4_942_1752
DMGDIIRGKDLFLGNDKEKEKRKQLDENLIEIFKKIYNELTRTATRGSNGQALQERYKKDGDKFFQLREDWWDANRATVWEAITCGTHKGDTYFRATCGGDRQGPSMAKNNCRCEGANVVPTYFDYVPQYLR
>C4161A_G4_769_1548
DTGDIVRGKDLYLGDQQEKEKLENNLKEIFKKIYDNLNDIKAKTYYNSDTPDFYKLREDWWELNRLDVWKAITCNAQGNTYFRGTCSNDTTSAKGHCQCIDGTVPTNFDYVPQYLR
>G4172A_G5_770_1549
EIGDIIRRRDLYRGNDEEKKQRDKLEQKLKEIFQKIQGQNRTLKGLPLDKVREYWWYANRATIWEAITCDVKSGNNYFRPTCSDGGNSKSQANNKCRCTKTSGDGDVTIVPTYFDYVPQYLR
>G4187B_G6_943_1753
NVGDIIRGKDLFPCNDKEKEKRKQLDENLIEIFKKIYNELTRTATRGSNGQALQERYKKDGDKFFQLREDWWDANRATVWEAITCGTHKGDTYFRATCGGDRQGPSMAKNNCRCEGANVVPTYFDYVPQYLR
>G4178B_G4_944_1754
YIGDIIRGRDLYLVNPQEKEQRDKLEENLKKIFKKIHDDVMKTSGRTNGAKARYGGDENFFKLREDWWTANRSTVWKAITCGTHDGASYFRATCSDGQSGAQAKNKCTCNNGDVPTYFDYVPQFLR
