# Supplementary material for: An approach to classifying sequence tags sampled from Plasmodium falciparum var genes
Source: Mol Biochem Parasitol. 2007 Jul;154(1):98–102. doi: 10.1016/j.molbiopara.2007.03.011 (PMC1906845; doi:10.1016/j.molbiopara.2007.03.011)
Supplement: Supplementary file 1 [file mmc1.zip › 878_Kilifi_sequences.xls]

## Sheet: Copy of DatasetS1
>C4130A_G2_001_0001	DIADIIRGKDLYLGDQERKQHLEKRLETMFEKIQKNNNNKLSNLSTKEVREYWWALNRDQVWKAITCDAGAADEYFKKSGKLEFEFTGGQCGRDGENVPTYLDYVPQFFR
>G4161B_G4_771_1550	DIADIVRGKDLYLGDKKEKDRLQSTLKRIFQKIYDNLNDIKAKTYYNSDTPDFYKLREDWWELNRLDVWKAITCNAQGNTYFRGTCSNDTTSAKGHCQCIDGTVPTNFDYVPQYLR
>C4172B_G4_772_1551	DIADIVRGRDLYRGDNREKTKLEKKLKEIFGIIYDNLNGAKEHYKDESRNYFQLREDWWDANRETVWKAITCDAAGGTYFRNTCGSGEKGSATTGKCRCPNGNDQVPTYFDYVPQYLR
>G4187B_G4_773_1552	DIGDIFRGKDLYLGNKKERARLEKNLKKIFGNIYNNLVSEKPQAKDHYQDNDKNFFKLREDWWALNRQTVWKAITCDAPPDAPYFGETCVGNGKHSTLTKDKCRCFGANIVPTYFDYVPQYLR
>C4180A_G2_002_0008	DIGDIIGGKDLYLDHEQGYNRLEARLKTIFQNIQNKNKSPLDKLSLDKFREYWWALNRVQVWKAITCKAEVDDIYSKTANGNTTLWNYNCGHHVNQDVPANLDYVPQFLR
>G4162A_G4_003_0009	DIGDIIRAKDLFIGYNQKDQNEKQKLQDSLKNIFGKIYEELSESAKEHYKKDKKTGNYFQLREDWWYANRAKVWYAMTCGAPDNAKYFRPTCSNDTTDTYEKCRCAINDVPTYFDYVPQYLR
>C4161A_G6_004_0010	DIGDIIRGEDLYLGYDDEEKKQREQLEENLKKIFKEIYDNLMEDLKNDPTKNGAQNRCKDTKNYYQLREDWLALNRVQVWKAITCNAPENANYFKPAQNGTREFTNGHCGRNEEKVPTYLDYVPQYLR
>G4172A_G1_005_0011	DIGDIIRGIDMFKPNVHDKVEKGLREVFKKIHDLNKSKINDYDGDGPEYYKLREAWWTANRDQVWKAITCGALPKSAYVLQSENNTQLPSYLKCGHNNKDDPPTNLDYVPQYLR
>G4187A_G4_006_0014	DIGDIIRGKDLFIGNNKRDKLEKQLKKYFNNIYEQLVKKDEEGAETHYEGDEANNFFQLREDWWNANRQEIWKAITCDDRLGGNAYFRRTCGGNEKNSTLAKDKCRCKDENGKPNDQVPTYFDYVPQYLR
>C4130B_G2_774_1553	DIGDIIRGKDLFIGNNKRDKLEKQLQKYFNKIYEELKNEKTNGEIEERYGKDPNYYKLREYWWALNRQDVWKAITCRAGDTDEYFTKSSDGLYVFSNGPCGRDETDVPTNLDYVPQFLR
>G4168A_G4_007_0015	DIGDIIRGKDLFIGNNKRDKLEKQLQKYFQKIYDKLKDKEGAKERYKDTANYYELREDWWALNRNDVWKAITCDAQGFDYFRHTCNGGEQTKGYCRCDGDQPNDDKPNIDPPTYFDYVPQYLR
>C4168A_G4_008_0016	DIGDIIRGKDLFIGYDEKDRNEKKQLQQNLKKIFGKIHEDVTSGSNAEAAKARYKDTDNYYELREDWWALNREDVWKAITCKAEGNTYFRATCNGGERTEGYCRCKDDQVPTFFDYVPQYLR
>G4172A_G4_009_0017	DIGDIIRGKDLFIGYDEKEKDRRRKLEEKLQKIFGNIYNDLTKKKGRNGQIEARYGSDKGNYYLLREDWWTANRHTVWKAITCGAPDNAEYFRKTCSGGFKTHKKCTCANGDVPTYFDYVPQYLR
>G4162A_G4_010_0020	DIGDIIRGKDLFIGYDERDRKEKAKLQENLKKIFGKIYDNLVKNKVGAETHYGGDAPYYYKLREDWWNANRKEVWKAITCEAKEAGKYFREKTSEGNECTVKRCKCVDGDPPTNLDYVPQFLR
>C4178B_G4_775_1554	DIGDIIRGKDLFIGYDERDRKEKKQLQDSLKNIFGKIYEGLTDIGAKKHYQDGTGNYFQLREDWWDANRKKVWDAITCKANADDKYFRDACSGGKTPNQGRCRCVTDVPTYFDYVPQFLR
>C4013A_G4_011_0021	DIGDIIRGKDLFIGYDERDRKEKQKLQENLKKIFGKIHEKLDKKDRYQKDGGDFFQLREDWWDANRLELWKAITCEATDTAQYFRKTCSNGQNSTLANCRCIDGTVPTNFDYVPQYLR
>C4013A_G4_012_0022	DIGDIIRGKDLFIGYDERDRKEKQKLQENLKKIFGKIHEKLDKKDRYQKDGGDFFQLREDWWDANRLEVWKAITCEATDTAQYFRNTCSNGQNSTQANCQCIDFSVPTYFDYVPQYLR
>G4140A_G4_013_0025	DIGDIIRGKDLFIGYDKKDRAQKKKLQENLKNIFAKIYHNLTDPKAKEYYKNNDDTDKNYYKLREDWWDANREKVWKAITCGAPKESKYFRHTCGTGTPTYDKCRCVTDVPTYFDYVPQYLR
>G4172B_G4_776_1555	DIGDIIRGKDLFIGYDKKDREQKKKIQDNLKDIFAKIYNKLIGDLTTRNAKKGAEARYKDDGGNYFQLREDWWDANRAKVWYAITCGAGKHDKYFRNTCAGEQRTPTHKQCRCVNLGDVPTNFDYVPQYLR
>G4172A_G6_014_0027	DIGDIIRGKDLFIGYDKKDREQKKKIQDNLKDIFAKIYNKLIGDLTTRNAKKGAEARYKDDGGNYFQLREDWWDANRAKVWYAITCGAGKHDKYFRNTYAGEQRTPTHKQCRCVNLGDVPTNFDYVPQYLR
>G4168A_G4_015_0028	DIGDIIRGKDLFIGYDQKEKDRRENLENKLKKIFEKIHKEVTSTSGRRNRQTLKARYDGDTTNYYQLREDWWNANRIMVWIAMTCGAGEGDKYFRKACSGGTTPTNKKCRCTTHDVPTYFDYVPQYLR
>G4168A_G4_016_0029	DIGDIIRGKDLFIGYDQKEKDRRENLENKLKKIFEKIHKEVTSTSGRRNRQTLKARYDGDTTNYYQLREDWWNANRIMVWIAMTCGAGESDKYFRKACSGGTTPTNKKCRCTTHDVPTYFDYVPQYLR
>C4130B_G4_777_1556	DIGDIIRGKDLFIGYNEIDREQKKKIQDNLKEIFKKIYDEVTRGKNGEIETRYGSDENYFQLREDWWDANRAKVWKAITCKANDDDKYFRQTACAGTGTQGRCRCAAGDVPTYFDYVPQYLR
>C4130A_G4_017_0031	DIGDIIRGKDLFIGYNEIDREQKKKYKIDLKEIFKKIYDEVTRGKNGEIETRYGSDENYFQLREDWWDANRAKVWKAITCKANDDDKYFRQTACAGTGTQGRCRCAAGDVPTYFDYVPQYLR
>G4013A_G4_018_0032	DIGDIIRGKDLFIGYNEIDREQKKQLQENLKKIFGKIYEKLEQPAEEYYKEDKKEGNFYQLREDWWNTNRQEIWKALTCDAPNGGVHYFRKTCSKGESHVKDKCTCVSGDPPTYFDYVPQYLR
>C4168A_G3_020_0034	DIGDIIRGKDLFIGYNEKDKEEKKQLQDNLKDIFKKIHNNLQDTEAQERYNGDGDNYYKLREDWWDANRETVWKAITCYAGQNDTYSINTGNSITEFWFGRCGRNERNVPTNLDYVPQYLR
>G4187B_G4_778_1557	DIGDIIRGKDLFIGYNEKDKEEKKQLQDSLKNIFGKIYEGLTTTNGRSEPSASALQERYKDGSGNYFQLREDWWALNRDQVWEAITCEAGGNTYFRGTCSEEPLSKQKCSCPNAGVPTYFDYVPQYLR
>C4187B_G4_021_0037	DIGDIIRGKDLFIGYNEKDKEEKKQLQDSLKNIFGKIYEGLTTTNGRSESSASALQERYKDGSGNYFQLREDWWALNRDQVWEAITCEAGGNTYFRGTCSEEPLSKQKCSCPNAGVPTYFDYVPQYLR
>G4187A_G4_779_1558	DIGDIIRGKDLFIGYNEKDKEEKKQLQDSLKNIFGKIYEGLTTTNGRSESSASALQERYKDGSGNYFQLREDWWALNRDQVWEAITCEAGGTTYFRGTCSEEPLSKQKCSCPNAGVPTYFDYVPQYLR
>G4187A_G4_022_0039	DIGDIIRGKDLFIGYNEKDKEEKKQLQDSLKNIFGKIYEGLTTTNGRSESSASALQERYKDGSGNYSQLREDWWALNRDQVWEAITCEAGGNTYFRGTCSEEPLSKQKCSCPNAGVPTYFDYVPQYLR
>G4140A_G4_023_0040	DIGDIIRGKDLFIGYNEKDKEEKKQLQENLKKIFKKIYDNLMEDLKKYPTKKVEAEKHYQDKNGGNFFKLREDWWTANRHTVWEAMTCDAHEGDKYFRATCSDSGDTKGSSVANHKCRCKKKDGTNDTNQVPTYFDYVPQFLR
>G4140A_G4_024_0041	DIGDIIRGKDLFIGYNEKDKEEKTKLQENLKNIFANIYEKLKDKEGAQKRYGSDGPEFFKLREDWWALNRQDVWKAITCEHPGGTYFRKTCGSGNWTEGKCRCSDKPNTDPPTYFDYVPQYLR
>G4172A_G4_025_0043	DIGDIIRGKDLFIGYNEKDQEEKRKLQENLKTIFGKLQESLDTTIKSQYDDNEGNYFKLREDWWAFNREDVWKAITCEAGTSDKYFRKTACGESGSPSVAQNQCRCPKTSGANAIKAGDNVSIVPTYFDYVPQYLR
>G4161A_G3_026_0044	DIGDIIRGKDLFIGYNEKDRNEKKQLQDSLKKIFGKIYNELTNGRNGVKEHYKDEDDNEGNYFQLREDWWNANRKEVWKAITCKADENDRYSANIEHDRTGVSHGRCGHRDENVPTYLDYVPQYLR
>C4187B_G2_027_0048	DIGDIIRGKDLFIGYNETDKVQKAILQQRLKEIFKKIYEGLKDAKKHYGDDENYYKLREYWWALNRVQVWNAITCKAKEGDIYSKTANGNTTLWNDKCGHHVKQDVPTNLDYVPQFLR
>G4172A_G4_028_0050	DIGDIIRGKDLFIGYNQKDRNEKAKLQDNLKEIFAKIHDKLTHDAQTHYEGDKENYFFKLREDWWALNRKEVWKAITCDAKGSQYFRQTCGINDSWTGDDCRCPNGKNSDQVPTYFDYVPQYLR
>C4013A_G4_029_0052	DIGDIIRGKDLFIGYNQKDRNEKAKLQENLTKIFGKIYGKLNEKIKSNYNDDPDYFQLREDWWTVNRDQVWKALTCKAEGASYFRATCDSADGNSKSQANHYCRCKDGQVPTYFDYVPQYLR
>G4161A_G4_030_0053	DIGDIIRGKDLFIGYSQKYKDEKSKLEENLKKIFGKIHGGLTDSGAKNHYNDTSKNYYKLREDWWDLNRHDVWNAITCGAPKEAKYFRKTACGQGNETHGYCRCVNRVDVPTYFDYVPQFLR
>G4161A_G4_031_0054	DIGDIIRGKDLFIGYSQKYKDEKSKLEENLKKIFGKIHGGLTDSGAKNHYNDTSKNYYKLREDWWDLNRHDVWNAITCGAPKEAKYFRKTACGQGNETHGYCRCVNRVDVPTYFDYVPQYLR
>G4142A_G4_032_0056	DIGDIIRGKDLFLDGPNQEKKLLENKLKQYFQKIHNSLGMSAKNHYNDTSKNYYKLRNDWWELNRKEVWKAITCKANDDAEYFRKKDSDGKPCSVQKCTCINGDPPTNFDYVPQYLR
>G4129A_G4_033_0057	DIGDIIRGKDLFLGGPDQEKKKLEENLRNIFKNIHDHLTDAKAKSYYKNDNDRNYFKLRNDWWELNRQQVWNAITCGAPSDAQYFRNTCSSIKGGHYKNCHCIGGDVLTNFDYVPQYLR
>G4142A_G4_034_0066	DIGDIIRGKDLFLGGPNQEKKLLENKLKQYFQKIHNSLGMSAKNHYNDTSKNYYKLRNDWWELNRKEVWKAITCKANDDAEYFRKKDSDGKPCSVQKCTCINGDPPTNFDYVPQYLR
>C4013A_G2_035_0067	DIGDIIRGKDLFLGHKEQKKKLQENLEKIFNKFKTIYEDLKTLPIDDIREYWWALNRNDVWKAITCNAPTDAYYFVYKSGSLSNFSNSKCGHDENAPLTNLDYVPQYLR
>C4142A_G5_036_0069	DIGDIIRGKDLFLGHKQRKIQLEERLKTMFENIQENNYSTLKALSIDAVREYWWALNRDQVWNAITCKAPDNAKYFRGTCGGDARKPSLTQNNCRCKGDQVPTYFDYVPQYLR
>G4142A_G5_037_0072	DIGDIIRGKDLFLGHKQRKIQLEERLKTMFENIQENNYSTLKTLSIDAVREYWWALNRDQVWNAITCKAPDNAKYFRGTCGGDARKPSLTQNNCRCKGDQVPTYFDYVPQYPR
>C4178A_G2_038_0073	DIGDIIRGKDLFLGHNHIKKPLLENLEQIFKKFKVKYPDLNDVEIDDIREYWWALNRNDVWEALTCSAPYYADYFKKKSGNTYNFTTEGYCGRNEGAPPTNLDYVPQFLR
>C4130B_G2_780_1559	DIGDIIRGKDLFLGHNHKKKPLLDNLEKIFNNFREKYKDLKDVEIDDIREYWWALNREDVWEALTCSAPGDAKYVKYFPSNTTIVSFDQCGHNDMDVPTNLDYVPQFLR
>G4178A_G2_781_1560	DIGDIIRGKDLFLGHNHKKKPLLENLEQIFKKFKVKYPDLNDIEIDDIREYWWALNRNDVWEALTCSAPYYADYFKKKSGNTYNFTTEGYCGRNEGAPPTNLDYVPQFLR
>C4178A_G6_040_0074	DIGDIIRGKDLFLGHNHKKKPLLENLEQIFKKFKVKYPDLNDVEIDDIREYWWALNRNDVWEALTCSAPYCADYFKKKSGNTYNFTTEGYCGRNEGAPPTNLDYVPQFLR
>C4178A_G2_041_0075	DIGDIIRGKDLFLGHNHKKKPLLENLEQIFKKFKVKYPDLNDVEIDDIREYWWALNRNDVWEALTCSAPYYADYFKKKPGNTYNFTTEGYCGRNEGAPPTNLDYVPQFLR
>C4178B_G2_782_1561	DIGDIIRGKDLFLGHNHKKKPLLENLEQIFKKFKVKYPDLNDVEIDDIREYWWALNRNDVWEALTCSAPYYADYFKKKSGNTYNFTTEGYCGRDEGAPPTNLDYVPQFLR
>C4178A_G2_042_0076	DIGDIIRGKDLFLGHNHKKKPLLENLEQIFKKFKVKYPDLNDVEIDDIREYWWALNRNDVWEALTCSAPYYADYFKKKSGNTYNFTTEGYCGRNEGAPPTNLDYVPQFLR
>C4178A_G2_043_0089	DIGDIIRGKDLFLGHNNKKKALLDNLEKIFNRFQKIYKDLNNLPIDDIREYWWALNRNDVWEALTCSAPGDAKYVKYFPSNTTIVSFDQCGHNDVDVPTNLDYVPQFLR
>C4130B_G2_783_1562	DIGDIIRGKDLFLGHNQREKKLEKRLEQMFKNIKKNNDKLDKISIEQVREYWWALNRQDVWKAITCRAGDTDEYFTKSSDGLYVFSNGPCGRDETDVPTNLDYVPQFLR
>C4130A_G2_044_0098	DIGDIIRGKDLFLGHNQRKKKLEKRLEQMFKNIKKNNDELDKISIERVREYWWALNRQDVWKAITCRAGDTDEYFTKSSDGLYVFSNGPCGRDETDVPTNLDYVPQFLR
>C4130A_G3_045_0099	DIGDIIRGKDLFLGHNQRKKKLEKRLEQMFKNIKKNNDKLDKISIEQVGEYWWALNRQDVWKAITCRAGDTDEYFTKSSDGLYVFSNGPCGRDETDVPTNLDYVPQFLR
>C4130A_G2_046_0100	DIGDIIRGKDLFLGHNQRKKKLEKRLEQMFKNIKKNNDKLDKISIEQVREYWWALNRQDVWKAITCRAGDTDEYFTKSSDGLYVFSNGPCGRDETDVPTNLDYVPQFLR
>G4130A_G2_047_0113	DIGDIIRGKDLFLGHQQKKSVLEASLKSMFENIKKNNEKLNSLENEQVREYWWALNRDQVWKAITCKANDDDKYSKTTEHDKTTVFYYKCGHYEGAPPTNLDYVPQFLR
>C4187B_G2_784_1563	DIGDIIRGKDLFLGHQQRKHLLEKRLETMFANIQNKNENLKSLSLDKVREYWWALNRVQVWKAITCKAKKGDIYSKTMNNGNMVFWYPKCSHHVKQDVPTNLDYVPQFLR
>C4130A_G2_048_0115	DIGDIIRGKDLFLGHQQRKKELEKRLKTMFKNIQKNNPELNKLKPEQVREYWWALDRDQVWKAITCKAERDDTYSINTGNGETILFDFNCGHHKDNNVPTNLDYVPQYLR
>G4130B_G5_785_1564	DIGDIIRGKDLFLGHQQRKKELEKRLKTMFKNIQKNNPELNKLKPEQVREYWWALNRDQVWKAITCKAERDDTYFRATCGGSGNNATQAKNKCRCDGANANQVPTYFDYVPQFLR
>C4130A_G2_049_0116	DIGDIIRGKDLFLGHQQRKKELEKRLKTMFKNIQKNNPELNKLKPEQVREYWWALNRDQVWKAITCKAERDDTYSINTGNGETILFDFNCGHHKDNNVPTNLDYVPQYLR
>C4142A_G2_050_0117	DIGDIIRGKDLFLGHQQRKKELEKRLKTMFQNIKKTNPELKNLKPEQIREYWWALNRDQVWKAITCDATVDDRYSKTVDDGRFLWYPKCGHDEGIVPTNLDYVPQYLR
>C4130A_G5_051_0119	DIGDIIRGKDLFLGHQQRKKHLEKRLEQMFENIRKNNNNTELGELTTAQVREYWWELNRQQVWNAMICGVEENAKYFRNTCSSKSVHYTKCRCINGDVLTNFDYVPQFLR
>G4140A_G2_052_0121	DIGDIIRGKDLFLGHQQRKKYLEERLEKMFENIKNNNEYKLGHLSTEKVREYWWALNRQQVWNAITCNAEGNDKYFKKSSGGEYKFSGGKCGHNDDNVPTNLDYVPQYLR
>C4142A_G2_053_0123	DIGDIIRGKDLFLGHQQRKKYLEERLVEMFKNIQGKYPTLTGLPLDKVREYWWALNRDQVWNAITCDAGAADEYFTKSSKLEFEFTGGHCGRNGEKVPTNLDYVPQFLR
>G4142A_G2_054_0125	DIGDIIRGKDLFLGHQQRKRKLEERLVEMFKNIQGKYPTLTGLPLDKVREYWWALNRDQVWNAITCDAGAADEYFTKSSKLEFEFTGGHCGRNGEKVPTNLDYVPQFLR
>G4142A_G2_055_0126	DIGDIIRGKDLFLGHQQRKRKLEERLVEMFKNIQKKNSRLQDLPLDKVREYWWEANRQQVWNAITCDTGENDKYFKKSSTREFKFTGGRCGREDENVPTNLDYVPQYLR
>G4142A_G2_786_1565	DIGDIIRGKDLFLGHQQRKRKLEERLVEMFKNIQKKNSRLQDLPLDKVREYWWEANRQQVWNAITCDTGENDKYFKKSSTREFKFTGGRCGREDENVPTNSDYVPQYLR
>C4187A_G2_056_0138	DIGDIIRGKDLFLGHSKEKEKLQTNLKNIFEKIYDQLTPEAKKHYKKDEDPNYYKLREYWWALNRNDVWEALTCSAPGDAKYVKYFPSNTTTVSFDQCGHNDMHVPTNLDYVPQFLR
>G4162A_G2_057_0142	DIGDIIRGKDLFLGHSKEKEKLQTNLKNIFEKIYDQLTPEAKKHYKKDEDPNYYKLREYWWALNRNDVWEALTCSAPYYADYFKKKSGNTYNFTTEGYCGRNEGAPPTNLDYVPQFLR
>G4180A_G3_058_0143	DIGDIIRGKDLFLGIEQEKLYLESNLKRIFLKLKESLHSTIKSHYENEDENFYLLREDWWALNRRYVWDALTCNAPDDAEYFLHNSGGLLKFSNSKCHHNQGTVLTNLDYVPQFLR
>G4180A_G3_059_0144	DIGDIIRGKDLFLGIEQEKLYLESNLKRIFLKLKESLHSTIKSHYENEDENFYLLREDWWALNRRYVWDALTCNAPDDAEYFLHNSGGLLKFSNSKCHHNQGTVLTNLDYVPQYLR
>G4129A_G4_061_0147	DIGDIIRGKDLFLGNDEEKKKRDELDKKLKEIFKKIHSGLSKNVAQTYYNDDKENYFQLREDWWTANRSTIWEAITCDDDDKLANASYFRKTCNDDGTSSRDIHKCRCKKNDGTSETDQVPTYFDYVPQYLR
>C4130B_G4_787_1566	DIGDIIRGKDLFLGNDEEKKKRDELEKSLKTIFGNIYEELKKDNDNAALKTRYEHDAPDYYQLREDWWALNRKDVWKALTCTAPNDAQYFRLTCSGGNSSAHNHCTCVDGDPPTDFDYVPRYLR
>G4130B_G4_788_1567	DIGDIIRGKDLFLGNDEEKRQREKLDKKLKEIFTQIHEGLKNGADELQDRYKDDKDLFQLREDWWTANRHTVWEAITCDAKSNTYFLATCNGGKRTEGYCRCNGSNAGKAGGDVSIVPTYFDYVPQFLR
>G4187A_G3_063_0151	DIGDIIRGKDLFLGNDKEKEKRKQLDENLIEIFKKIYNELTRTATRGSNGQALQERYKKDGDKFFQLREDWWDANRATVWEAITCGTHKGDTYFKQSSEGKYSFTNGQCGRNEGKVPTNLDYVPQFLR
>G4187A_G4_064_0152	DIGDIIRGKDLFLGNDKEKEKRKQLDENLIEIFKKIYNELTRTATRGSNGQALQERYKKDGDKFFQLREDWWDANRATVWEAITCGTHKGDTYFRATCGGDRQGPSMAKNNCRCEGANVVPTYFDYVPQYLR
>C4013A_G3_065_0157	DIGDIIRGKDLFLGNNDNDKVKKEKLQNNLKSIFAKIYKELKLEKNSDYKDDDGSGNYYKLREAWWTSNRDQVWKAITCRAPKNAHYFIKSSASDQSFSNEYCGHRQGSVPTNLDYVPQFLR
>G4161A_G3_066_0165	DIGDIIRGKDLFLGNNKENEKLQENLKRIFKNIYANLKDPQALKHYKDDTKNYYQLREDWWALNRNDVWKALTCSAPYDANYVRRKSDRTMDFTSQGYCGHSETNVPTNLDYVPQFLR
>G4187A_G4_067_0169	DIGDIIRGKDLFLGNPQESAQRKKLEQKLKDIFKKIHSDVRSGRNGVKDRYQNDGDNYYKLREDWWNANRAKVWYAITCGAGTSAEYFRKTCGGRNSTNEKCRCVSTDPPTYFDYVPQYLR
>G4180A_G4_068_0170	DIGDIIRGKDLFLGNPQESAQRKKLEQKLKDIFKKIHSEVTNGRTNEAEELKDRYKKDGKDPDFLKLREDWWTANRATIWEALTCEVGSGTYFRKTCGSGETQHVTPSQCRCTKSSGGKAIKEGDNVSIVPTYFDYVPQYLR
>C4168A_G4_069_0174	DIGDIIRGKDLFLGNTYESKQREKLEDNLKTIFGKIHSEVTTTSGNNKDTLQDRYKDDAKGGHFYRLREDWWTANRETVWKALTCEAYGTYFRQTCGDDENTATLTPSQCRCDGSNADQVPTYFDYVPQFLR
>G4130A_G5_070_0175	DIGDIIRGKDLFLGYNETDKLQKVILQQRLKEIFENIKESDKKLTSLKDEQIREYWWEANRETVWKAMTCDAPYDSKYFRGTCGSKAKTATQTPSRCRCENILGEPEDQVPTYFDYVPQYLR
>G4129A_G4_071_0176	DIGDIIRGKDLFLGYNKSDQKEKEKLQNNLKSIFKKIYDNLGDTTIKSKYNDHTENYYQLREDWWALNRQEIWKAITCENPRGTYFRNTCVGGSPTQNNCRCAAGDVPTYFDYVPQYLR
>G4129A_G4_072_0177	DIGDIIRGKDLFLGYNKSDQKEKEKLQNNLKSIFKKIYDNLGDTTIKSKYNDHTENYYQLREDWWALNRQEIWKATTCENPRGTYFRNTCVGGSPTQNNCRCAAGDVPTYFDYVPQYLR
>G4180A_G4_073_0178	DIGDIIRGKDLFRGNDEEKRQRQKIEDNLKKIFGIIHDDVTSGKNKDALKTRYQGDEANNFYKLREDWWTANRATVWEALTCDARDNAEYFRKTPCAGTRPTDGQCRCPKSRDDKPNTDPPTYFDYVPQFLR
>G4161A_G4_074_0179	DIGDIIRGKDLFRGNNKEKKQREKLDENLKTIFANIYKDVTSSGRNVQKLQKRYNDDNENYYQLREDWWTANRETVWKAITCSEKLSNSKYFRGTCGGDENTATRTPSHCRCDGKNADQVPTYFDYVPQFLR
>G4172A_G4_075_0180	DIGDIIRGKDLFRGYDKKDREQKQKIQDNLIEIFQQIHSEVTNGKTNVEALKARYKKDGKDPEFFKLREDWWNANRETVWKAITCDAQGFDYFRPTCGDKENTATRTKDKCRCPNETDQVPTYFDYVPQFLR
>G4168A_G4_076_0181	DIGDIIRGKDLFRGYDKKDREQKQKIQDNLKAIFKEIYDNLMENLKEDPTKKDGAQKRYKKDEDDGGNYYQLREDWWDANRAKVWYAITCSADHGNAYFRTTCDSGDGRGEAQANKYCRCNGANIVPTYFDYVPQYLR
>G4130B_G4_789_1568	DIGDIIRGKDLFRGYDQKDREQKKKIQDNLKEIFKKIYDNLMKDVTTNGKKGQKSAEELQERYKKDDDNYYQLREDWWEANRKEVWTAITCEAGSDSQYFRATCGGSGKTGTLTSKQCRCAANLYPPTFLDYVPQYLR
>C4142A_G4_077_0183	DIGDIIRGKDLFRGYNEIDREQKKKIQDNLKEIFKNIYNELTRTATRGSNGKTLQERYTNDGPEFFKLREDWWTANRETVWKAITCDAKGNRYFRQTCGSGNWTKDKCRCDGANVDPPTYFDYVPQFLR
>G4142A_G4_078_0184	DIGDIIRGKDLFRGYNEIDREQKKKIQDNLKEIFKNIYNEWTRTATRGSNGKTLQERYTNDGPEFFKLREDWWTANRETVWKAITCDAKGNRYFRQTCGSGNWTKDKCRCDGANVDPPTYFDYVPQFLR
>C4013A_G3_079_0185	DIGDIIRGKDLFRGYNEKDKEEKKQLQDNLKDIFKKIHNNLQDTEAKERYKGDTPDFFKLREDWWNANRQEIWKAITCGAGSSDDYFKKPSIREYSFSNGYCGHEDKNVATNLDYVPQFLR
>G4129A_G3_080_0188	DIGDIIRGKDLFRGYNEKDQKEKKQLQDSLKNIFKNIYKELKNGKTNGEIEARYNDDDPDFFKLREDWWDANRKDVWRAITCKADENDRYSANIEHGKTVVSSGKCGNRDQDVPTYLDYVPQYLR
>G4013A_G4_081_0190	DIGDIIRGKDLFRGYNEKDQKEKQKLQQNLKEIFKKIYEELKDKEGAEKHYKSDTDKNYYKLREDWWALNRQDVWKAIICSAPEDAKYFRQTACGEGTTSTQGKCRCVTNDVPTNLDYVPQFLR
>G4142A_G4_082_0191	DIGDIIRGKDLFRGYNEKDQQGKAKLQENLKEIFKNIYNKLIGDLTKSSRTKVAEELKARYQNDTTDYFQLREDWWDANRLEVWKALTCESGGGKYFRKTCVGGNETESNCRCVTDVPTYFDYVPQYLR
>G4142A_G6_083_0192	DIGDIIRGKDLFRGYNEKDQQGKAKLQENLKEIFKNIYNKLIGDLTKSSRTKVAEELKARYQNDTTDYFQLREDWWDANRLEVWKALTCESGGGKYFRKTYVGGNEIESNCRCVTDVPTYFDYVPQYLR
>G4130A_G4_084_0193	DIGDIIRGKDLFRGYNQKDRKEKQKIQDSLKNIFKQIHDDVTSGRNGEAAKARYEGDDKKNFYQLREDWWTANRHTVWEAITCDEDKKLAGASYFRATCDSGDGKRPSRTNDKCRCDDKRKAIKAGDNVSIVPTYFDYVPQFLR
>C4178A_G4_088_0195	DIGDIIRGKDLFVGYNDTDKAHKVILQQRLKKIFKEIYDNLMEDLKNDRKKMAEAKKRYNVDKDPNYYQLREDWWEANRKEVWTAITCEAGSGKYFRHTCGGSNENTATETPSQCRCAANIDPPTYFDYVPQFLR
>G4013A_G4_089_0198	DIGDIIRGKDLFVGYNDTDKVQKAILQRRLKEIFAKIHKKLVKKNEEEAQERYIDDAKGGHFYQLRNDWWEANRAKVWYAITCGAGKNDKYFRESCSNDQKWTNHNCRCIDQTVPTYFDYVPQYLR
>G4013A_G4_090_0199	DIGDIIRGKDLFVGYNDTDKVQKAILQRRLKEIFAKIHKKLVKRNEEEAQERYTDDAKGGHFYQLRNDWWEANRAKVWYAITCGAGKNDKYFRESCSNDQKWTNHNCRCIDQTVPTYFDYVPQYLR
>G4187B_G4_790_1569	DIGDIIRGKDLFYGDTQESAQRKKLDDKLKEIFKEIHDEVTKGRSASPLQARYQGDDNNNYSKLRKDWWTANRETVWKALTCDAPGDASYFRTTCSDRQGGAQARNKCTCNNGDVPTYFDYVPQYLR
>G4178A_G4_091_0200	DIGDIIRGKDLFYGNPQESAQRKVLDEKLKKIFEKIHDKLDGKNGKKSAKEYYQDDEDKNFFKLREDWWTANRATIWEALTCDARDNAEYFRETPCGAGEKRTETYDKCRCTKSSGGKAGNGDVNIVPTYFDYVPQYLR
>G4178A_G4_092_0202	DIGDIIRGKDLFYGNPQESAQRKVLDEKLKKIFEKIHDKLDGKNGKKSAKEYYQDDEDKNFFKLREDWWTANRATIWEALTCDARDNAEYFRETPCGAGEKRTGTYDKCRCTKSSGGKAGNGDVNIVPTYFDYVPQYLR
>G4142A_G4_093_0203	DIGDIIRGKDLFYGNTQEKTKREQLDKKLKEIFAKIHGNLRNGVKSRYNDDYPNYYQLREDWWNANRAKVWEAITCDVKSGNNYFRATCGSGETPLVTPSQCRCKGDQVPTYFDYVPQFLR
>G4161B_G4_791_1570	DIGDIIRGKDLFYGNTQESAQRKKLDDKLKEIFKEIHDEVTKGRSASPLQARYQGDDNNNYSKLRKDWWTANRETVWKALTCDAPGDASYFRTTCSDRDRNGSFSQANNYCRCNGDKPDDDKRNTDPPTYFDYVPQYLR
>G4140A_G4_094_0204	DIGDIIRGKDLFYGNTQESAQRKKLDDKLKEIFKEIHDEVTKGRSASPLQARYQGDDNNNYSKLRKDWWTANRETVWKALTCDAPGDASYFRTTCSDRQGGAQARNKCTCNNGDVPTYFDYVPQYLR
>G4142A_G2_095_0207	DIGDIIRGKDLHLRHEPGIQHLEKRLESMFQKIQNNNTKLQNIPLHELREYWWALNRDQVWKAITCGATVDDIFSKNIRNSRTTLFDYKCGHDENAPLTNLDYVPQFLR
>C4142A_G2_096_0210	DIGDIIRGKDLHLRHEPGIQYLEKRLESMFQKIQNNNTKLQNIPLHELREYWWALNRDQVWKAITCGATVDDIFSKNIRNSRTTLFDYKCGHDENAPLTNLDYVPQFLR
>G4129A_G4_097_0211	DIGDIIRGKDLYEGYDEKEKKRREKLENKLKDIFGKIHKEVTTNGKKKEEAKARYDGDTTNYYQLREDWWYANRIMVWIAMTCGAGESDKYFRKACSDGKTWTDKKCRCGSHKVPTYFDYVPQYLR
>G4178A_G4_098_0212	DIGDIIRGKDLYFGNNKKDKLQEQLKKYFKQIYDKLEQPAKDHYKGDADNNYYKLREDWWNINRKKVWDAITCDAEGYQYFRPTCSEGKNPTQGKCHCIDGTVPTYFDYVPQYLR
>G4168A_G4_099_0214	DIGDIIRGKDLYGGSKKEKEKREDLEKNLKKIFKKIHSEVTSSGSNWQALKTRYENDTKNFFQLREDWWEANRQDVWKALTCHAPHDANYFRQTVCSGGTSTTHGKCQCIAGDVPTYFDYVPQYLR
>C4168A_G3_100_0215	DIGDIIRGKDLYIGNGDYKEKVSNNLKTIFNKIYENLNDPNVKAHYQKDAPNYYKLREHWWTVNRDQVWKAITCNAPYKAQYYIKSSRDDLTFSNEHCGHYKNGDPLTNLDYVPQFLR
>G4172A_G4_101_0220	DIGDIIRGKDLYIGNRKEKEKVKLQKNLKSIFKKIYDALPDEKKLRYNGDRQNYYKLREDWWNANRQQVWKAMTCNADNDAFYFRPTCGKGTWTNEKCQCVTHDVPTYLDYVPQFLR
>G4013A_G4_102_0221	DIGDIIRGKDLYIGNRKEKEKVKLQNNLKSIFKKIYDALPDEKKLRYNGDRQNYYKLREDWWNANRQQVWKAMTCNADNDAFYFRPTCGKGTWTNEKCQCATHDVPTYLDYVPQFLR
>G4013A_G4_103_0222	DIGDIIRGKDLYIGNRKEKEKVKLQNNLKSIFKKIYDALPDEKKLRYNGDRQNYYKLREDWWNANRQQVWKAMTCNADNDAFYFRPTCGKGTWTNEKCQCVTHDVPTYLDYVPQFLR
>C4172B_G4_792_1571	DIGDIIRGKDLYIRNKGKKEKLEDNLKEIFKNIYKELLRTPTKNGKVPESYYGEDGPNYYKLREDWWNANRQEIWKAITCSAAGGNNYFRRTCSNDGSWTQGDCRCADGDVPTYFDYVPQYLR
>G4130A_G5_104_0225	DIGDIIRGKDLYIRNKQEKDRLEENLKKIFGKIKGNNPKLSTLEDDQIREYWWELNRLEVWKAITCDARDNAKYFRGTCNGEERTKGYCRCNGDQPNADVPNTDPPTYFDYVPQYLR
>G4130B_G4_793_1572	DIGDIIRGKDLYIRNKQEKDRLEENLQKIFKKIYEELIKNGRNGVKDHYQDNDGNYYKLREDWWELNRLEVWKAITCNAWGNTYFRGTCSNDTASAKGHCQCIGGTVPTNFDYVPQYLR
>G4172B_G4_794_1573	DIGDIIRGKDLYIRNKREKRRLEDNLQKIFKNIHDKLENKEAQEYYKKDDKDPNFYKLREDWWALNRLEVWKAITCHVVSGNNYFRHTCNGQNKTQNNCRCAINDVPTYFDYVPQYLR
>C4013A_G4_105_0226	DIGDIIRGKDLYIRNKREKRRLEENLKKIFKQIQEKLTRDARTHYSDTTDFYQLREDWWYANRIMVWIAITCGAGGGNNYFRRTCGSGEWTKDNCRCSTRVVPTYFDYVPQYLR
>G4129A_G4_106_0228	DIGDIIRGKDLYIRNNQKKKKLEKNLQNIFAKIYGKLKDAQKHYKDDDKKNFYLLREDWWNANRLDVWKAITCSAEGYQYFRPTCSEGKTPTQGKCHCIGGTVPTSFDYVPQYLR
>G4168A_G4_107_0230	DIGDIIRGKDLYIRNNQKKKKLEKNLQNIFAQIYNDVMSTSGNNKHTLKTRYKKDDAPYYYKLREDWWTANRSTVWKAITCDNRLAGAHYFRKTCNDSGMLSQANNYCRCDGDKPDNDKRNTDPPTYFDYVPQFLR
>C4140A_G2_108_0231	DIGDIIRGKDLYLDHEPGKQHLEERLEQMFENIKNNNAAKLSELSTAQAREYWWALNRVQVWKAITCRAEEKGTYFKNRENGKLLLWNYKCGHHVNQDVPTNLDHVPQSPR
>C4187A_G2_109_0232	DIGDIIRGKDLYLDHEPGKQHLEERLEQMFENIKNNNAAKLSELSTAQVREYWWALNRVQVWKAITCKAKEGDIYSKTANGNTTLWNYNCGHHVNQDVPTNLDYVPQFLR
>C4187B_G2_795_1575	DIGDIIRGKDLYLDHEPGKQHLEERLEQMFENIKNNNAAKLSELSTAQVREYWWALNRVQVWKAITCKAKEGDIYSKTANGSTTLWNYNCGHHVNQDVPTNLDYVPQFLR
>G4187B_G2_796_1576	DIGDIIRGKDLYLDHEPGKQHLEERLEQMFENIKNNNAAKLSELSTAQVREYWWALNRVQVWKAITCKAKEGDIYSKTMNNGNMVFWYPKCGHHVKQDVPTNLDYVPQFLR
>C4140A_G2_110_0242	DIGDIIRGKDLYLDHEPGKQHLEERLEQMFENIKNNNAAKLSELSTAQVREYWWALNRVQVWKAITCRAEEKDTYFKNRENGKLLLWNYKCGHHVNQDVPTNLDYVPQFLR
>G4162A_G2_111_0248	DIGDIIRGKDLYLDHEPGKQHLEERLEQMFKNIQRNNIKLQTLTLHQVREYWWALNRDQVWKAITCGTEDKDTYFIKSGKLEFEFSGGKCGHKDNNVPTNLDYVPQYLR
>C4187A_G2_112_0253	DIGDIIRGKDLYLDHEPGKQHLEERLERIFANIQKENGDINTLKPEEVREYWWALNRVQVWKAITCRAEEKDIYSKTTDNGKLILWNYNCGHHVNQDVPTNLDYVPQFLR
>C4187B_G2_797_1577	DIGDIIRGKDLYLDHEPGKQHLEERLERIFANIQKENGDINTLKPEEVREYWWALNRVQVWKAITCRAEEKEIYSKTTDNSKLILWNYNCGHHVNRDVPTNLDYVPQFLR
>C4180A_G2_113_0259	DIGDIIRGKDLYLDHEPGKQHLEERLERIFENIKKKNNNNELNNLSLDKFREYWWALNRDQVWKAITCKAPEEDHYFKPAQNRKREFTDGHCGHRQGNVPTNLDYVPQFLR
>C4140A_G2_114_0265	DIGDIIRGKDLYLDHEPGKQHLGERLEQMFENIKNNNAAKLSELSTAQVREYWWALNRVQVWKAITCRAEEKDTYFKNRENGKLLLWNYKCGHHVNQDVPTNLDYVPQFLR
>C4180A_G2_115_0266	DIGDIIRGKDLYLDHEQGYNRLEARLKTIFQNIQNKNKSPLDKLSLDKFREYWWALNRVQVWKAITCKAEVDDIYSKTANGNTTLWNYNCGHHVNQDVPANLDYVPQFLR
>G4187A_G2_117_0269	DIGDIIRGKDLYLDREPGKQHLEERLERIFANIQKENGDINTLKPEEVREYWWALNRVQVWKAITCRAEEKDIYSKTTDNGKLILWNYNCGHHVNQDVPTNLDYVPQFLR
>G4013A_G4_118_0270	DIGDIIRGKDLYLGDEKEKLKLENNLKKVFSKIYYNLTDSKAKEYYNDIDKNYYKLREDWWALNRQQVWKAIRCGTPNDANYFIKTACGGGTGTQGRCRCIDFSVPTYFDYVPQYLR
>G4172B_G4_798_1578	DIGDIIRGKDLYLGDKEKKQNGKKTEREKLEQKLKDIFKKIHEELKNGKTNKEAAKDHYKDDGDNFFQLREDWWALNRQDVWKAMTCSDDDNKLAGAHYFRETCAGGTSPTPNKCRCSDNQVPTYFDYVPQYLR
>C4130A_G4_119_0271	DIGDIIRGKDLYLGDKGEKKKRKQLDENLKEIFGKIHSDVTRGKTNSALQARYNGDTPDFFQLREDWWNANRKEIWKAITCHARDNDKYFRNTCNGGSPTKVFCQCNDNQVPTYFDYVPQYLR
>C4130A_G4_120_0274	DIGDIIRGKDLYLGDKGEKKKRKQLDENLKEIFGKIHSDVTRGKTNSALQARYNGDTPDFFQLREDWWYANRETVWKAITCNAQGFNYFRHTCNGGEQTKGYCRCENKTGASGNVSIVPTYFDYVPQFLR
>C4180A_G4_121_0275	DIGDIIRGKDLYLGDKGEKRRLEDNLKTIFGKIYEELSRTNGAEARYKKDEDGNYYQLREDWWYANRETVWKALTCDASDNAKYFRPTCGDKENTATRAKDKCRCNDGKKPGKAGGNVSIVPTYFDYVPQYLR
>G4130A_G6_122_0277	DIGDIIRGKDLYLGDKKEKKQLEENLKTIFGNIYKELTTENGVKARYKDTDNYYELREDWWNANRNDIWKALTCDAPKDAQYTKKGPHNHITESNRGQCRCFSGDPPTNMDYVPQYLR
>G4178A_G4_123_0281	DIGDIIRGKDLYLGDKKEKLDLEKNLKEIFGKIYDNLMNDVRKDKRRQMEAQKRYKDTTNYYELREDWWYANRKEVWKAITCDEENKISDAQYFRGTCGGEKTATLAKYKCRCRDDRVPTYFDYVPQFLR
>G4168A_G4_124_0285	DIGDIIRGKDLYLGDKKEKLKLEKKLKLFFEKIHGKLTKEAKDHYKDEPDNNFYQLREDWWNANRQEIWKAITCGAPDNAEYFRKTACSGGFKTRKKCQCISRDPPTFFDYVPQYLR
>G4168A_G4_125_0287	DIGDIIRGKDLYLGDNGKDRLEENLRKIFGKIHEAVTSTTGKNRQALRDRYNDKGGNYYKLREDWWNNNRKMVWIAMTCGAGQNDKYFRQSCSDGKTWTDKKCRCKTNVVPTYFDYVPQYLR
>C4142A_G3_126_0288	DIGDIIRGKDLYLGDNGKDRLENKLKEIFKNIYDEVTSTATRGKKPALQARYQHDAPDYYQLREDWWTANRDQVWKAITCKAPKDAYYFVYKSGSLSNFSNSKCGHGEHEVLTNLDYVPQFLR
>G4180A_G4_127_0291	DIGDIIRGKDLYLGDNGKDRLENKLKEIFKQIYDKLDGKKKKEAKARYQDDGSGNYYQLREDWWNNNRKMVWYAITCGAENDSTYFRNTCGSGEKGSATTGKCRCPKANANQVPTYFDYVPQFLR
>C4130A_G4_128_0293	DIGDIIRGKDLYLGDNGRDKLEENLKTIFGKIYDKLDGKKGHKSAKEHYKDESRNYYQLREDWWNANRKMVWYAITCGAGQIDKYFRNACSNNTTETDKKCRCAIGTVPTYFDYVPQYLR
>G4129A_G2_129_0294	DIGDIIRGKDLYLGDQERKQHLEKRLETMFANIQRNNIKLQTLTLHQVREYWWALNRDQVWKAITCKAKEGDIYSKTANGNTTLWNEKCGHGDYNLLTNLDYVPQHLR
>C4130A_G2_130_0295	DIGDIIRGKDLYLGDQERKQHLEKRLETMFEKIQKNNNNKLSNLSTKEVREYWWALNRDQVWKAITCDAGQKDTYFKQSSEGKYSFTNGQCGRDGENVPTYLDYVPQYLR
>C4013A_G4_131_0297	DIGDIIRGKDLYLGDQQEKAKLENILKNIFAKIHENLNDIEAKTYYNSDTPDFYKLREDWWDANRLEVWKAITCKATDTQYFRKTCSNGQNSTLANCRCIDGTVPTNFDYVPQYLR
>C4013A_G4_132_0298	DIGDIIRGKDLYLGDQQEKAKLENNLKNIFAKIHENLNDIEAKTYYNSDTPDFYKLREDWWDANRLEVWKAITCKATDTQYFRKTCSNGQNSTLANCRCIDGTVPTNFDYVPQYLR
>C4013A_G4_133_0325	DIGDIIRGKDLYLGDQQEKAKLENNLKNIFAKIHENLNDIEAKTYYNSDTPDFYKLREDWWDANRLEVWKAITCKATDTQYFRKTCSNGQNSTLANCRCIDGTVPTNFVYVPQYLR
>G4013A_G4_134_0326	DIGDIIRGKDLYLGDQQEKAKLESNLKNIFAKIHENLNDIEAKTYYNSDTPDFYKLREDWWDANRLEVWKAITCKATDTQYFRKTCSNGQNSTLANCRCIDGTVPTNFDYVPQYLR
>G4013A_G3_135_0327	DIGDIIRGKDLYLGDQQEKDRLEENLRKIFKKIYEGLSKNGAEERYNGDGDNFFKLREDWWTANRDPVWRAITCKAPDKANYFEYNSDNISKFSSDNCGHEQGNVPTNLDYVPQFLR
>C4013A_G3_136_0328	DIGDIIRGKDLYLGDQQEKDRLEENLRKIFKKIYEGLSKNGAEERYNGDGDNFFKLREDWWTANRDQVWRAITCKAPDKANYFEYNSDNISKFSSDNCGHEQGNVPTNLDYVPQFLR
>G4130B_G3_799_1579	DIGDIIRGKDLYLGDQQEKDRLEENLRKIFKKIYEGLSNNGAEERYNGDKDPNYYQLREDWWNANRQQVWKAITCHAEHSDEYFRKSRDGVYLYFDDRCGRDLSSVPTNLDYVPQYLR
>G4013A_G4_137_0329	DIGDIIRGKDLYLGDQQEKVKLQNNLKSIFKKIYDALPDEKKLRYNGDRQNYYKLREDWWNANRQQVWKAMTCNADNDAFYFRPTCGKGTWTNEKCQCVTHDVPTYLDYVPQFLR
>G4013A_G5_138_0330	DIGDIIRGKDLYLGGNNKRRQQLEKNLKTIFEKIKGNNRKLSTLEDEEIREYWWELNRETIWEAMTCSEDLKNSSYFHATCSDSGDGKSQYQTQKQCRCGDGDVTIVPTYFDYVPQYLR
>G4013A_G5_139_0331	DIGDIIRGKDLYLGGNNKRRQQLEKNLKTIFEKIKGNNRKLSTLEDEEIREYWWELNRETIWEAMTCSEDLKNSSYFHATCSNSGDGKSQYQTQKQCRCGDGDVTIVPTYFDYVPQYLR
>G4140A_G4_140_0332	DIGDIIRGKDLYLGGRGRDQLESKLKDIFKKIHGGLKGGAKNHYGGDPNFFKLREDWWNANRQEVWYAITCGAAGSQYFRGTCGSGNNATEAKDKCRCPSYKVPTYFDYVPQYLH
>G4180A_G2_141_0333	DIGDIIRGKDLYLGHEQGNNKLEARLKTIFQNIKNKNKPPLDKLSVDKVREYWWALNRVQVWNAITCKAKEGDIYSKTTDNGKLLLWNDKCGHHVDKDVPTNLDYVPQFLR
>C4013A_G2_142_0334	DIGDIIRGKDLYLGHEQGNNKLEARLKTIFQNIKNKNKSPLDKLSLEQVREYWWALNREDVWKALTCFADGSEEYFIQSESNKKLFSNSKCGHEQGNVPTNLDYVPQFLR
>G4140A_G2_143_0337	DIGDIIRGKDLYLGHEQGNNRLEARLKTIFQNIQNKNNPPLYKLSLEKFREYWWALNRDQVWNAITCGATVDDISSKNIRNIRTTLFDYKCGHDENAPLTNLDYVPQYLR
>G4162A_G4_144_0339	DIGDIIRGKDLYLGKKKGGQTEREKLEDNLKKIFQQIHDDVTNGAQKHYQNDIENYYKLREDWWYANRETVWKALICHAKVGDTYFRATCNGEERTKGYCRCGDDNKPNDQVPTYFDYVPQYLR
>G4162A_G4_145_0340	DIGDIIRGKDLYLGKKKRGQTEREKLEDNLKKIFQQIHDDVTNGAQKHYQNDIENYYKLREDWWYANRETVWKALICHAKVGDTYFRATCNGEERTKGYCRCGDDNKPNDQVPTYFDYVPQYLR
>G4162A_G4_146_0341	DIGDIIRGKDLYLGKKKRGQTEREKLENNLKKIFQQIHSDVTSTSGNNKEAQKRYKDTDKNYYKLREDWWDANRETVWKAITCKAKEADKYFRNTCNGGSPTKGYCRCNNDQPNADKANTDPPTFLDYVPQYLR
>C4013A_G3_147_0342	DIGDIIRGKDLYLGKNESEKNTKKKLQGNLEKIFTKIIKNDKTLNNLSNGQVREAWWALNRNDVWNAITCNAPYEAQYFIKSSRSELSFSNEYCGHYKNGDPLTNLDYVPQFLR
>G4013A_G3_148_0343	DIGDIIRGKDLYLGKNESEKNTKKKLQGNLEKIFTKIIKNDKTLNNLSNGQVREAWWALNRNDVWNAITCNAPYEAQYFIKSSRSELSFSNEYCGHYKNGDPLTNLDYVPQFSR
>G4168A_G2_149_0344	DIGDIIRGKDLYLGKNESEKRTKEKLQGNLEKIFKRFKEEYGDLKDVPIDDIREYWWELNRKDVWKALTCNAPDNVNYFRKYSDGSSNFSSEGKCGHKEGTVPTYLDYVPQFLR
>G4168A_G2_150_0345	DIGDIIRGKDLYLGKNESEKRTKEKLQGNLEKIFKRFKEKYGDLKDVPIDDIREYWWELNRKDVWKALTCNAPDNVNYFRKYSDGSSNFSSEGKCGHKEGTVPTYLDYVPQFLR
>C4180A_G2_152_0348	DIGDIIRGKDLYLGKNESEKRTKEKLQGNLVNIFKKFKAKYEDLKTLPIDDIREYWWALNRKDVWKALTCNAPYEAQYYIKSSRSELSFSNEYCGHKKNEDPLTNLDYVPQFLR
>G4180A_G4_153_0350	DIGDIIRGKDLYLGNDKENDKLERKLKKIFKKIHSGLSKNGAQTYYNDDTDKNYYKLREDWWTANRETVWKAITCSADRGNAYFRATCGEIRSPSMAKNNCRCKKEDGRPDDQVPTYFDYVPQYLR
>G4140A_G4_154_0351	DIGDIIRGKDLYLGNDKENDKLERKLKKIFKKIHSGLSKNGAQTYYNDDTDKNYYKLREDWWTANRETVWKAITCSADRGNAYFRATCGESRSPSMAKNNCRCKKEDGRPDDQVPTYFDYVPQYLR
>C4142A_G4_155_0352	DIGDIIRGKDLYLGNKKERARLEENLKNIFANIYKELSRKHKNGTEIKSRYEKDGQNFYQLREDWWDANRLDVWKAITCSAEGYQYFRQTCSKGQRGTQGKCQCIDQTVPTYFDYVPQYLR
>C4180A_G4_156_0357	DIGDIIRGKDLYLGNKKKKKTETERDQLEQKLKGIFKKIHEGLDHRIKSKYNGDTKDYYKLREDWWTANRHTVWEAITCHVVSGKYFRPTCIDEQGGAQAKNKCRCPNGKNSDQVPTYFDYVPQYLR
>G4161A_G4_157_0362	DIGDIIRGKDLYLGNKKKKKTETEREKLEKKLKDIFGDIYNELTTSTSGNNKDTLQKRYEGDTTDFFKLREDWWTANRHTVWKAITCNDDNKLRDAQYFRGTCVGNGKHSTLTNDKCRCEGANADPPTYFDYVPQYLR
>G4187A_G4_158_0365	DIGDIIRGKDLYLGNKKKKLNGKETEREKLEKNLKDIFKKIYGELKDAQKRYGSDENYFQLREDWWTANRHTVWKAITCKANGTYFRPTCGDSGSPSMARDKCRCDDKPNTDPPTYFDYVPQYLR
>G4178A_G4_800_1580	DIGDIIRGKDLYLGNKKKKQKETEREKLENKLKDIFKQIYEELKKDLKKSAEELQKRYQKDGDKDFFQLREDWWYANRGTVWKAITCDEENKIEDAQYFRGTCGGENAGTLAKYKCRCDNVNVVPTYFDYVPQYLR
>G4129A_G4_159_0366	DIGDIIRGKDLYLGNKKKNEKDREKERLQQNLRSIFAKIYEGLKHEAKEYYEEDKKEGNFYQLREDWWALNRDQVWKAMTCSDDLKDASYFRQTCNYEGTSSNANHKCRCKDKKGEHDTDQVPTYFDYVPQYLR
>G4168A_G4_160_0368	DIGDIIRGKDLYLGNKKKNEKDREKERLQQNLRSIFAKIYRDLTNDQTKKVEAEKRYGSDTKNFYQLREDWWNANRQQVWKAMICKAPGNAQYFRNTCSNGKTPTEGNCRCIDTNVPTNFDYVPQYLR
>G4162A_G3_161_0370	DIGDIIRGKDLYLGNKKKNEKDREKERLQQNLRSIFSKIYEGLKHEAKEYYKEDKKEGNFYQLREDWWNANRNEIWKAITCNVQDDAKYLEESNGGQSNSHQSKCRSNNAEVLTNFDYVPQFLR
>G4172A_G5_162_0371	DIGDIIRGKDLYLGNKKKNKTETERDKLEQKLKEIFENIKKSDTKLTNLNDDQIREYWWALNRQEIWKAMTCDARDNAKYFRGTCGGDENTATQAKNKCRCEGANANQVPTYFDYVPQFLR
>G4140A_G4_163_0372	DIGDIIRGKDLYLGNKKQNQTHREKERLQQNLKEIFKKIHGELKGEAQNHYNGDKQNNFYQLREDWWNANRQEVWKAITCKANVDDKYFREKNSEGTSCTVQKCKCANTDPPTKLDYVPQYLR
>G4178B_G3_801_1582	DIGDIIRGKDLYLGNKKYNETEREKEKLQRNLKYIFKKIYEGLKNGKKEEIERRYGNDPNFFKLREDWWNANRYDVWKAMTCGASEDAKYKVIGSDGRVTESSWTKCRNVTDVPTNFDYVPQYLR
>G4178A_G3_164_0373	DIGDIIRGKDLYLGNKKYNETEREKEKLQRNLKYIFKKIYEGLKNGKKEEIERRYGNDPNFFKLREDWWNANRYDVWKAVTCGASEDAKYKVIGSDGRVTESSWTKCRNVTDVPTNFDYVPQYLR
>G4178A_G3_165_0374	DIGDIIRGKDLYLGNKKYNETEREKEKLQRNLKYIFKKIYEGLKNGKKEGIERRYGNDPNFFKLREDWWNANRYDVWKAMTCGASEDAKYKVIGSDGRVTESSWTKCRNVTDVPTNFDYVPQYLR
>G4161B_G4_802_1583	DIGDIIRGKDLYLGNKQEKRQRKQLDDNLKEIFKKIHDEVTRGKQNGELQKRYEGDKENYFFQLREDWWDANRATVWEALTCDDDNKLGGYSYFRTTCSDSADKKGQYQANNKCTCNNGDVPTYFDYVPQFLR
>G4129A_G4_166_0375	DIGDIIRGKDLYLGNKRQNETEREKKKLQQNLKEIFKKIHGNLKDAQTHYNDNHGNYFQLREDWWNINRQQVWKAITCSVEDAYYFRQTCGGEKTASTNKCICVNTDPPTYFDYVPQYLR
>G4129A_G4_167_0376	DIGDIIRGKDLYLGNKRQNETEREKKKLQQNLKEIFKKIHGNLKDAQTHYNDNHGNYSQLREDWWNINRQQVWKAITCSVEDAYYFRQTCGGEKTASTNKCICVNTDPPTYFDYVPQYLR
>C4129A_G3_168_0377	DIGDIIRGKDLYLGNNETDKEQKVKLEKNLKNIFKKIYEELREEQTKRKGAKPKNGRAQIEARYKKDEEDGNYYQLREDWWTANRDQVWKALTCSAPYDANYVRRKSDRTMDFTRQGYCGHSETNVPTNLDYVPQFLR
>C4129A_G3_169_0378	DIGDIIRGKDLYLGNNETDKEQKVKLEKNLKNIFKKIYEELREEQTKRKGAKPKNGRAQIEARYKKDEEDGNYYQLREDWWTANRDQVWKALTCSAPYDANYVRRKSDRTMDFTSQGYCGHSETNVPTNLDYVPQFLR
>C4130A_G4_170_0380	DIGDIIRGKDLYLGNNGKDKLENKLKEIFGKIHSEVTKGGKNVKKQSLQERYGNDPNFFKLREDWWNANRQEVWYAITCGAAGGNIYFRATCGSGNNATQAKDKCRCTTNYVPTYFDYVPQYLR
>C4130B_G6_803_1584	DIGDIIRGKDLYLGNNGKDKLENKLKEIFGKIHSEVTKGGKNVKKQSLQERYGNDPNFFKLREDWWNANRQEVWYAITCGAGGGNIYFRATRGSGNNATQAKDKCRCTTNYVPTYFDYVPQYLR
>G4172B_G4_804_1585	DIGDIIRGKDLYLGNNKEKKKLEENLRKIFKKIYDNLENEEAKEYYKKNDDTENYYQLRNAWWEANRQDVWKAITCGHPGGTYFRQRACAGTFSTDDKCRCRTNYVPTYFDYVPQFLR
>G4130A_G4_171_0384	DIGDIIRGKDLYLGNNKKDKLQIKLKQYFKKIYDNLVEKYKEEAKKSYSDTTNFFQLREDWWDANRAKVWEAITCNVGGSKYFRPACSNDQSWTQDDCRCINFSVPTYFDYVPQYLR
>G4168A_G4_172_0385	DIGDIIRGKDLYLGNPEEIKQRKKLDDKLKEIFKKIHEDVTKGGKNAQELQKRYNGDGDNYFQLREDWWTANRATIWEAITCDDDNKLSNASYFRATCGGDRQGPSVARNQCRCNDDKPKAGNGDGDVNIVPTYFDYVPQYLR
>G4168A_G4_173_0387	DIGDIIRGKDLYLGNPEEIKQRKKLDDKLKEIFKKIHEDVTKGGKNAQELQKRYNGDGDNYFQLREDWWTANRETVWKAITCNAGSYQYSQPTCSEEPLSQQKCSCPNAGVPTNFDYVPQYLR
>C4130A_G4_174_0388	DIGDIIRGKDLYLGNPQESAQRIILEKNLKKYFQQIHNDVTSSGRNGVKDRYKDTDKNFFQLREDWWYANRETVWKAITCNAQGFDYFRQTCGDDEKTATRVKDKCRCDGDQVPTYFDYVPQFLR
>G4161B_G4_805_1586	DIGDIIRGKDLYLGNPQESAQRKQLEEKLKQYFKNIYEKLDKRIKSNYNDSEGNYYLLREDWWALNRQDVWKALTCKADDSNRYFRATCSDTKGESVASHKCRCRSKNFTKETDQVPTYFDYVPQYLR
>C4130A_G6_175_0389	DIGDIIRGKDLYLGNPQESARRDKLESKLKEIFGKIYDDVTKGGNNAEELKARYNGDGDNYYKLREDWWYANRETVWKALICHAKVGDTYFRPTCNGKERTECYCRCPKTSGAKADDQVPTYFDYVPQYLR
>G4013A_G4_176_0390	DIGDIIRGKDLYLGNPQESARRKQLEENFKKIFKKIHDDVTKTNGEAAKERYKDTDNYYELREDWWYANREKVWKAIRCGAPKEAKYFIKTACGQGKETHGYCRCISGDVPTFFDYVPQFLR
>C4168A_G4_177_0391	DIGDIIRGKDLYLGNPQESEQRKVLDEKLKTIFGHIYEELKKKNGKKEEIERRYGGDGDNFFKLREDWWTANRHTVWKAITCDARDNAEYFRQTCGGGDDGKGPSQAKNKCRCPNETDQVPTYFDYVPQYLR
>G4013A_G4_178_0393	DIGDIIRGKDLYLGNQEEKVKLEKKLKKIFKEIYDNLMKDVTKDPTKSAEAKERYNDDKKNFFQLREDWWEENREKVWKAITCDVKSGSQYFRATCRGGQNRTATQGDCRCIGATVPTYFDYVPQYLR
>C4013A_G4_179_0394	DIGDIIRGKDLYLGNQEEKVKLEKKLKKIFKEIYDNLMKDVTKDPTKSAEAQERYNVDKDPNYYQLREDWWALNRQDVWKAITCEAKSYDKYFREKNSEGNDCFVHKCKCLNGDPPTKLDYVPQYLR
>G4140A_G4_180_0397	DIGDIIRGKDLYLGNQEEKVKLENNLKRIFKEIYDNLMEDLKKYPTKKVEAEKHYQDKNGGNFFKLREDWWTANRHTVWEAMTCDAHEGDKYFRATCSDSGDTKGSSVANHKCRCKKKDGTNDTNQVPTYFDYVPQYLR
>G4140A_G4_182_0398	DIGDIIRGKDLYLGNQEEKVKLENNLKRIFKEIYDNLNDEDVQKHYEDDDKGTENYYKLRNAWWEANRQEVWKAITCGAAGSKYFRHTCGTGTPTDDKCRCLIGDVPTYFDYVPQYLR
>G4180A_G3_183_0401	DIGDIIRGKDLYLGNRKEKEKVKLQQRLKEIFAKIHKEVTNGRKGKNGAEARYRNDPNFYKLREDWWDANRLEVWKAIICSAPEDAKYKVIGADGSRTESAMGQCRGVTGVPTNFDYVPQFLR
>G4129A_G4_184_0405	DIGDIIRGKDLYLGNRKEREKEKLQNNLKSIFQKIYDALPQGKNSRYENDSPNYYKLREDWWNLNRQQVWKAMICGAPEEAHYFRNACSKGERPTGGKCQCIDQTVPTNLDYVPQYLR
>G4129A_G4_185_0406	DIGDIIRGKDLYLGNRKEREKEKLQNNLKSIFQKIYDALPQGKNSRYENDSPNYYKLREDWWNLNRQQVWKAMICGAPEEAHYFRNTCSKGERPTGGKCQCIDQTVPTNLDYVPQYLR
>G4162A_G4_187_0409	DIGDIIRGKDLYLGNRKEREKEKLQQRLKEIFAKIHSEVTNGKYGVKDRYKDDGGNYFQLREDWWNINRQQVWKAITCEAPNNAKYFRQTCGGEERTETYEKCQCANTDVPTYFDYVPQYLR
>G4162A_G4_188_0411	DIGDIIRGKDLYLGNRKEREKEKLQQRLKEIFAKIHSEVTNGKYGVKDRYKDDGGNYFQLREDWWYANRAKVWYAMTCGAPDNAKYFRPTCSNDTTDTYEKCRCAINDVPTYFDYVPQYLR
>G4178A_G6_806_1587	DIGDIIRGKDLYLGNSKEKDYLQDKLKKYFQKIYDNLKDSTLQDKYKDEKDRNYYKLREDWWALNRKDVWNSMTCEVPGNAYYFRQTCSNDKTGNIGQCRCASGDCPTYFDYVPQYLR
>C4161A_G3_189_0412	DIGDIIRGKDLYLGYDDEEKEQREQLEENLKKIFKEIYDNLMEDLKNDPTKNGAQNRYKDTKNYYQLREDWWALNRVQVWKAITCNAPENANYFKPAQNGTREFTNGHCGRNEEKVPTYLDYVPQYLR
>C4013A_G4_190_0413	DIGDIIRGKDLYLGYDDEEKEQRKKLQQNLKNIFGDIYKDVTRGKKKEAAEARYKDDDKKNFYRLREDWWDANRATVWKAITCKAEGNTYFRATCSDSGDGNSQSQATKQCRCQKKNGRPDDQVPTYFDYVPQYLR
>G4013A_G4_191_0421	DIGDIIRGKDLYLGYDDEEKEQRKKLQQNLKNIFGDIYKDVTRGKKKEAAEARYKDDDKKNFYRLREDWWDANRATVWKAITCKAEGNTYFRATCSDSGDGNSQSQATKQCRCQKKNGRPGDQVPTYFDYVPQYLR
>G4129A_G4_192_0422	DIGDIIRGKDLYLGYDDEEKIKRQQLEKNLKDIFGKIHDKLLEENRTNGQIEERYEGDEANDFFKLREDWWIANRATIWEAITCKAEQNNKYFRKTACAGKTPNQGRCRCDDNPNTDPPTYFDYVPQYLR
>G4129A_G4_807_1588	DIGDIIRGKDLYLGYDDEEKKQRDELESKLKEIFKKIHSGLSKNVAQTYYNDDKENYFQLREDWWTANRSTIWEAITCDDDDKLANASYFRKTCNDDGTSSRDIHKCRCKKNDGTSETDQVPTYFDYVPQYLR
>G4129A_G4_195_0428	DIGDIIRGKDLYLGYDDEEKKQRDELESKLKKIFGDIYKDVTSSGSNGKKQALQARYNDDNGGNYYKLREDWWTANRDQVWKAITCNAGGYSYFRATCGDSGSPSMAQNQCRCDDKPKAGNGDVTIVPTYFDYVPQFLR
>G4129A_G4_196_0430	DIGDIIRGKDLYLGYDDEEKKQRDELESKLKKIFGDIYKDVTSSGSNGKKQALQARYNDDNGGNYYKLREDWWTANRDQVWKAITCNAGGYSYFRATCGDSGSPSMAQNQCRCDGKPKAGNGDVTIVPTYFDYVPQFLR
>C4161B_G3_808_1589	DIGDIIRGKDLYLGYDDEEKKQREQLEENLKKIFEEIYDNLMEDLKNDPTKNGAQNRYKDTKNYYQLREDWWALNRVQVWKAITCNAPENANYFKPAQNGTREFTNGHCGRNEEKVPTYLDYVPQYLR
>C4161B_G3_809_1590	DIGDIIRGKDLYLGYDDEEKKQREQLEENLKKIFKEIYDNLMEDLKNDPTENGAQNRYKDTKNYYQLREDWWALNRVQVWKAITCNAPENANYFKPAQNGTREFTNGHCGRNEEKVPTYLDYVPQYLR
>G4161B_G3_810_1591	DIGDIIRGKDLYLGYDDEEKKQREQLEENLKKIFKEIYDNLMEDLKNDPTKNGAQNRHKDTKNYYQLREDWWALNRVQVWKAITCNAPENANYFKPAQNGTREFTNGHCGRNEEKVPTYLDYVPQYLR
>C4161B_G3_811_1592	DIGDIIRGKDLYLGYDDEEKKQREQLEENLKKIFKEIYDNLMEDLKNDPTKNGAQNRYKDTKNYYQLREDWWALNRVQVWKAITCDAPENANYFEPAQNGTREFTNGHCGRNEEKVPTYLDRVPQYLR
>C4161A_G6_197_0431	DIGDIIRGKDLYLGYDDEEKKQREQLEENLKKIFKEIYDNLMEDLKNDPTKNGAQNRYKDTKNYYQLREDWWALNRVQVWKAITCNAPENANCFKPAQNGTREFTNGHCGRNEEKVPTYLDYVPQYLR
>C4161A_G3_198_0432	DIGDIIRGKDLYLGYDDEEKKQREQLEENLKKIFKEIYDNLMEDLKNDPTKNGAQNRYKDTKNYYQLREDWWALNRVQVWKAITCNAPENANYFKPAQNGAREFTNGHCGRNEEKVPTYLDYVPQYLR
>C4161A_G3_199_0436	DIGDIIRGKDLYLGYDDEEKKQREQLEENLKKIFKEIYDNLMEDLKNDPTKNGAQNRYKDTKNYYQLREDWWALNRVQVWKAITCNAPENANYFKPAQNGTREFTNGHCGRNEEKVPTYLDYVPQYLR
>C4161B_G3_812_1593	DIGDIIRGKDLYLGYDDEEKKQREQLEENLKKIFKEIYDNLMEDLKNDPTKNGAQNRYKDTKNYYQLREDWWALNRVQVWKAITCNAPENANYIKPAQNGTREFTNGHCGRNEEKVPTYLDYVPQYLR
>C4161B_G3_813_1594	DIGDIIRGKDLYLGYDDEEKKQREQLEENLKKIFKEIYDNLMEDLKNDPTKNGAQNRYKDTKNYYQLREDWWALNRVQVWKAITCSAPENANYFKPAQNGTREFTNGHCGRNEEKVPTYLDYVPQYLR
>C4161A_G3_200_0524	DIGDIIRGKDLYLGYDDEEKKQREQLEENLKKIFKEIYDNLMEDLKNDPTKNGAQNRYKDTKNYYQLREDWWALNRVQVWKVITCNAPENANYFKPAQNGTREFTNGHCGRNEEKVPTYLDYVPQYLR
>C4161A_G3_201_0525	DIGDIIRGKDLYLGYDDEEKKQREQLEENLKKIFKEIYDNLMGDLKNDPTKNGAQNRYKDTKNYYQLREDWWALNRVQVWKAITCNAPENANYFKPAQNGTREFTNGHCGRNEEKVPTYLDYVPQYLR
>C4161A_G3_202_0526	DIGDIIRGKDLYLGYDDEEKKQREQLEENLKKILKEIYDNLMEDLKNDPTKNGAQNRYKDTKNYYQLREDWWALNRVQVWKAITCNAPENANYFKPAQNGTREFTNGHCGRNEEKVPTYLDYVPQYLR
>C4161B_G6_814_1595	DIGDIIRGKDLYLGYDDEEKKQREQLEENSKKIFKEIYDNLMEDLKNDPTKNGAQNRYKDTKNCYQLREDWWALNRVQVWKAITCNAPENANYFKPAQNGTREFTNGHCGRNEEQVPTYLDYVPQYLR
>C4161A_G3_203_0527	DIGDIIRGKDLYLGYDDEEKKTKRTIRREFEKKIFKEIYDNLMEDLKNDPTKNGAQNRYKDTKNYYQLREDWWALNRVQVWKAITCNAPENANYFKPAQNGTREFTNGHCGRNEEKVPTYLDYVPQYLR
>C4142A_G4_204_0528	DIGDIIRGKDLYLGYDDKEKDRRENLEKNLKDIFGNIYNELTSTSDKNGKKGAKDYYQNDTGDFFKLREDWWNANRATVWKALTCDAPEDAPYFGETCEGVGKHPTLTKDKCRCNGANIVPTYFDYVPQYLR
>C4142A_G4_205_0535	DIGDIIRGKDLYLGYDDKEKDRRENLEKNLKGIFGNIYNELTSTSDKNGKKGAKDYYQNDTGDFFKLREDWWNANRATVWKALTCDAPEDAPYFGETCEGVGKHPTLTKDKCRCNGANIVPTYFDYVPQYLR
>C4130B_G4_815_1596	DIGDIIRGKDLYLGYDDKEKEQRKKLEEKLKQYFKNIYNELTSTSRQKKEEATKRYEDNDGNYFKLREDWWALNRQDVWKAITCDAPPDAPYFRNTCAGGTEPTHQKCTCASGDVPTYFDYVPQFLR
>C4130A_G4_206_0536	DIGDIIRGKDLYLGYDDKEKEQRKKLEEKLKQYFKNIYNELTSTSRQKKEEATKRYEDNDGNYFKLREDWWALNRQDVWKAITCDAPPDAPYFRNTCAGGTKLTHQKCTCASGDVPTYFDYVPQFLR
>C4130A_G4_207_0537	DIGDIIRGKDLYLGYDDKEKEQRKKLEEKLKQYFKNIYNELTSTSRQKKEEATKRYEDNDGNYFKLREDWWALNRQDVWKAITCDAPPDAPYFRNTCAGGTKPTHQKCTCASGDVPTYFDYVPQFLR
>G4187A_G6_209_0540	DIGDIIRGKDLYLGYDEKEKNRRDKLEDNLRKIFGNIYKELKNGKKGAEACYENDNANYYKLREDWWYANRLEVWKAMICYADRDNTYFRKKTSEGNKCTVKRCKCFNGDPPTNLDYVPQYLR
>C4130A_G4_210_0545	DIGDIIRGKDLYLGYDEKEKNRRDLLESKLKEIFTKIHEDVTSRRTNKETAKERYEDDGGDFFQLREDWWTANRHTVWEALTCEATDAAQYFRNTCGSGEWTRDKCRCQKKDNKANTDPPTYFDYVPQYLR
>C4130A_G4_211_0546	DIGDIIRGKDLYLGYDEKEKNRRDQLESKLKEIFAKIHEDVTSRRTNKETAKERYKDDGGDFFQLREDWWTANRHTVWEALTCEATDTAQYFRNTCGSGEWTKDKCRCQKKDNKPNTDPPTYFDYVPQYLR
>G4140A_G4_212_0548	DIGDIIRGKDLYLGYDKKEKEQRDEIEKNLKKIFGIIYKGLTDSGAQKHYQDDEDKNYFQLREDWWTANRHTVWKAITCDEENKIGDAQYFRGTCGGEKIATLAKDKCRCDDVNIVPTYFDYVPQYLR
>G4161A_G4_213_0550	DIGDIIRGKDLYLGYDQKEKDRRDKLEDNLRKIFGNIYEELTKKKGSNGTNGEIEARYKGDAPTYYKLREDWWNANRAKVWYAMTCGAGTSDKYFRGTCAGEKRTETYEKCRCVNLGDVPTNLDYVPQYLR
>C4161A_G4_214_0553	DIGDIIRGKDLYLGYNKKEKAQKEKLEQNLKFFFQNIDDKLDPEAKNYYAKEKDPDFLKLREDWWELNRQDIWKALTCNAPNDAKYFRKAVCARGTTPTHEKCTCASGDVPTYFDYVPQYLR
>C4187A_G4_215_0557	DIGDIIRGKDLYLGYNKKEKAQKEKLEQNLKFFFQNIDDKLDPEAKNYYAKEKDPDFLKLREDWWELNRQDIWKALTCNAPNDAKYFRKTVCAGGTTPTHEKCTCASGDVPTYFDYVPQYLR
>C4161A_G4_216_0561	DIGDIIRGKDLYLGYNKKEKAQKEKLEQNLKFFFQNIDDKLDPEAKNYYAKEKDPDFLKLREDWWELNRQDIWKALTCNAPNDAKYFRKTVCARGTTPTHEKCTCASGDVPTYFDYVPQYLR
>G4187A_G4_217_0563	DIGDIIRGKDLYLGYNKKEKAQKEKLEQNLKFFFQNIDDKLDPEAKNYYAKEKDPDFLKLREDWWELNRQDIWKALTCNAPNDAKYFRSTCSSKGGTYEKCHCIGGDVLTNFDYVPQYLR
>G4142A_G4_218_0564	DIGDIIRGKDLYLGYNKKEKAQKEKLEQNLKFFFQNIDDKLDPEAKNYYAKEKDPNYYKLREDWWELNRQDIWKALTCNAPNDAKYFRKTVCAGGTTPTHEKCTCASGDVPTYFDYVPQYLR
>C4161A_G4_219_0565	DIGDIIRGKDLYLGYNKKEKAQKGKLEQNLKFFFQNIDDKLDPEAKNYYAKEKDPDFLKLREDWWELNRQDIWKALTCNAPNDAKYFRKTVCARGTTPTHEKCTCASGDVPTYFDYVPQYLR
>G4172B_G4_816_1597	DIGDIIRGKDLYLGYNRKEKAQKEKLEGKLQSFFKQIHSSLEKKERNHYNDDTPDFFKLREDWWNANRATVWKAITCDVVSGKYFRATCGGDDNENTTIRTPSQCRCKGDQVPTYFDYVPQFLR
>G4129A_G4_220_0566	DIGDIIRGKDLYLRYNRKDKTDKLQEQLKKYFQKIYEELIKEKTNGEVKRRYEDKDTDKNYYKLREDWWTANRATIWEAITCSAEGFNYFRQTACNGGSPTKGKCRCEGANVDPPTYFDYVPQYLR
>G4129A_G4_221_0567	DIGDIIRGKDLYLRYNRKDKTDKLQEQLKKYFQKIYEELIKKKTNGEVKRRYEDKDTDKNYYKLREDWWTANRATIWEAITCSAEGFNYFRQTACNGGSPTKGKCRCEGANVDPPTYFDYVPQYPR
>G4161A_G4_222_0568	DIGDIIRGKDLYLRYNRKDKTDKLQEQLKKYFQKIYEGLSWTPTKNGQKSAKEYYKDDTDGNYYKLREDWWNNNRKMVWYAITCGAGNDSQYFRPTCGSGEKGNATTGKCRCTTHDVPTYFDYVPQYLR
>G4161B_G4_817_1598	DIGDIIRGKDLYLRYNRKDKTDKLQEQLKKYFQKMYEGLSWTPTKNGQKSAKEYYKDDTDGNYYKLREDWWNNNRKMVWYAITCGAGNDSQYFRPTCGSGEKGNATTGKCRCTTHDVPTYFDYVPQYLR
>G4162A_G3_223_0569	DIGDIIRGKDLYLSYDKKEKDQRKQLDDKLKDIFGKIHSEVTKTKTLKDRYKDDTDGNYYKLREDWWYANRRQVWKALTCKAPQDANYFKPPQNGTREFTNGHCGRNEGNVPTYFDYVPQYLR
>C4013A_G4_224_0571	DIGDIIRGKDLYLSYDKKEKEQRDKLEQKLKEIFKKIHEGLTTTNGVKDHYKDDGPDYFQLREDWWDLNRHDVWKAITCDAPEDAYYFRQTCGGGHATNKKCQCVNRGDVPTYFDYVPQYLR
>G4013A_G5_225_0572	DIGDIIRGKDLYLSYDKKEKEQRDKLEQKLKEIFKKIYEGLTTTNGAQKHYKDDGGDFFQLREYWWALNRKDVWKAITCNAGGSQYFRGTCGGGQNKTQNNCRCDKEKGANADQVPTYFDYVPQFLR
>C4013A_G6_226_0573	DIGDIIRGKDLYLSYDKKEKEQRDKLEQKLKEIFKKIYEGLTTTNGAQKHYKDDGGDFFQLREYWWALNRKDVWKAITCNAWGDTYFHATCSDSHRKESCCQANDYCRCDGDKPGVDKPNIDPPTYFDYVPQYLR
>C4013A_G2_227_0574	DIGDIIRGKDLYLVDQETKQHLENRLETMFQNIQDNNTELKNIPLPKVREYWWALNRDQVWKAITCSAGEDDRYSKNIKYDTTATSNRKCGHEDQHVQTYLDYVPQYLR
>G4180A_G3_228_0578	DIGDIIRGKDLYPGDKEKKEKLESKLKSFFNNIYDDLIKDQRKEVAAKKYYSDRKGNFYQLREDWWTLNRRDVWKAITCNAPEDAKYKVIKPDGSTTDSTWKKCRDVSDVSTNFDYVPQYLR
>G4172B_G4_818_1599	DIGDIIRGKDLYRGDDKENIKLQKNLKNIFAKIYDQLKPEAQKRYKDINDIDNNFYKLREDWWDANRLEVWKAIICKAEQNDKYFRQTCNDDVTSSRAIHKCRCEKKGGGNVNVVPTYFDYVPQYLR
>G4142A_G6_229_0580	DIGDIIRGKDLYRGDDKENIKLQKNLKNLFKNLYKELTKGGTNSALQARYQNDTGDFLKLREDWWDANRQEIWNSIICKANDDDKYFRDTGSKGGTYQKCRCHSGSVLTNFDYAPQYLR
>G4142A_G6_230_0581	DIGDIIRGKDLYRGDDKENIKLQKNLKNLFKNLYKELTKGGTNSALQARYQNDTGDFLKLREDWWDANRQEIWNSIICKANDDDKYFRDTGSKGGTYQKCRCHSGSVLTNFDYVPQYLR
>G4162A_G5_231_0582	DIGDIIRGKDLYRGDDKENIKLQNNLKQIFQNIQNKNEKLDGLSIDEVREYWWELNRQQVWKAITCGAPNNAQYFRFTCSEGGSIAHNKCTCINGDPPTYFDYVPQYLR
>C4142A_G3_232_0583	DIGDIIRGKDLYRGGGGGRKKLEDNLKEIFKKIYEELLISTSDKNGELQTRYTNDGDNYFKLREDWWTANRHTVWKAMTCSAPDNAKYFKPPKNRRREFTSGYCGRNETNVPTNLDYVPQFLR
>C4142A_G3_233_0584	DIGDIIRGKDLYRGGGRGRKKLEDNLKEIFKKIYEELLISTSDKNGELQTRYTNDGDNYFKLREDWWTANRHTVWKAMTCSAPDNAKYFKPPKNRRREFTSGYCGRNETNVPTNLDYVPQFLR
>G4013A_G4_234_0588	DIGDIIRGKDLYRGKKKKKQNGKETETERDQLESKLKEIFSKIHEGLTKANGVKDHYQDTTDYFQLREDWWELNRQTVWKALTCDAHGTYFRPTCGDKKGQYQANNKCTCNNGDVPTYFDYVPQYLR
>G4013A_G4_235_0589	DIGDIIRGKDLYRGKKKKKQNGKETETERDQLESKLKEIFSKIHEGLTKANGVKDHYQDTTDYFQLREDWWELNRQTVWKALTCDAHGTYFRPTCSDKKGQYQANNKCTCNNGDVPTYFDYVPQYLR
>G4168A_G4_236_0590	DIGDIIRGKDLYRGNKKEKKKRDELENNLKKIFKNIYDDLTKDNDNAALKTRYQHDAPDYYQLREDWWTANRETVWKAITCNAGSYQYSQPTCSEEPLSQQKCSCPNAGVPTNFDYVPQYLR
>G4168A_G4_237_0591	DIGDIIRGKDLYRGNKKKDQQEKVRLENNLKTIFEKIHSDVTSGKKKEEATKRYEDTENYFQLREDWWALNRKDVWKALTCNAGQIDKYFRKTACGGGTTPTPNKCRCTTHDVPTNFDYVPQFLR
>G4180A_G4_238_0593	DIGDIIRGKDLYRGNKKKIKTETERDKLDKNFKKYFQQIHDKLEQAAKEHYNYDTENYFQLREDWWTANRSTVWKALTCDHRLGGYSYFRPTCNGEKRTKGYCRCGDDKPDDDKANVDPPTFFDYVPQYLR
>G4172B_G3_819_1600	DIGDIIRGKDLYRGNKKKNQTETERDKLEGKLQSFFKQIHSSLEEKEKKHYGGDENYFQLREDWWDANRLDVWKAITCDAPEDAKYKVIGADGRVTESTWTKCRNVADVPTYFDYVPQYLR
>G4187A_G4_239_0594	DIGDIIRGKDLYRGNKQEKDKLQDQLKKYFKELHNNLESEAKNYYKDPQGNFYQLREDWWNANRLDIWKAITCKATDTQYFRNTCSGGKSPTTVKCYCIDGTVPTNLDYVPQYLR
>G4142A_G4_240_0598	DIGDIIRGKDLYRGNKQEKEQRDKLDDNLKTIFGKIHDDVTRGKNVALKTRYQHDAPYYYKLREDWWDANRGKVWEALTCEAYGTYFRHTCNGGKSSTPNKCRCEGANVVPTYFDYVPQYLR
>G4162A_G4_241_0600	DIGDIIRGKDLYRGNNGKDKLEDNLKKIFQKIHSEVTSSGSNRQALKTRYERDHPDFFQLREDWWNNNRKMVWYAITCGAENDSTYFRNTCGSGEKGSATTGKCRCVTHDVPTYLDYVPQYLR
>G4168A_G4_242_0602	DIGDIIRGKDLYRGNNGKDKLEENLKKIFKKIHDDVMKTSERTNGAKDRYQDTENYYQLREDWWNANRETVWKAITCNAGSGTYFRATCDSDDNEKHSTLASNKCRCENKTGASGNVSIVPTYFDYVPQYLR
>C4178B_G4_820_1601	DIGDIIRGKDLYRGNNGKDKLEKKLKKIFKKIYDKLLEENQKTGQKQTLKTRYGSDDPDFFQLREDWWYANRETVWKALICHAKEEDTYFRPTCNGKERTKDFCRCKDDEVPTYFDYVPQYLR
>G4178A_G4_243_0603	DIGDIIRGKDLYRGNNGKDKLEKKLKKIFKKIYDKLLEENQKTGQKQTLKTRYGSDDPDFFQLREDWWYANRETVWKALICHAPTDAKYFRGTCGSGKTATQGKCRCDDDQVPTYFDYVPQFLR
>G4178A_G4_244_0604	DIGDIIRGKDLYRGNNGKDKLENNLKTIFGKIQEKLIGDAKNHYEDGSGNFFKLREDWWYANRRQVWKAIRCGAPDDAQYFRKTVCSEGTSPTQGKCRCIDFSVPTYFDYVPQYLR
>C4162A_G4_245_0605	DIGDIIRGKDLYRGNNGKDKLQDNLKRIFQQIHKEVTSTSGKNKDALKTRYQNDTDNYYKLREDWWNNNRKMVWYAITCGAKGSQYFRQTCGSGEWTKDKCRCVADVPTYFDYVPQFRG
>C4162A_G4_246_0606	DIGDIIRGKDLYRGNNGKDKLQDNLKRIFQQIHKEVTSTSGKNKDALKTRYQNDTDNYYKLREDWWNNNRKMVWYAITCGAKGSQYFRQTCGSGEWTKDKCRCVTDVPTHFDYVPQFLR
>C4162A_G4_247_0607	DIGDIIRGKDLYRGNNGKDKLQDNLKRIFQQIHKEVTSTSGKNKDALKTRYQNDTDNYYKLREDWWNNNRKMVWYAITCGAKGSQYFRQTCGSGEWTKDKCRCVTDVPTYFDYVPQFLR
>G4187A_G4_248_0617	DIGDIIRGKDLYRGNNGKDRLEENLRKIFTQIYNEVTRTATIVKKGELQARYKKDEDPNFFKLREDWWNNNRIMVWRAITCGAAGGEYFRHTCGTGTPTNKQCRCTTRVVPTYFDYVPQYLR
>G4140A_G3_249_0618	DIGDIIRGKDLYRGNNKEKDRRRKLEENLKTIFGKIYQELIKKKTEAKDHYKKDKQTGNYYQLREDWWDLNRHDVWKAITCDAPEDAKYNVIGSDGTRRESNYKKCRGIVDVPTYFDYVPQYLR
>C4168A_G4_250_0619	DIGDIIRGKDLYRGNNKEKKKREKLDENLKKYFQKIYEGLTTTNGAKDRYKDTTNYYELREDWWTANRETVWKALTCSEQLSNDKYFRDACSGGSPTEGYCRCNDDKPGVDKRNTDPPTYFDYVPQFLR
>G4168A_G4_251_0621	DIGDIIRGKDLYRGNNKEKKKREKLDENLKKYFQKIYEGLTTTNGAKDRYKDTTNYYELREDWWTANRETVWKTLTCSEQLSNDKYFRDACSGGSPTEGYCRCNDDKPGVDKRNTDPPTYFDYVPQFLR
>C4013A_G4_252_0622	DIGDIIRGKDLYRGNNRENDKLEKKLKEYFKKIYEQLVKKYKEDAQTHYSDTPDFYKLREDWWDANRLEVWKAITCKATDTQYFRKTCSNGQNSTLANCRCIDGTVPTNFDYVPQYLR
>G4162A_G4_253_0623	DIGDIIRGKDLYRGNSKEKDKLENKLKKIFGIIYDNLMKDLKKDTKKMAEAQERYKDENGGNYFKLREDWWALNRDQVWKAITCNAGGSQYFRPKCSTQTWSLDKCHCINDGVPTNFDYVPQYLR
>G4142A_G4_254_0624	DIGDIIRGKDLYRGNSKEKDKLEQNLKNLFKKLYEELTKDNNNVAIKTYYEQDVPNYYKLRNDWWELNRQQVWNAIICDSPEHAKYFRNTCSSIKGGDYKNCHCIGGDVLTNFDYVPQYLR
>G4142A_G4_821_1603	DIGDIIRGKDLYRGNSKEKDKLEQNLKNLFKKLYEELTKDNNNVAIKTYYEQDVPNYYKLRNDWWELNRQQVWNAIICDSPEHAKYFRNTCSSIKGGDYKNCRCIGGDVLTNFDYVPQYLR
>G4168A_G4_255_0626	DIGDIIRGKDLYRGNSKEKDNLEKKLIEYFKELHKHLDQKTKNHYTKDDPYYYKLREDWWNANRKEAWKAITCKAENAQYFRNTCSMGKHSTQTNCQCIDGEVPTYFDYVPQYLR
>G4168A_G4_256_0627	DIGDIIRGKDLYRGVNGNDKLEKNLKTIFGKIYNSLKDDGAKKHYEGDTTNYFQLREDWWYANRQEIWKAIRCGAPKEANYFRQTVCSEGTSRTQGKCRCISGDVPTYFDYVPQYLR
>C4168A_G4_257_0628	DIGDIIRGKDLYRGYDDEEKNRRKKLQQNLKNIFGKIYEGLTGGVKARYTDDGGDFFQLREDWWTANRHTVWEAITCSADKGNAYFRATCGGNEKNSTLAKDKCRCTKTSGGKAGDVNIVPTYFDYVPQFLR
>G4168A_G4_258_0629	DIGDIIRGKDLYRGYDDEEKNRRKKLQQNLKNIFGKIYEGLTGGVKARYTDDGGDFFQLREDWWTANRHTVWEAITCSADKGNAYFRATCGGNEKNSTLAKDRCRCTKTSGGKAGDVNIVPTYFDYVPQFLR
>C4178A_G3_259_0630	DIGDIIRGKDLYRRDKGEETNLEKNLKTIFAKIHSEVTKGGKNAQELQERYQNDTPYYYKLREDWWEANRETIWRALTCHAPESAKYKVIGADGSITESAMGKCAKVTGVPTNFDYVPQYLR
>G4168A_G4_261_0632	DIGDIIRGKDLYRRDKGKRDQLESKLKEIFGKIHSEVTRGRNGVNSRYKDTTDFYQLREDWWTANRSTVWKAITCSDKLSNASYFRVTCSMNGSGAQANKYCRCNGDQPGHDRPNTDPPTYFDYVPQYLR
>G4161B_G5_822_1604	DIGDIIRGKDLYRRDNKKDKLEENLKNMFQYIKTKNNKKLGHLTTEEVREYWWALNRKDVWKAITCDVVSGTYFHATCNDTGRGPSQTQNQCRCEKKGGGDVNIVPTYFDYVPQYLR
>G4140A_G4_262_0633	DIGDIIRGKDLYRRDNKKDKLEENLKTIFGKIHSEVTRGKNGQTLQARYQDDAPYYYQLREDWWTLNRQDVWKAMTCEAPNNAQYFRATCGSDEKNTIRTPNQCRCNGDQVPTYFDYVPQYLR
>C4168A_G4_263_0634	DIGDIIRGKDLYRRDNKKDKLQDNLKKIFEKIHSELTSGAQTYYNDDKENYYKLREDWWTANRHTVWKAITCDEENKIRDAQYFRQTCNDDETLSYANHKCRCRSKNAINETDQVPTYFDYVPQFLR
>G4129A_G4_264_0640	DIGDIIRGKDLYRRDNKKEKLEKKLKRIFKKIYEELIKKKTNGKKSALQDRYKDTDNYYELREDWWDANREKVWKAITCGAGGGKYFRHTCNGGKSSTPNKCQCINGDVPTYFDYVPQYLR
>C4172B_G4_823_1605	DIGDIIRGKDLYRRDNKKKNQAREKEKLENKLKEYFEKIYKDVMSTNDQTKKEEIETRYKDEPDHNFYQLREDWWTANRHTVWEAITCDDDDKLSKAKYFRQTCNDDVTSSRAIHKCRCEKKGGGNVNVVPTYFDYVPQYLR
>C4161A_G4_265_0646	DIGDIIRGKDLYRRDSRTDKLEDNLKVIFGNIYKELTTTNGSNGKNREIEARYKDESGNFFQLREDWWEVNRQQVWNAITCKAEQNDKYFREKNSNGNTCTVNKCKCATGDVLTNFDYVPQYLR
>G4187A_G4_266_0648	DIGDIIRGKDLYRRDSRTDKLEDNLRKIFGNIYKELTTTTTSGNKGKTNGIEERYGSDTTNYFQLREDWWNANRQQVWNAITCGAPSDAQYFRSTCSSKGGTYEKCHCIGGDVLTNFDYVPQYLR
>G4187B_G4_824_1606	DIGDIIRGKDLYRRDSRTDKLEDNLRKIFGNIYKELTTTTTSGNKGKTNGIEERYGSDTTNYFQLREDWWNANRQQVWNAITCGAPSDAQYFRSTCSSKSGTYEKCHCIGGDVLTNFDYVPQYLR
>G4013A_G4_267_0652	DIGDIIRGKDLYRRDSRTDKLEENLKVIFGNIYKELTATSGKNVALRDRYQKDGPDYYQLREDWWALNRDQVWKAITCKAEGNRYFHATCGGSESPSVAKDHCRCGNDQPGRDKSKAIKGSDNVSIVPTYFDYVPQYLR
>C4013A_G6_268_0653	DIGDIIRGKDLYRRDSRTDKLEENLKVIFGNIYKELTATSGKNVALRDRYQKDGPDYYQLREDWWALNRDQVWKAITCNAWGDTYFHATCSDSHRKESCCQANDYCRCDGDKPGVDKPNIDPPTYFDYVPQYLR
>C4180A_G4_270_0658	DIGDIIRGKDLYRRDSRTDKLENKLKRIFQEIYNKLEDTEVRKHYSDDDKATKNYYKLRNAWWEANRQEVWKAITCGAGGSQYFRPTCGSGKWTDDNCRCLIGDVPTYFDYVPQYLR
>G4180A_G4_271_0663	DIGDIIRGKDLYRRDSRTDKLENKLKRIFQEIYNRLEDTEVRKHYSDDDKATKNYYKLRNAWWEANRQEVWKAITCGAGGSQYFRPTCGSGKWTDDNCRCLIGDVPTYFDYVPQYLR
>G4172A_G4_272_0664	DIGDIIRGKDLYSGNNKEKDRLEKNLKKIFGNIYNNLMEDLRNDNIKGNNKGKVTMEEARRRYKDEDDREKNYYKLREDWWTANRHTVWEAITCGHPGGKYFRATCGKNDTRTGDDCRCPGNIRVPTYFDYVPQFLR
>C4140A_G5_273_0666	DIGDIIRGKDLYSGNNKEKKQRKQLEENLKEIFENIKESDAKLTKLNDDQIREYWWTLNRQDVWKAMTCEAPNNAQYFRATCGSDEKKTIRTPNQCRCNGDQVPTYFDYVPQYLR
>G4140A_G5_274_0667	DIGDIIRGKDLYSGNNKEKKQRKQLEENLKEIFENIKESDAKLTKLNDDQIREYWWTLNRQDVWKAMTCEAPNNAQYFRATCGSDEKNTIRTPNQCRCNGDQVPTYFDYVPQFLR
>G4140A_G5_275_0668	DIGDIIRGKDLYSGNNKEKKQRKQLEENLKEIFENIKESDAKLTKLNDDQIREYWWTLNRQDVWKAMTCEAPNNAQYFRATCGSDEKNTIRTPNQCRCNGDQVPTYFDYVPQYLR
>G4129A_G3_276_0669	DIGDIIRGKDLYSGNSKEKKKREDLEENLKKIFGKIYQELTTTNGEIEARYKGDDKKNFYQLREDWWDLNRHDVWKAITCDAPDNAKYKVIKPDGSTKDSTRKKCRDVLDVSTNFDYVPQYLR
>C4130A_G4_277_0670	DIGDIIRGKDLYSGNSKEKNRRKKLEENLKEIFGDIYEELKKDRKNGAEEIEARYKDDDKKNFYRLREDWWALNRKEVWKAMTCSDDDNKLRDAQYFRGTCVGDGNHSTLAKYKCRCGDDNKPNDQVPTYFDYVPQYLR
>G4161B_G4_825_1607	DIGDIIRGKDLYSGNSKEKRQRKQLDDKLKDIFKQIHSEVTKTNEELKTRYKKDEEDGPDYYQLREDWWTANQHTVWEAITCDDDNKLGGYSYFHATCSDSERSGTFSQATKQCRCQKKNGQHDTDQVPTYFDYVPQYLR
>G4161A_G4_278_0672	DIGDIIRGKDLYSGNSKEKRQRKQLDDKLKDIFKQIHSEVTKTNEELKTRYKKDEEDGPDYYQLREDWWTANRHTVWEAITCDDDNKLGGYSYFHATCSDSERSGTFSQATKQCRCQKKNGQHDTDQVPTYFDYVPQYLR
>G4168A_G4_279_0676	DIGDIIRGKDLYVGNKKQYETEREKEILQKNLKSIFKKIYGDLSESAKDHYQDDNGGNFYQLREDWWNANRQQVWKAITCSVEDAYYFRHTCGGEKTASTNKCICVNTDPPTYFDYVPQYLR
>G4013A_G4_281_0677	DIGDIIRGKDLYVGNREEREKEKLQNNLKSIFQKIYRELKNSKAIGRYNDGSGNFYQLREDWWNLNRQQVWKAMICGAPKEAHYFRKTCSNGNTPTEGNCRCIDTNVPTYLDYVPQYLR
>G4013A_G6_282_0678	DIGDIIRGKDLYVGNREEREKEKLQNNLLSIFQKIYRDLKNSKAIECYNDGSGKFYQLREDWWNLNRQQVWKAMICGAPKEAHYFRKTCSNGNTPTEGNCRCIDTNVPTYLDYVPQYLR
>G4168A_G4_283_0679	DIGDIIRGKDLYVGNRKEKEKEKLQENLKRIFGKIHGNLKDAQTHYNDNDGNYFQLREDWWNLNRQQVWKAMICGAPEEAHYFRKTCSNGNTPTEGNCRCIDTNVPTYLDYVPQFLR
>G4168A_G6_284_0680	DIGDIIRGKDLYVGNRKEKEKEKLQNNLKSIFKKIYDALPQGKNSCYENDSPNYYKLREDWRALNRREVWKAITCSVEDAYYFRHTCSGKNPTNKKCQCANTDVPTYFDYVPQFLR
>C4142A_G4_285_0681	DIGDIIRGKDLYVGNRKEKKKRDELDDKLKKIFGKIHEGLSRRSGAQTYYNGDGPDFYQLREDWWNNNRKMVWKAIACDVKSGNNYFRPTCGSGKPTNDNCQCANTDVPTYFDYVPQYLR
>C4142A_G4_286_0682	DIGDIIRGKDLYVGNRKEKKKRDELDDKLKKIFGKIHEGLSRRSGAQTYYNGDGPDFYQLREDWWNNNRKMVWKAITCDVKSGNNYFRPTCGSGKPTNDNCQCANTDVPTYFDYVPQYLR
>G4142A_G4_287_0683	DIGDIIRGKDLYVGNRKEREKEELQKNLKTIFQKIYGELKNPEAREHYKNDAPYFYQLREDWWNANRQQVWKAITCEATETAQYFRNTCSNDKAVTSGKCQCIDQTVPTNLDYVPQFLR
>G4142A_G4_288_0684	DIGDIIRGKDLYVGNRKEREKEELQKNLKTIFQKIYGELKNSKAIERYKDDGGNFFKLREDWWNANRQQVWKAITCNDVGAQYFGNGCGDGKQPTDTKCRCVSGDPPTNFDYVPQYLR
>G4013A_G4_289_0685	DIGDIIRGKDLYVGNRKEREKEKLQNNLKSIFQEIYRELKNSKAIERYNDGSGNFYQLREDWWNLNRQQVWKAMICGAPKEAHYFRKTCSNGNTPTEGNCRCIDTNVPTYLDYVPQYLR
>C4013A_G4_290_0686	DIGDIIRGKDLYVGNRKEREKEKLQNNLKSIFQKIYRELKNSKAIERYNDGSGNFYQLREDWWNLNRQQVWKAMICGAPKEAHYFRKTCSNGNTPTEGNCRCIDTNVPTYLDYVPQYLR
>C4168A_G4_291_0691	DIGDIIRGKDLYVGNRKEREKVKLQQRLKEIFKKIHGNLKDAQTHYNDNDGNYFQLREDWWNLNRQQVWKAMICGAPEEAHYFRKTCSNGNTPTEGNCRCIDTNVPTYLDYVPQYLR
>C4142A_G1_292_0693	DIGDIIRGKDMFKRNDKVENGLKKVFDKIYAKLGPKGKEYYNDTNNKINYVKLREAWWKVNRDQVWRAITCEAPQKVDYFRKGLDGSDVFTSQGYCGRKEAPVPTYLDYVPQFLR
>G4172A_G1_293_0694	DIGDIIRGKDMFKRNDQDDVEKGLKIVFEKIYNKLETQEKNYYNNTGNNVNYAKLREDWWTINRDQVWRAITCYIPYYVNYFKNISEKSRNFTDDGKCGHYEGAPPTNLDYVPQFLR
>G4187B_G1_826_1608	DIGDIIRGKDMFKRTDNDEVWTGLRSVFKKIYDDLKKKGINDYDGDPNYYKLREDWWIANRDQVWKAITCKAPKDADYFRKGSDGSKLFTSVGYCGHNKGSVPTNLDYVPQFLR
>C4187B_G6_827_1609	DIGDIIRGKDMFKRTDNDEVWTGLRSVFKKIYDDLKKKGINDYDGDPNYYKLREDWWTINRDQVWRAITCYIPYCVNYFKNISEKSRNFTDDGKCGHYEGAPPTNLDYVPQFLR
>C4187B_G1_828_1610	DIGDIIRGKDMFKRTDNDEVWTGLRSVFKKIYDDLKKKGINDYDGDPNYYKLREDWWTINRDQVWRAITCYIPYYVNYFKDISEKSRNFTDDGKCGHYEGAPPTNLDYVPQFLR
>C4187A_G1_294_0697	DIGDIIRGKDMFKRTDNDEVWTGLRSVFKKIYDDLKKKGINDYDGDPNYYKLREDWWTINRDQVWRAITCYIPYYVNYFKNISEKSRNFTDDGKCGHYEGAPPTNLDYVPQFLR
>C4130B_G3_829_1611	DIGDIIRGKDMYVGYDEKEKNRRKQLENKLKDIFGNIYKDLTKKKGRNGKNREIETRYGSDTTNYYQLREDWWIANRDQVWKAITCKAPTGADYFVYKPNRVRTFTYTKCGHDENKVPTNLDYVPQFLR
>G4142A_G4_295_0701	DIGDIIRGKDPFYGNTQESTQREKLEKNLKNIFKKIHSEVTSDKNGEALKTRYKGDENYFQLREDWWTANRATAWKAITCKADASSAYFRPTCNSADGKGPSVAKDHCRCNGDQPGNDKPNIDPPTYFDYVPQFLR
>C4130A_G4_296_0702	DIGDIIRGKDPFYGNTQESTQREKLEKNLKNIFKKIHSEVTSDKNGEALKTRYKGDENYFQLREDWWTANRATVWKAITCKADASSAYFRPTCNSADGKGPSVAKDHCRCNGDQPGNDKPNIDPPTYFDYVPQYLR
>G4142A_G4_297_0703	DIGDIIRGKDPFYGNTQESTQREKLEKNLKNIFKKIHSEVTSDKNGEALKTRYKGDENYFQLREDWWTANRATVWKAITCKADASSAYFRPTCNSADGKGPSVAKDHCRCNGDQPGNDKPNIDPPTYLDYVPQFLR
>C4130A_G4_299_0704	DIGDIIRGKDPFYGNTYESARREKLENKLKVIFAKIHKEVTSGKNGAEELQKRYKDDKENFFQLREDWWTANRHTVWKALTCDARDNADDKYFRKTACGEGTTSTQGKCRCPKGDQVPTYFDYVPQFLR
>C4161B_G3_830_1612	DIGDIIRGKDQYLGYDDEEKKQREQLEENLKKIFKEIYDNLMEDLKNDPTKNGAQNRYKDTKNYYQLREDWWALNRVQVWKAITCNAPENANYFKPAQNGTREFTNGHCGRNEEKVPTYLDYVPQYLR
>G4161A_G4_300_0705	DIGDIIRGKDVYNGNNGKGEKLEAKIKEYFQKIYDDLMKDLKKKPAKEEAAKARYEGDDKKNFYQLREDWWYANRGTVWKAITCKADASSAYFHATCGSAKTPTEGYCRCDGDKPGQDRPNTDPPTYFDYVPQYLR
>G4180A_G4_831_1613	DIGDIIRGRDLFGRDDQEDLLLERLLQYFFLIYDNLQGAAQNPYYGDEHNNFFLLREDWWYANRRQVWKAITCDAKGFNYFRQTACSGGSPTKGYCRCNGDKPDNDMVNTDPPTYFDYVPQYLR
>G4187B_G6_832_1614	DIGDIIRGRDLFIGYNQKDRKEKQKIQDNLKDIFAKIYEELKDKEGAEKHYKGDTDKNYYKLREDWWDANRKEVWKAMTCKAEGAYFHATCSERNGGCSQAKNNCRCKKEDGKNDTDQVPTYFDYVPQFLR
>G4187A_G4_301_0707	DIGDIIRGRDLFLGGPNQEKKLLENKLKHYFQKIYDKLVQTARDHYNDTSGNYYQLRNDWWELNRQQVWNAITCGAPSDAQYFRNTCSPIKGGHYKNCHCIGGDVLTNFDYVPQYLR
>C4187B_G4_302_0709	DIGDIIRGRDLFLGGPNQEKKLLENKLKHYFQKIYDKLVQTARDHYNDTSGNYYQLRNDWWELNRQQVWNAITCGAPSDAQYFRNTCSSIKGGHYKNCHCIGGDVLTNFDYVPQYLR
>C4130A_G6_303_0710	DIGDIIRGRDLFRGNDEEKKKRDELEKNLKTIFGKIHSRLTKDAQNYYEDNDTDKNYYQLREDWWKVNRDQVWEAITCEAKSDDKYNVIGPDGKITESNKGQCRCFSGDPPTNMDYVPQFLR
>G4180A_G5_304_0713	DIGDIIRGRDLFRGNDEEKKQRDKLDDNLKKIFKNIKDENTDLKKLTTEKVREYWWTANRSTVWKAITCKANGTYFRPTCGDSDSPSQAQKQCRCDDKPKAIKGSGNVSIVPTYFDYVPQYLR
>C4180A_G5_305_0714	DIGDIIRGRDLFRGNDEEKKQRDKLDDNLKKIFKNIKDENTDLKKLTTEKVREYWWTANRSTVWKAITCKANGTYFRPTCGDSDSPSQARKQCRCDDKPKAIKGSGNVSIVPTYFDYVPQYLR
>C4168A_G4_306_0715	DIGDIIRGRDLFRGNNEEKKQRKQLDDKLKKIFAKIHSEVTSSGSNGQTLQERYKGDPDFFKLREDWWYANRETVWKALTCHAKVGDTYFRPTCNGKERTKDFCRCGDGKKTDKSKAGNGDVSIVPTYFDYVPQYLR
>C4168A_G4_307_0718	DIGDIIRGRDLFRGNNEEKKQRKQLDDKLKKIFAKIHSEVTSSGSNGQTLQERYKGDPDFFKLREDWWYANRETVWKTLTCHAKVGDTYFRPTCNGKERTKDFCRCGDGKKTDKSKAGNGDVSIVPTYFDYVPQYLR
>G4130B_G3_833_1615	DIGDIIRGRDLFYGNTQESARRDKLEENLKRIFGNIYKGLSRTSTSGRTNGTEERYGGDENFFKLREDWWTANRHTVWKAITCAAKVGDTYFMESRTNSYKFSNDQCGHNNRADPPTNLDYVPQYLR
>G4168A_G6_308_0719	DIGDIIRGRDLLLGGPNQEKKLLENKLKHYFQKIYDKLVQTARDHYNDTSGNYYQLRNDWWDANRQQVWNAMICGVEENAKYFRESSSDKGGTYKNCRCASGNVLTNFDYVPQYLR
>G4187A_G4_310_0722	DIGDIIRGRDLYFGKRKKKNQKETETERDKLEENFKKYFQQIHEDVTRGSNWQALQARYEGDKNNNFFQLREDWWTANGHTVWEAITCDKKLSNASYFRPTCGDSDSPSQAHDKCTCNNGDVPTYFDYVPQFLR
>G4187A_G4_311_0723	DIGDIIRGRDLYFGKRKKKNQKETETERDKLEENFKKYFQQIHEDVTRGSNWQALQARYEGDKNNNFFQLREDWWTANRHTVWEAITCDKKLSNASYFRPTCGDSDSPSQAHDKCTCNNGDVPTYFDYVPQFLR
>G4168A_G5_312_0724	DIGDIIRGRDLYGGNNKEKNRRDELEKNLKTIFKNIQENNSILSTLKDDQIREYWWTANRSTVWKAITCDDRLGGNAYFRNTCNDSGTLSQANKYCRCNGDKPDDDKPNTDPPTYFDYVPQYLR
>G4130B_G4_834_1616	DIGDIIRGRDLYGGSKKEKEKREKLESKLKEIFGKIHDDVTKGGKNGEIEKRYGNDPDFYQLREDWWTANRHTVWKALTCEAPNNAKYFRQTCGSNAKAAIQASHKCRCENKSGKPDDQVPTYFDYVPQFLR
>C4013A_G4_313_0726	DIGDIIRGRDLYGGSKKEKEKREQLDDKLKKIFGDIYNEVMRGKNVEALKTRYGSDKDFFQLREDWWTENRETVWKAMTCDAPHDSKYFRGTCGSGRDATRTPRQCRCENKFGEPPDQVPTYFDYVPQYLR
>G4180A_G4_314_0727	DIGDIIRGRDLYGRDNKKDKLQEQLKQYFNNIYDNLEGAAQNHYNGDKQNNFFQLREDWWYANRRQVWKAITCDAKGFNYFRQTACNGGSPTKGYCRCNGDKPDNDMVNTDPPTYFDYVPQYLR
>C4161A_G6_315_0731	DIGDIIRGRDLYLGDRKEKVKLEENLKNLFKNLYKEIKDEQKSSYNDDGTGNYFKLREYWWNANRKDVWKAMTCGASEDAKYKVIGPDGKITESNMGQCRCFSGDPPTNLDYVPQYLR
>G4162A_G4_317_0733	DIGDIIRGRDLYLGNRKKKKNKTETERDKLDKKLKDIFKEIHEGLTTTKTKTLQERYNDATGDFFQLREDWWALNRKEVWKAITCSEQLKGNKYFRGTCAGGKLTEGYCRCNGDKPGRDNPNTDPPTYFDYVPQFLR
>C4168A_G4_320_0734	DIGDIIRGRDLYRGGGRGKGKEKLEENLKKIFKEIYEQLVKKNKEKAQERYKDDPEFFKLREDWWNNNRKKVWDAITCNAVGYQYSRPTCSTEPLSQDKCQCANTDVPTYFDYVPQYLR
>G4013A_G4_321_0738	DIGDIIRGRDLYRGNDKEKEKRDKLDENLRKIFKKIHEGLTSSAQTYYKGDKNNNFYQLREDWWMANRDQVWKAITCNAQGNTYFHATCGDSGDEKGPSQANNKCTCNNGDVPTYFDYVPQFLR
>G4168A_G4_322_0739	DIGDIIRGRDLYRGNDKENDKLEKNLQKIFTQIYNNLMKDVTNDQRKKVEAEKRYKKDDKGTKNYYKLREDWWDANRETVWKAITCEVKSGSDYFRQTACAGTSPTDGRCRCDGDQVPTYFDYVPQYLR
>G4161B_G6_835_1617	DIGDIIRGRDLYRGNNREKERRRKLEEKLRQYFTNIYDKLTREAKKHYKKDDKDPNYYKLWEDWWTENRETVWKAITCGAGQNDKYFRQTCNDDETLCHANHKCRCQKKSAINETDQVPTYFDYVPQFLR
>G4140A_G4_323_0741	DIGDIIRGRDLYRGVNGNDKLEKNLQKIFKKIHEGLTSTNGRNGEAAKKYYSDPKGNFYQLREDWWNNNRIMVWNAITCGVKGNKYFRGTCGSGEWTKDNCRCPSYKVPTYFDYVPQYLR
>G4130B_G5_836_1618	DIGDIIRGRDLYRRDKGEETELEKNLKKIFKQIHEDVTTNGKKSAEELKTRYNGDDPDFFKLREYWWALNRDQVWKAITCDARDNAKYFRATCNISSDNEKTGTLTPSHCRCDDKPNTDPPTYFDYVPQYLR
>G4168A_G4_324_0743	DIGDIIRGRDLYRRDKGKRDQLESKLKEIFKQIHSDVTTNGKKGAQTYYNDDKENYYQLREDWWTANRGTIWKAMTCSDDLKDASYFRVTCSMNGSGAQANHYCRCNGDKPDADKVNIDPPTYFDYVPQYLR
>G4140A_G4_325_0745	DIGDIIRGRDLYRRDNKKGKTDKLQEQLKKYFQKIYEELSRTRGKQNGEVKRRYEGDENYYKLREDWWTANRATVWKAITCSADHGNAYFRTTCSHVDGISKSQANHYCRCGNDQPNDYKPNIDPPTYFDYVPQYLR
>G4142A_G6_326_0747	DIGDIIRGRDLYRRDSRTDKLEKNLKDIFAKIHEDVTSSGKTNGQALQERYQNDTTDYFQLREDWWNANRETIWRALTYRAPHSAHYTKSGADGSITKSPMGQCRGVTDVPTNFDYVPQYLR
>C4168A_G4_327_0748	DIGDIIRGRDLYSGNKQEKEKRKQLENKLKKIFGIIYDNLVKKKVKEAQKRYKDDKDLFQLREDWWTANRSTVWEALTCSEQLSNSKYFRQTCSNGQHKTQNNCRCGDGKKPGANVVPTYFDYVPQFLR
>C4168A_G4_328_0753	DIGDIIRGRDLYSGNKQEKEKRKQLENKLKKIFGIIYDNLVKKKVKEAQKRYKDDKDLFQLREDWWTANRSTVWEALTCSEQLSNSKYFRQTCSNGQHKTQNNCRCGDGKKPGANVVPTYFDYVPQYLR
>C4168A_G4_329_0755	DIGDIIRGRDLYSGNKQEKEKRKQLENKLKKIFGIIYDNLVKKKVKEAQKRYKDDKDLFQLREDWWTANRSTVWEALTCSEQLSNSKYFRQTCSNGQHKTQNNCRCGDSKKPGANVVPTYFDYVPQFLR
>G4180A_G4_330_0756	DIGDIIRGRDLYSGNNKEKDRLEKNLKRIFQEIYNNLMEDLTNDQTKKGEEAEKRYNDLKGDFFQLREDWWDANRATVWKAITCGHPGGIYFRRTCGINDSWTGNDCRCPGNIKVPTYFDYVPQYLR
>G4162A_G3_837_1619	DIGDIIRGRDLYSGNNKEKEQRKKLEKNGKTIVGKIYNEATNGQALQARYKGDDNNNYSKLREDRWTANRATIWEAITCDDDNKLSNASYVRPTSTDGQSGAQGKDKCRSANKTTGNTGDVNIVPTYFDYVPQYLR
>G4162A_G4_838_1620	DIGDIIRGRDLYSGNNQEYEHRKSLEKNLITIFGKIYHEVTNGQASQARYKGDDNNNYSKLREDWWTANRGTIWEAITCDDDNKLSNASYFRPTCIDGQSGAQAKDKCRCDKEKAGKAGDVNIVPTYFDYVPQYLR
>G4013A_G1_331_0758	DIGDIIRGRDMFKSNKNVEIGLKNVFKNIHDNLSSSVKPHYKDDGFGNYYKLRNDWWTVNRDQVWKAITCKAPTGADYFKKKSDGTLHFSSHGKCGHNEGAPPTNLDYVPQFLR
>G4180A_G3_332_0759	DIGDIIRRKDLFLGIEQEKLYLESNLKRIFLKLKESLHSTIKSHYENEDENFYLLREDWWALNRRYVWDTLTCNAPDDAEYFLHNSGGLLKFSNSKCHHNQGTVLTNLDYVPQYLR
>C4172B_G6_839_1621	DIGDIIRRRDLHRGNDEEKKQRDKLEQKLKEIFQKIQGQNRTLKGLPLDKVREYWWYANRATIWEAITCDVKSGNNCFRPTCSDGGNSKSQANNKCRCTKTSGDGDVTTVPTYFDYVPQYLR
>C4130A_G5_333_0760	DIGDIIRRRDLYRGNDEEKKQRDKLEENLKKIFKNIKSENTELSTLTTEKVREYWWYANRATIWEAITCNAQGNTYFHATCSDGQSGAQARNQCRCGDDKPDADKQNIDPPTYFDYVPQYLR
>C4130B_G5_840_1622	DIGDIIRRRDLYRGNDEEKKQRDKLEENLKKIFKNIKSENTELSTLTTEKVREYWWYANRATIWEAITCNAQGNTYFHATCSDGQSGAQARNRCRCGDDKPDADKQNIDPPTYFDYVPQYLR
>C4172B_G5_841_1623	DIGDIIRRRDLYRGNDEEKKQRDKLEQKLKEIFQKIQGQNRTLKGLPLDKVREYWWYADRATIWEAITCDVKSGNNYFRPTCSDGGNSKSQANNKCRCTKTSGDGDVTIVPTYFDYVPQYLR
>C4172B_G5_334_0763	DIGDIIRRRDLYRGNDEEKKQRDKLEQKLKEIFQKIQGQNRTLKGLPLDKVREYWWYANRATIWEAITCDVKSGNNYFRPTCSDGGNSKSQANNKCRCTKTSGDGDVTIVPTYFDYVPQYLR
>C4172B_G5_842_1624	DIGDIIRRRDLYRGNDEEKKQRDKLEQKLKEIFQKIQGQNRTLKGLPLDKVREYWWYANRATIWEAITCDVKSGNNYFRPTCSDGGNSKSQDNNKCRCTKTSGEGDVNIVPTYFDYVPQYLR
>G4013A_G6_335_0777	DIGDIIRVKDLFYGNTQESAQRKKLDDKLKEIFKEIHDEVTKGRSASPLQARYQGDDNNNYSKLRKDWWTANRETVWKTITRSDKLGHNKYFRSTCKSSGGGISETREQARDKCRCPKTSEGKANDQVLTYYDYVSQFLR
>G4178A_G4_336_0778	DIGDIITGKDLYVGNRKEREKEKLQNNLKSIFKKIYGELNNPEARERYKDGDGNYYQLREDWWNANRKEVWKAITCSVEDAYYFRPTCGKGTWTNEKCQCVTHDVPTYLDYVPQFLR
>G4187B_G4_843_1625	DIGDILQGKDLFLGNPQESAQRKKLEQKLKDIFKKIHSDVRSGRNGVKDRYQNDGDNYYKLREDWWNANRAKVWYAITCGAGTSAEYFRKTCGGRNSTNEKCRCVFTDPPTYFDYVPQYLR
>G4178B_G5_844_1626	DIGDIRKRKRFSYRRDSRTDKLEKNLKEIFQKIQDKNRDKLSDLSIDKVREYWWALNRNDVWKAITCGHPGGTYFRRKACAGTRPTQGKCRCEGANVVPTYFDYVPQYLR
>C4140A_G2_337_0779	DIGDITRGKDLYLDHEPGKQHLEERLEQMFENIKNNNAAKLSELSTAQVREYWWALNRVQVWKAITCRAEEKDTYFKNRENGKLLLWNYKCGHHVNQDVPTNLDYVPQFLR
>G4162A_G4_338_0780	DIGDIVGGRDLYLGNKKKKQNGKETERDKLEGKLQSFFKNIHDNLDDSIKSNYNNDTENYYQLREDWWTANRHTVWKAMTCSDDLNNSSYFRVTCSMNGSGAQAHHYCRCNNDQPGEDKPNIDPPTYFDYVPQYLR
>G4178A_G6_845_1627	DIGDIVKGKDMFKRNDKDAAQKVLRTVFKKIKATLNEKRITHYNGVSGNCVKLREDWWAFNRREVWKAITCSAPGDVNYFRKFSGDIKVFTGGGQCRRNDNSVPTNLDYVPQLLR
>G4178A_G1_339_0781	DIGDIVKGKDMFKRNDKDAVQKGLRAVFKKINDNLNEKRITHYNDGSGNYVKLREDRWAINRKEVWKAITCSAPGDVNYFRKISGDTKVFTGGGQCRRNDNSVPTNLDYVPQFLR
>C4178A_G1_340_0782	DIGDIVKGKDMFKRNDKDAVQKGLRAVFKKINDNLNEKRITHYNDGSGNYVKLREDWWAINRKEVWKAITCSAPGDVNYFRKISGDTKVFTGGGQCRRNDNSVPTNLDYVPQFLR
>G4178A_G1_342_0788	DIGDIVKGKDMFKRNDKDAVQKGLRAVFKKINDNLNEKRITHYNDGSGNYVKLREDWWAINRNDVWEALTCSAPYYADYFKKKSGNTYNFTTEGYCGRNEGAPPTNLDYVPQFLR
>C4140A_G2_343_0789	DIGDIVRGEDLYLDHEQGINRLEARLKTIFQNIQNKNKSPLDKLSLDKFREYWWALNRVQVWKAITCGATMNDIFSKNIRNSRTTLFYYKCGHYVYKDVPTNLDYVPQYLR
>C4130A_G1_344_0790	DIGDIVRGIDMFKPNEDDKVQKGLQVVFKKIYNTLPSATQNHYKDDDISGNYYKLRDAWWTANRDQVWEAITCKAPQKVDYFRKGSNGESIFSNSGKCGGKEAPVPTNLDYVPQYLR
>C4187A_G1_345_0791	DIGDIVRGIDMFKPNVHDKVEKGLREVFKKIHDEMEGEVKNDYNPDGSGNYYKLREAWWDVNRNKVWEAITCGALPKSAYFLQSEDNKQLFLYPKCGHNNKNDLPTNLDYVPQYLR
>C4130A_G1_346_0793	DIGDIVRGIDMFKPNVHDKVEKGLREVFKKIHDEMEGEVKNYYNPDGSGNYYKLREAWWDVNRNKVWEAITCGALPKSAYFLQSEDNKQLFLYPKCGHNNKNDLPTNLDYAPQYLR
>C4161A_G1_347_0794	DIGDIVRGIDMFKPNVHDKVEKGLREVFKKIHDEMEGEVKNYYNPDGSGNYYKLREAWWDVNRNKVWEAITCGALPKSAYFLQSEDNKQLFLYPKCGHNNKNDLPTNLDYVPQYLR
>C4130B_G1_846_1628	DIGDIVRGIDMFKPNVHDKVEKGLREVFKKIHDEMEGEVKNYYNPDGSGNYYKLREAWWDVNRNKVWEAITCGALPKSAYFLQSEDNKRLFLYPKCGHNNKNDLPTDLDYVPQYLR
>C4130A_G1_349_0798	DIGDIVRGIDMFKPNVHDKVEKGLREVFKKIHDGMEDEVKNDYNPDGSGNYYKLREAWWDVNRNKVWEAITCGALPKSAYVLQSENNTQLPSYLKCGHNNKDDPPTNLDYVPQYLR
>C4168A_G1_350_0799	DIGDIVRGIDMFKPNVHDKVEKGLREVFKKIHDGMEDEVKNDYNPDGSGNYYKLREAWWNVNRNKVWEAITCGALPKSAYVLQSENNTQLPSYIKCGHNNKDDPPTNLDYVPQYLR
>C4130A_G1_351_0801	DIGDIVRGIDMFKPNVHDKVEKGLREVFKKIHDGMEDEVKNDYNPDGSGNYYKLREAWWNVNRNKVWEAITCGALPKSAYVLQSENNTQLPSYLKCGHNNKDDPPTNLDYVPQYLR
>C4140A_G1_352_0802	DIGDIVRGIDMFKPNVHDKVEKGLREVFKKIHDGMEGEVKNYYNPDGSGNYYKLREAWWDVNRNKVWEAITCGALPKSAYFLQSEDNKQLFLYPKCGHNNKNDLPTNLDYVPQYLR
>C4130B_G1_847_1629	DIGDIVRGIDMFKPNVHDKVEKGLREVFKKIHDGMEGKVKNYYNPDEAGNYYKLREAWWNVNRNKVWEAITCGALPKSAYVLQSENNTQLPSYLKCGHNNKDDPPTNLDYVPQYLR
>C4130A_G1_353_0804	DIGDIVRGIDMFKPNVHDKVERGLREVFKKIHDGMEDEVKNDYNPDGSGNYYKLREAWWNVNRNKVWEAITCGALPKSAYVLQSENNTQLPSYLKCGHNNKDDPPTNLDYVPQYLR
>G4130B_G1_848_1632	DIGDIVRGIDMFKPNVHDKVETGLREVFKKIHDGMEDEVKNDYNPDGSGNYFKLREDWWTANRDKVWQAITCNAPYKSRYFMHSENNTQLFSNRQCGHEQGNVPTNLDYVPQSLR
>C4130B_G1_849_1633	DIGDIVRGIDMFKPNVHDKVETGLREVFKKIHDGMEDEVKNDYNPDGSGNYYKLREAWWNVNRNKVWEAITCDASYKSGYFMQSESNTPLFSNPKCGHKQGKVPTNLDYVPQYLR
>G4161B_G5_850_1634	DIGDIVRGKDHFLGHNQKKINLEESLHRMFENIRSENNNLGKLSNEQVREYWWEANRREVWKAITCSAPEDAKYFRSKCSGGFKTHKKCTCANGDVPTYFDYVPQYLR
>C4168A_G4_354_0805	DIGDIVRGKDHFLGINEEKKPLEENLKKLFKKLYDELTRKHKNGTAIKSRYTKDDPDFYQLREDWWIANRDQVWEAITCNAGSGNRYFRQTACNGGKSSTQGKCRCEGANANQVPTYFDYVPQFLR
>G4178A_G6_356_0807	DIGDIVRGKDLFIGNNKRDKLEKQLQKYFNNIYENLEGAAKACYNGDKDNNFFKLREDWWEANRETVWKAITCGAHGTYFHATCSDLNESPSMARDKCRCTKTSGGKPGKSETDQVPTYFDYVPQYLR
>G4180A_G4_357_0808	DIGDIVRGKDLFIGNNKRDKLEKQLQKYFNNIYENLVREKSQAKDHYQDKNGGNFFKLREDWWTANRETVWKAMTCSDELTGASYFHATCSDSHRSETFSQAKDKCRCDGAKSANADQVPTYFDYVPQYLR
>G4013A_G4_358_0809	DIGDIVRGKDLFIGYDDKEKDKRDKLEGKLKDIFQQIHSGLLRTNGTNVDKAKARYGIDPNFFQLREDWWTENRETVWKAITCDAPEKAEYFRKTCSGEFKTHKKCRCAINDVPTYFDYVPQYLR
>G4162A_G3_360_0810	DIGDIVRGKDLFIGYNEKDQEEKKQLQENLKKIFAKIHDKLLEENQTNRKKSAKDHYQDRTGNYYQLREDWWNANRKEVWKALTCGAGEGDRYSKTITYGTTTTSYPRCGHRDENVPTYLDYVPQYLR
>G4162A_G3_361_0811	DIGDIVRGKDLFIGYNEKDQEEKKQLQENLKKIFAKIHDKLLEENQTNRKKSAKGHYQDRTGNYYQLREDWWNANRKEVWKALTCGAGEGDRYSKTITYGTTTTSYPRCGHRDENVPTYLDYVPQYLR
>G4162A_G3_851_1635	DIGDIVRGKDLFIGYNEKDQEEKKQLQENLKKIFAKIHDKLLEENQTNRMKSAKDHYQDRTGNYYQLREDWWNANRKEVWKALTCGAGEGDRYSKTITYGTTTSYPRCGHRDENVPTYLDYVPQYLR
>G4180A_G5_362_0812	DIGDIVRGKDLFIGYNEKDRKEKAKLQENLRKIFKEIHNNLQDTEAKKHYNDNDKDGNYFKLREYWWALNRKEVWKTITCSADTGNKYFRPTCGDSESPSQAQNQCRCEGANVNIVPTYFDYVPQYLR
>G4187B_G4_852_1636	DIGDIVRGKDLFIGYNQKDRAQKKKLQENLKTIFGKIYDEVTRGKTNEKALKTRYEDNDENYFQLREDWWALNRQDVWKAITCGAPKESKYFRQTCGDKENTATQASHKCRCKDDQVPTYFDYVPQYLR
>C4013A_G2_363_0813	DIGDIVRGKDLFIGYSQKYKDEKSKLEENLKKIFKKIYETLKYEKKIEHYKDDPEENFYELREYWWALNRNDVWKAITCNAPTGADYFVYKPNRLRKFSNPKCGHNEGSPLTNLDYVPQFLR
>G4013A_G2_364_0815	DIGDIVRGKDLFIGYSQKYKDEKSKLEENLKKIFKKVYETLKYEKKIEHYKDDPEENFYELREYWWALNRNDVWKAITCNAPTGADYFVYKPNRLRKFSNPKCGHNEGSPLTNLDYVPQFLR
>C4140A_G2_365_0816	DIGDIVRGKDLFLGAPNKEKIKLEENLKKIFDNIKNENAELSKLSLEEVREYWWAIHRKELWEALTCSAPKGANYFVYKLDRPKFSSDRCGHNYNGDPLTNLDYVPQYLR
>C4129A_G2_366_0817	DIGDIVRGKDLFLGAPNKEKIKLEENLKKIFDNIKNENAELSKLSLEKVREYWWAIHRKELWEALTCSAPKGANYFVYKLDRPKFSSDRCGHNYNGDPLTNLDYAPQYLR
>C4129A_G2_367_0818	DIGDIVRGKDLFLGAPNKEKIKLEENLKKIFDNIKNENAELSKLSLEKVREYWWAIHRKELWEALTCSAPKGANYFVYKLDRPKFSSDRCGHNYNGDPLTNLDYVPQYLR
>G4130B_G3_853_1637	DIGDIVRGKDLFLGHKQGKQKLEENLRNIFKNIHDHLTDAKAKSYYKNDNDPNYYQLREDWWNANRAKVWYAITCGAGTSDKYFRKSSGGVYSFSGGKCGHNDDNVPTNLDYVPQYLR
>G4187A_G4_368_0825	DIGDIVRGKDLFLGHKQKKNQKETERDKLEQKLKEIFTQIYNDVTNGRNGKKSAEAKKHYGSDENFFQLREDWWNANRETVWKAITCSADRGNAYFRQTCNDDGTSSRAIHQCRCQKKDGTHDSDQVPTYFDYVPQYLR
>C4013A_G5_369_0827	DIGDIVRGKDLFLGHKQRKINLENRLQTMFANILNDNTKELGKLTTEQLREYWWTLNRQQVWNAMICGVEQNAKYFRNTCSKGGSYKNCRCINGDVLTNFDYVPQYLR
>C4178A_G2_370_0830	DIGDIVRGKDLFLGHKQRKIQLEERLQKMFHNIKEDTPALNSLKNEEVREYWWALNRKEVWKAITCKAPKDESYSKTRVYGTTGVSHGQCGHEDQHVPTNLDYVPQYLR
>C4187A_G2_371_0834	DIGDIVRGKDLFLGHQQRKHLLEKRLETMFANIQNKNENLKSLSLDKVREYWWALNRVQVWKAITCKAKKGDIYSKTMNNGNMVFWYPKCGHHVKQDVPTNLDYVPQFLR
>C4187A_G2_372_0843	DIGDIVRGKDLFLGHQQRKHLLEKRLETMFANIQNKNENLKSLSLDKVREYWWALNRVQVWKAITCKAKKGDIYSKTMNNGNMVFWYPKCGHHVKQEVPTNWDYVPQFLR
>G4187B_G2_854_1638	DIGDIVRGKDLFLGHQQRKHLLEKRLETMFANIQNKNENLKSLSLDKVREYWWALNRVQVWKAITCKAKKGDIYSKTMNNGNMVFWYPKCGHHVRQDVPTNLDYVPQFLR
>C4187B_G2_855_1639	DIGDIVRGKDLFLGHQQRKHLLEKRLETMFANIQNKNENLKSLSLDKVREYWWALNRVQVWKAITCKAKKGDIYSKTMNNGNMVSWYPKCGHHVKQDVPTNLDYVPQFLR
>C4178A_G4_373_0844	DIGDIVRGKDLFLGHQQRKKELEENLKKIFKKIHGGLTDSGAKNHYQDDNDGNFYQLREDWWNNNRIMVWRAITCGAAGGKYFRKTCSNDTSDTNEKCRCTIHGVPTYFDYVPQFLR
>C4178B_G4_856_1640	DIGDIVRGKDLFLGHQQRKKELEENLKKIFKKIHGGLTDSGAKNHYQDDNDGNFYQLREDWWNNNRIMVWRAITCGAAGGKYFRKTCSNDTSDTNEKCRCTIHGVPTYFDYVPQYLR
>C4140A_G3_374_0849	DIGDIVRGKDLFLGHQQRKRKLEENLRKIFKEIHNNLQDTEAKKHYNDNDNDRNYYKLREDWWALNRKDVWKAITCAADDNDKYSKYLRGGITTVSNEKCGHVDQDVPTNLDYVPQFLR
>G4168A_G5_375_0851	DIGDIVRGKDLFLGHSKEKEKLEQNLKNLFKQLYEKLNDPQKSSYNDDGTGNYYKLREYWWNANRQQVWKAITCKAKNDAEYFRKKDSDGNTCTVNKCKCANGDPPTNLDYVPQYLR
>G4172B_G4_857_1641	DIGDIVRGKDLFLGNDEEKKKRDELEENLQKIFAKIHSGLTSTRGKQNGELQERYKDNDKNFFKLREDWWTANRHTVWEAITCNAGGGTYFRPTCGDALNPSLTQGDCRCDGANVDPPTYFDYVPQYLR
>C4187A_G5_376_0853	DIGDIVRGKDLFLGNDEEKKKRKPLKKNLKTIFEKIKGNNNSTLNGLPLDKVREYWWEENRETVWKALTCEVGSGTYFHATCGGDSRSPSQARNKCRCGDGKKPSKAGDNVSIVPTYFDYVPQYLR
>C4178B_G3_858_1644	DIGDIVRGKDLFLGNDKEKDQRKKLDENLKTIFGNIYEELREEQTKRKRAKPKNGQALQARYKKDGDDFFKLREDWWYANRQQVWKAITCDTEESDTYFKQSSEGKYSFTNGQCGHNEENVLTNLDYVPQHLR
>G4130B_G4_859_1647	DIGDIVRGKDLFLGNDKEKDQRKKLQQNLKKIFGKIHNGLDGEAQARYEGDKENYFFQLREDWWEANRETVWKAITCGVKDNRYFRPTCGDSGSPSMARDKCRCKKEDGKDDTDQVPTYFDYVPQYLR
>G4178B_G4_860_1648	DIGDIVRGKDLFLGNDKEKDQRKQLDKKLKEIFKKIYEGLKNKKTLKTRYGQDSPNFYKLREDWWTANRETVWKAITCDDRLGGNAYFRATCGGDSKSPSQAQKQCRCGDGKNEADQVPTYFDYVPQYLR
>G4178B_G4_861_1649	DIGDIVRGKDLFLGNDKEKDQRKQLDKKLKEIFKKIYEGLKNKKTLKTRYGQDSPNFYKLREDWWTANRETVWKAITCDDRLGGNAYFRATCGGDSKSPSQAQKQCRCGDGKNETDQVPTYFDYVPQFLR
>G4178A_G4_378_0854	DIGDIVRGKDLFLGNDKEKDQRKQLDKKLKEIFKKIYEGLKNKKTLKTRYGQDSPNFYKLREDWWTANRETVWKAITCDDRLGGNAYFRATCGGDSKSPSQAQKQCRCGDGKNETDQVPTYFDYVPQYLR
>C4172B_G6_862_1650	DIGDIVRGKDLFLGNDKEKDQRKQLDKNLKKIFKEIYDDVTKTNGEAAKKRCKDGKDPNYYKLREDWWTANRAKVWEAITCNDDDKLANASYFRKTCSDEQGGAQANNKCRCNGDQVPTYFDYVPQYLR
>G4172B_G4_863_1651	DIGDIVRGKDLFLGNDKEKDQRKQLDKNLKKIFKEIYDDVTKTNGEAAKKRYKDGKDPNYYQLREDWWNANRAKVWEAITCNDDDKLANASYFRKTCSDEQGGAQANNKCRCNGDQVPTYFDYVPQYLR
>G4162A_G4_380_0858	DIGDIVRGKDLFLGNDKEKEKRKQLDDKLKTIFKQIHDDVTKTNIALQERYKDDAKKKNFYQLREDWWTANRHTVWEAITCEVKSGSQYFRATCGSDENNATLAKNNCRCGDDKKTGKKPGEVNIVPTYFDYVPQYLR
>G4130B_G4_864_1652	DIGDIVRGKDLFLGNDKEKEKRKQLEKELKDIFKNIYDKLKNGKTNGAEARYKDTDNYYELREDWWTENRETVWKALTCKADDSNRYFRPTCAGGTTSTQGKCRCNDDQVPTYFDYVPQYLR
>C4130A_G4_381_0861	DIGDIVRGKDLFLGNDKEKEKRKQLEKELKDIFKNIYDKLKNGKTNGAEARYKDTDNYYELREDWWTENRETVWKALTCKADDSNRYFRPTCAGGTTSTQGKCRCNDNQVPTYFDYVPQYLR
>G4142A_G5_382_0863	DIGDIVRGKDLFLGNDKEKKKRDELESKLKEIFGKIMGNNNSTLTGHPLDKVREYWWALNRNDVWKALTCSEQLKGNKYFRATCSDRQGEAQANDKCRCPKTSDDKPNDQVPTYFDYVPQYLR
>G4172A_G2_383_0864	DIGDIVRGKDLFLGNNDDDKIKKGKLRGNLEKIFEKIKTSNTNMNTLSLDKVREYWWALNREDVWKALTCSAQNNEVYFINSEGGIKFSERKCGHDENAPLTNLDYVPQFLR
>G4142A_G2_384_0865	DIGDIVRGKDLFLGNNDNDKIKKEKLQENLEKIFNKFKAKYEDLKTLPIDDIREYWWALNREDVWKALTCSAPYNAHYFIKSSANKQSFSNPKCGHGDNEVLTNLDYVPQFLR
>G4168A_G2_385_0868	DIGDIVRGKDLFLGNNDNDKIKKEKLQENLEKIFNKFKAKYEDLKTLPIDDIREYWWALNREDVWKALTCSAPYNAHYFIKSSANKQSFSSEYCGHGDNEVLTNLDYVPQFLR
>G4172A_G2_386_0869	DIGDIVRGKDLFLGNNDNDKIKKGKLRGNLEKIFEKIKTSNTNMNTLSLDKVREYWWALNREDVWKALTCSAQNNEVYFINSEGGIKFSERKCGHDENAPLTNLDYVPQFLR
>C4161A_G3_387_0870	DIGDIVRGKDLFLGNNDNDKVKKEKLQNNLKSIFAKIYKELKLEKNSDYKDDDIDGNYYKLREDWWTANRDQVWKALTCFADGSEEYFIQSENNTQLFSNPKCGHEQGTVPTYLDYVPQFLR
>G4161A_G3_388_0871	DIGDIVRGKDLFLGNNDNDKVKKEKLQNNLKSIFAKIYKELKLEKNSDYKDDDIDGNYYKLREDWWTVNRDQVWKALTCFADGSEEYFIQSENNTQLFSNPKCGHEQGTVPTYLDYVPQFLR
>G4130A_G2_389_0873	DIGDIVRGKDLFLGNNDNDKVKKEKLRGNLEKIFEKIKTSNSNMDTLSLEQVREYWWALNREDVWKALTCFADGSEEYFIQSENNTQLFSNPKCGHEQGNVPTNLDYVPQFLR
>G4168A_G2_390_0874	DIGDIVRGKDLFLGNNDNDKVKKEKLRGNLEKIFEKIKTSNSNMDTLSLEQVREYWWALNREDVWKALTCFADGSEEYFIQSSDKEHSFSSEYCGHEQGNVPTNLDYVPQFLR
>G4161B_G3_865_1653	DIGDIVRGKDLFLGNNDNDRVKKEKLQNNLKSIFAKIYKELKLEKNSDYKDDDIDGNYYKLREDWWTVNRDQVWKALTCFADGSEEYFIQSENNTQLFSNPKCGHEQGTVPTYLDYVPQLLR
>C4187B_G4_866_1654	DIGDIVRGKDLFLGNPKEKNQGNHLEENLKTIFAKIHSEVTKGQTLKDRYRKDGGDFFQLREDWWDANRHQVWRAITCNAGGGRYFRATCGSGKTQTRDNCQCINFSVPTYFDYVPQYLR
>G4162A_G4_391_0875	DIGDIVRGKDLFLGNSKEKKQRKQLEENLITIFAKIYNSLKDKGGAETRYGSDKDFFQLREDWWEENREKVWKAITCHVVSGNRYFRRTCAGVKRTQTQDNCQCINGDVPTYFDYVPQYLR
>G4140A_G4_392_0876	DIGDIVRGKDLFLGNSKEKKQRKQLEEYLKTIFAKIYNSLKDKGGAETRYQDDTGDFFKLREDWWEENREKVWKAITCDVKSGNNYFRRTCSDARNPTPTDDKCQCISGTVPTYFDYVPQFLR
>G4129A_G4_393_0877	DIGDIVRGKDLFLGNSKEKVKLEKKLKKIFGIIYDNLKEEAKKKYQDEKDRNYYKLREDWWDANRETVWKAITCDATGGKYFRRTCSNDTADTHEKCRCPSYKVPTYFDYVPQYLR
>C4172B_G4_867_1655	DIGDIVRGKDLFLGNSVESAQRDKLDDNLKTIFKKIHSEVMKTRGKNVALQERYTNDGPEFLKLREDWWTANRSTVWEAITCNAKGSQYFRQTCGDTKIPSKTPNKCRCSDKPNTDPPTYLDYVPQFLR
>C4187A_G4_394_0883	DIGDIVRGKDLFLGNTKEKKQRKQLEENLKTIFAKIHSEVTKGQTLKDRYRKDGGDFFQLREDWWDANRHQVWRAITCNAGGGRYFRATCGSGKTQTRDNCQCINFSVPTYFDYVPQYLR
>G4168A_G4_395_0886	DIGDIVRGKDLFLGNTYESAQRDELDKKLKDIFKQIHGNVTKVGTNAEELKARYQKDGDNYYQLREDWWTANRHTVWEALTCDARDNAEYFRRTCGDEKTGTLTPNKCRCGDGKSKAGTNETDQVPTYFDYVPQYLR
>G4013A_G4_396_0891	DIGDIVRGKDLFLGNTYESAQRDKLEQKLKDIFKEVHGGLDGKTLQERYKKDGDNFYQLREDWWYANRETIWKAITCEAGGGNKYFRNTCGGGQNKTQNNCRCDKEKGANADQVPTYFDYVPQFLR
>G4187A_G4_397_0892	DIGDIVRGKDLFLGNTYESAQRKQLDDKLKEIFKKIYEGLKNGAQTYYKGDKNNNFFKLREDWWTANRATIWEAITCNAWGYRYFHATCGDSGDEKGPSQANNKCACNNGDVPTFFDYVPQYLR
>G4129A_G4_398_0894	DIGDIVRGKDLFLGNTYESARRKQLEDNLKDIFKKIHGGLSESAKDHYQDKNGGNFFKLREDWWDANRAKVWKAITCDAKGFNYFRQTACNGGEQTTGYCRCNGDQPGKDNPNTDPPTYFDYVPQYLR
>G4162A_G5_399_0896	DIGDIVRGKDLFLGYDKKDREQKQKLQDNLIEIFKNIKNSNPRLNDLTDDQIREYWWEENREKVWKAITCEAPESAHYFLPKCSTQTWSEDKCRCANTGVPTYFDYVPQYLR
>G4162A_G5_400_0897	DIGDIVRGKDLFLGYDKKDREQKQKLQDNLIEIFKNIKNTNPRLNDLTDDQIREYWWEENREKVWKAITCEAPESAHYFLPKCSTQTWSEDKCRCANTGVPTYFDYVPQYLR
>G4140A_G4_401_0899	DIGDIVRGKDLFLGYNEKDQQGKAKLQQRLKEIFKKIHDDVTTNGKKSAEAKERHKEDPDNNYSKLREDWWALNRKDVWKAVTCEAGNDSQYFRGTCGIGKTATQAKRQCRCVTNDVPTYFDYVPQYLR
>G4140A_G4_402_0900	DIGDIVRGKDLFLGYNEKDQQGKAKLQQRLKEIFKKIHDDVTTNGKKSAEAKERYKEDPDNNYSKLREDWWALNRKDVWKAITCEAGNDSQYFRGTCGIGKTATQAKRQCRCVTNDVPTYFDYVPQYLR
>C4161A_G3_403_0902	DIGDIVRGKDLFLGYNERDRAQKKKLQDNLKEIFKKIYEGLTTTNGKKSAKDHYQDDGTGNYYKLREDWWALNREGVWKALTCSADGSEEYFKKQSSHEYSFSNGQCGHRDENVPTYLDYVPQYLR
>G4168A_G3_404_0903	DIGDIVRGKDLFLGYNKTDKEQKVKLENNLKDIFKKIHEDVMKTRGKKGAEERYKKDKETGNYFQLREDWWDANRAKVWYAITCGAPKEAKYKVIKPDGSTTDSTWEKCRNVADVTTYFDYVPQYLR
>C4187A_G3_405_0905	DIGDIVRGKDLFPGYNEKDQQGKAKLPQNLKDIFPKIHSEVTTTSGKKSALQARYKKDGDNFFKLREDWWTANRETVWKAITCGTGESDTYFKQSSEGKYSFTNGQCGRNEGKVPTNLDYVPQFLR
>G4187A_G3_406_0906	DIGDIVRGKDLFRGNDEEKKQRKQLEENLKTIFKNIYDKLLKDNKTNGKKLAEAKERYGKDPEFLKLREDWWEANRETIWRALTCHAPNSAHYTKMLADGSIEKSPMKQCRGVTGVPTNFDYVPQYLR
>C4130B_G4_868_1656	DIGDIVRGKDLFRGNNGKDKLENKLKEIFKQIYDKLDGKKKEEAKARYGKDPNYYQLREDWWNNNRKMVWRAITCHAGQNDIYFRDACSGGKSSTPNKCRCTTHDVPTYFDYVPQYLR
>C4142A_G4_407_0907	DIGDIVRGKDLFRGYDDEEKKQRKKLENNLKGVFAKIHEELKKHKKLKEEAEERYQKDGPDYYQLREDWWALNRDQVWKAITCGHPGGTYFRDACSGGKNPTHKKCTCANGDIPTYFDYVPQYLR
>C4142A_G4_408_0908	DIGDIVRGKDLFRGYDDEEKKQRKKLENNLKGVFAKIHEELKKHKKLKEEAEERYQKDGPDYYQLREDWWALNRDQVWKAITCGHPGGTYFRDACSGGKNPTHKKCTCANGDVPTYFDYVLQYLR
>C4142A_G4_409_0909	DIGDIVRGKDLFRGYDDEEKKQRKKLENNLKGVFAKIHEELKKHKKLKEEAEERYQKDGPDYYQLREDWWALNRDQVWKAITCGHPGGTYFRDACSGGKNPTHKKCTCANGDVPTYFDYVPQYLR
>G4187A_G4_410_0912	DIGDIVRGKDLFRGYDDEEKNRREKLEQKLKEIFKKIYNDVTTNGKKSAEAQKRYNGDKDPNYYQLREDWWDANRAKVWYAITCGAGQNDKYFRQTCSNGLSWASKQCRCAINDAPTYFDYVPQYLR
>G4187B_G4_869_1657	DIGDIVRGKDLFRGYDDEEKNRREKLEQKLKEIFKKIYNDVTTNGKKSAEAQKRYNGDKDPNYYQLREDWWDANRAKVWYAITCGAGQNDKYFRQTCSNGLSWASKQCRCAINDVPTYFDYVPQYLR
>G4129A_G4_411_0913	DIGDIVRGKDLFRGYDEKDRAQKKKIQDNLKDIFKKIHDDVTSSGRNGEIEARYKDTKGDFFQLREDWWALNREDVWKALTCDAGNAQYFRKTCNDNGTLSYAIHQCRCQKKNNTPDDQVPTYFDYVPQFLR
>G4187A_G4_412_0914	DIGDIVRGKDLFRGYNEKDQQGKAKLQQNLKDIFAKIHSDVMKTSGSNGQALQTRYNGDKDPNFFQLREDWWDANRAKVWYAMTCGAPDNAEYFIKTACGGGTTPTNKKCRCVSTDPPTYFDYVPQYLR
>G4187B_G4_870_1658	DIGDIVRGKDLFRGYNEKDQQGKAKLQQNLKDIFAKIHSDVMKTSGSNGQALQTRYNGDKDPNFFQLREDWWDANRAKVWYAMTCGAPDNAEYFIKTACGGGTTPTNKKCRCVSTDPPTYFDYVPQYPR
>G4187A_G4_413_0916	DIGDIVRGKDLFRGYNEKDQQGKAKLQQNLKDIFAKIHSDVMKTSGSNGQALQTRYNGDKDPNFFQLREDWWDANRAKVWYATTCGAPDNAEYFIKTACGGGTTPTNKKCRCVSTDPPTYFDYVPQYLR
>G4187A_G4_414_0917	DIGDIVRGKDLFRGYNEKDQQGKAKLQQNLKDIFAKIHSDVMKTSGSNGQALQTRYNGDKDPNYYQLREDWWDANRAKVWYAMTCGAPDNAEYFIKTACGGGTTPTNKKCRCVSTDPPTYFDYVPQYLR
>C4187B_G3_415_0920	DIGDIVRGKDLFRGYNEKDQQGKAKLQQNLKDIFAKIHSEVTTTSGKKSALQARYKKDGDNFFKLREDWWTANRETVWKAITCGTGESDTYFKQSSEGKYSFTNGQCGRNEGKVPTNLDYVPQFLR
>G4161A_G4_416_0922	DIGDIVRGKDLFRGYNEKDQQGKAKLQQNLKNIFGNIYEELIKNGSNGQALQTRYKKDKDPNFFQLREDWWDANRAKAWYAMTCGAPDNAEYFIKTACGGGTTRTNKKCRCVSTDPPTYFDYVPQYLR
>G4161A_G4_417_0923	DIGDIVRGKDLFRGYNEKDQQGKAKLQQNLKNIFGNIYEELIKNGSNGQALQTRYKKDKDPNFFQLREDWWDANRAKVWYAMTCGAPDNAEYFIKTACGGGTTRTNKKCRCVSTDPPTYFDYVPQYLR
>G4161A_G4_418_0925	DIGDIVRGKDLFRGYNEKDQQGKAKLQQNLKNIFGNIYEELIKNGSNGQALQTRYKKDRDPNFFQLREDWWDANRAKVWYAMTCGAPDNAEYFIKTACGGGTTRTNKKCRCVSTDPPTYFDYVPQYLR
>G4142A_G3_871_1659	DIGDIVRGKDLFRGYNQKDRKEKEQLQNSLKIIFKEIHNNLQDTEVKEHYNGDGDNYYKLREDWWTENRETVWKAITCSAGEDDRYSKNIKYDTTATSNRKCGHEDQHVQTYLDYVPQYLR
>G4013A_G3_419_0926	DIGDIVRGKDLFRGYNQKDRNEKAKLQENLTKIFKEIYEELKKDRKNGEIETRYKDDGPDYFQLREDWWALNRDQVWKAITCKAERDDTYSINTGNGFRSFDFKCGHEESRVLTNLDYVPQFLR
>C4172B_G4_420_0930	DIGDIVRGKDLFYGNKQEKEKRDELDKKLKEIFTQIHEDVTKNGAEARYKDDKDLFQLREDWWDANRSTIWEALTCDVKSGNNYFRPTCGGEENKSTLDKKQCRCKDKNGQHDTNQVPTYFDYVPQYLR
>G4140A_G3_421_0931	DIGDIVRGKDLFYGNKQEKEKRKVLDEKLKTIFKQIHSEVTSGKNGRKGKNGAEARYRNDPNFFKLREDWWEANRETVWKALTCNAPEKAHYFKPSENNTQYFSNEYCGRDEEKVPTNLDYVPQHLR
>G4140A_G3_422_0932	DIGDIVRGKDLFYGNKQEKEKRKVLDEKLKTIFKQIHSKVTSGKNGRKGKNGAEARYRNDPNFFKLREDWWEANRETVWKALTCNAPEKAHYFKPSENNTQYFSNEYCGRDEEKVPTNLDYVPQYLR
>G4161A_G4_423_0933	DIGDIVRGKDLFYGNKQEKEQRDKLDEKLKDIFKEIHGGLTTTNGKKSAKDHYQDDGTGNFFKLREDWWTANRETVWKALTCNAGSGKYFHATCSHVDGQSGAQAKDKCRCDGDQVPTYFDYVPQYLR
>G4130A_G4_425_0934	DIGDIVRGKDLFYGNPHEKEQREKLDAKLKTIFGHIYEELTTTRGKQNGEIEKRYKGDAKKNFFKLREDRWYANRETVWKAITCNAQGFNYFRHTCNGGEQTKGYCRCENKTGTSGNVSIVPTYFDYVPQYLR
>G4129A_G5_426_0935	DIGDIVRGKDLFYGNPQEKEKREQLEKNLKKYFQQIHSGLSKNGAQTYYNGDTDNYYELREYWWALNREDVWKALTCDAPKESKYFRGTCGSNAKTAIQASYKCRCDGAKDASVVPTYFDYVPQFLR
>G4129A_G5_427_0936	DIGDIVRGKDLFYGNPQEKEKREQLEKNLKKYFQQIHSGLSKNGAQTYYNGDTDNYYELREYWWALNREDVWKALTCDAPKESKYFRGTCGSNAKTAIQASYKCRCDGAKGASVVPTYFDYVPQFLR
>C4130A_G4_428_0938	DIGDIVRGKDLFYGNPQEKEQREKLDEELKTIFGHIYEELTTTRGKQNGEIEKRYKGDAKKNFFKLREDWWYANRETVWKAITCNAQGFNYFRHTCNGGEQTKGYCRCENKTGASGNVSIVPTYFDYVPQFLR
>C4130B_G4_872_1660	DIGDIVRGKDLFYGNPQEKEQREKLDEKLKTIFGHIYEELTTTRGKQNGEIEKRYKGDAKKNFFKLREDWWYANRETVWKAITCNAQGFNYFRHTCNGGEQTKGYCRCENETGASGNVSIVPTYFDYVPQFLR
>C4130B_G6_873_1661	DIGDIVRGKDLFYGNPQEKEQREKLDEKLKTIFGHIYEELTTTRGKQNGEIEKRYKGDAKKNFFKLREDWWYANRETVWKAITCNAQGFNYFRHTCNGGEQTKGYCRCENKTGASGNVSIVPTYFDCVPQFLR
>C4130A_G4_430_0939	DIGDIVRGKDLFYGNPQEKEQREKLDEKLKTIFGHIYEELTTTRGKQNGEIEKRYKGDAKKNFFKLREDWWYANRETVWKAITCNAQGFNYFRHTCNGGEQTKGYCRCENKTGASGNVSIVPTYFDYVPQFLR
>C4129A_G3_431_0947	DIGDIVRGKDLFYGNPQEKKQRKELDKKLKEVFGKIHEGLKNGKAKERYKDTTNYYQLREDWWTANRETVWKAITCAAKVGDTYFMESRTNSYKFSGGKCGHNDDNVPTNLDYGPQYLR
>C4129A_G3_432_0948	DIGDIVRGKDLFYGNPQEKKQRKELDKKLKEVFGKIHEGLKNGKAKERYKDTTNYYQLREDWWTANRETVWKAITCAAKVGDTYFMESRTNSYKFSGGKCGHNDDNVPTNLDYVPQYLR
>C4129A_G3_433_0953	DIGDIVRGKDLFYGNPQEKKQRKELDKKLKEVFGKIHEGLKNGKAKERYKGTTNYYQLREDWWTANRETVWKAITCAAKVGDTYFMESRTNSYKFSGGKCGHNDDNIPTNLDYVPQYLR
>C4129A_G4_435_0954	DIGDIVRGKDLFYGNTQERAQREKLDNNLKEIFKQIHEKLTGDAQTHYEHDENYYKLREDWWALNRKEVWKAITCEAGGGKYFRATCGGSGNNASATYDKCQCANTDVPTYFDYVPQYLR
>C4178A_G4_436_0955	DIGDIVRGKDLFYGNTQESTQRKQLDENLKKYFQQIHSEVTSDKNGKNGAEELQKRYKKDDDNYYQLREDWWTANRHTVWEAITCEAKTDDKYFRNTCGGGKNPTETPSQCRCTKSSGGKAGNGDVNIVPTYFDYVPQYLR
>G4178A_G4_438_0958	DIGDIVRGKDLYGRNNRKRKQLEENLQKYFENIYYGLSNETNAKELQERYKDDTPDFLKLREDWWEANRETVWKAITCGTHDGDTYFRPTCSDGRSGAQAKDKCRCPNGNNQVPTYFDYVPQFLR
>G4161A_G4_439_0960	DIGDIVRGKDLYGRNNRKRKQLEENLQKYFENIYYGLSNETNAKELQERYKGDPEFFKLREDWWEANRHQVWKAITCNAGSGNRYFRQTCGSGKTATQANHYCRCNGDQPGHDRPNTDPPTYFDYVPQYLR
>G4129A_G3_440_0964	DIGDIVRGKDLYIGNGDYKEKVSNNLRAIFKKIYDALKDRVKETYKDDPNYYKLRDDWWNANRDDVWYAITCSAPYKSQYFIKSSDNEHSFSSEYCGHRQGSAPTNLDYVPQFFR
>C4129A_G3_441_0965	DIGDIVRGKDLYIGNGDYKEKVSNNLRAIFKKIYDALKDRVKETYKDDPNYYKLRDDWWNANRDDVWYAITCSAPYKSQYFIKSSDNEHSFSSEYCGHRQGSVPTNLDYVPQFFR
>C4140A_G3_443_0972	DIGDIVRGKDLYIGNGDYKKKVSNNLKTIFKKIYEQLTKKYKETETLYKDEEGNYLKLRDDWWNANRDDVWYAITCSAPYKSQYFIKSSDKEHSFSSEYCGHRQGSVPTNLDYVPQFLR
>G4142A_G5_444_0975	DIGDIVRGKDLYIGNKGEKKKLEERLKTMFQNIKENNYKISSPSIKQVREYWWALNRDQVWKALTCKADASSAYFRGTCGDNEKKSTRAKDKCRCRDNQVPTYFDYVPQYLR
>G4172A_G4_445_0977	DIGDIVRGKDLYIGNKKERARLEENLKKIFAKIHKEVTNGRKGKNGAEARYRNDPNFYKLREDWWDANRQQVWNAITCGVTDGDKYFRNTCSKGGDYKNCHCIGGDVLTNFDYVPQYLR
>G4187A_G4_446_0980	DIGDIVRGKDLYIGNRKEKEKVKLQQNLKEIFKKIYGELKNTKAKVHYQDDGTGNYFQLREDWWDANRHQVWRAITCNAGGGRYFRATCGSGKTQTRDNCQCINFSVPTYFDYVPQYLR
>G4187A_G2_447_0981	DIGDIVRGKDLYIGNRKEKGKLQTNLKNIFEKIYDQLTPEAKKHYKKDEDPNYYKLREYWWALNRNDVWEALTCSAPGDAKYVKYFPSNTTTVSFDQCGHNDMHVPTNLDYVPQFLR
>G4130B_G4_874_1662	DIGDIVRGKDLYIRNKKKDKLEENLKKIFGKIYEKLTDSGAKEYYQDDNGGNYYKLREDWWEENRQQVWKALTCHAPPDAEYFRKTACAGGNGTNHQCHCIGGEVPTYFDYVPQYLR
>C4142A_G4_448_0982	DIGDIVRGKDLYIRNKKKDKLEENLKTIFGKIHSDVTSGKNGRNGEAAKERYQNDTGDFLKLREDWWEANRKEVWKAMTCEAPKNSKYFRPTCSYSGDNENTTIRTPSHCRCRDDRVPTYFDYVPQYLR
>G4180A_G6_875_1663	DIGDIVRGKDLYIRNKKKERLDENLKTIFKNIYEKLLQENQKNGKNVALQKRYEGDKNNNFFKLREDWWDANRETVWEAMTCSEDLKNSSYFHATCSERNGGCSQANNKCRCKDENGKNTDQVPTYFDYVPQYLR
>G4130A_G4_449_0984	DIGDIVRGKDLYIRNKKNDKLEENLKTIFEKIHKEVTNGKNGKMNSALQERYNGDADKNYYQLREDWWYANRQQVWKALICHAPNDAEYFRKTVCSEGTSPTKGKCHCIAGEVPTYFDYVPQYLR
>C4140A_G2_450_0985	DIGDIVRGKDLYLDHEQGINRLEARLKTIFQNIQNKNKSPLDKLSLDKFREYWWALNRVQVWKAITCGATMNDIFSKNIRNSRTTLFYYKCGHYVYKDVPTNLDYVPQYLR
>G4130B_G2_876_1664	DIGDIVRGKDLYLDHEQGNNRLEARLKTIFQNIQNKNKSPLDKLSLDKFREYWWALNRVQVWRAITCKAPDKANYFEPPKNRRREFTDGHCGHNEENVPTNLDYVPQFLR
>G4130A_G2_451_0988	DIGDIVRGKDLYLDHEQGNNRLEARLKTIFQNIQNKNKSPLDKLSLDKFREYWWALNRVQVWRAITCKAPDKANYFKPPKNRRREFTDGHCGHNEENVPTNLDYVPQFLR
>G4172A_G2_452_0990	DIGDIVRGKDLYLDREKGKSRLEARLKMIFQNIYDKNPDLNTLKPEEVREYWWALNRVQVWKAITCGAGMKDIYSKITDNGRTTLSYDKCGHYVYKDVPTNLDYVPQYLR
>G4130B_G2_877_1665	DIGDIVRGKDLYLDREKGKSRLEARLKTMFKNIKDNNTKLNDLSIQEIREYWWALNRVQVWRAITCKAPDKANYFKPPKNRRREFTDGHCGHNEENVPTNLDYVPQFLR
>G4130A_G4_453_0993	DIGDIVRGKDLYLGDKGEKKKRDEFEKNLKKIFGHIYEELKDAKDHYQDTTDFYQLREDWWTANRATIWEAMTCKADGSYFRPTCYTGKGPSVAKDHCRCENKTGASGNVSIVPTYFDYVPQYLR
>C4130B_G4_878_1666	DIGDIVRGKDLYLGDKKEKLDLEEKLKVIFGNIYNELTRTATRGNKGKTNGAEERYGSDKNNNYYQLREDWWDANRKKVWEAITCGAGGGKYFRNTCGDEKNPSPTHKQCRCAGNIRVPTYFDYVPQYLR
>G4180A_G4_455_0994	DIGDIVRGKDLYLGDKKEKLDLEKKLKLFFEKIHGKLTKEAQDHYEDKDGNYYQLREDWWNANRYDVWKAITCDAPKGGVHYFRKTCSNDKADTHEKCQCIGGTVPTYFDYVPQFLR
>C4172B_G4_879_1668	DIGDIVRGKDLYLGDKKEKLKLEKKLKLFFEKIHGKLTKEAKARYTDTENYFQLREDWWTVNRATIWEAMTCEANGTYFRPTCGDSGDEEKKSTLASNRCRCNDNQVPTYFDYVPQYLR
>G4168A_G4_456_0995	DIGDIVRGKDLYLGDKKEKLKLEKKLKQYFKNIHDNLEGAAKNHYEGDYPNYYKLREDWWNNNRIMVWRAITCGAGGSQYFRATCGTGPDATRTPNQCRCPSHKVPTYFDYVPQYLR
>G4161A_G5_457_0996	DIGDIVRGKDLYLGDNRKDREQKQKLQENLNKIFNDIKKNNQSKLGRLSLDQIREYWWEENREKIWKAITCKAQGYKYFLPKCSKDTWSQDKCRCANTGVPTNFDYVPQYLR
>G4140A_G6_459_1000	DIGDIVRGKDLYLGDNRKDREQREQLEKNLKDIFEKIHKEVTSGNKGKTNVNTLKTRYGSDENYYKLREDWWEENRETVWKAITCNAGGGKYFRNTCDGGQNRTPTNHNGRCIGATVPTYFDYVPQYLR
>G4140A_G4_460_1001	DIGDIVRGKDLYLGDNRKDREQREQLEKNLKDIFEKIHKEVTSGNKGKTNVNTLKTRYGSDENYYKLREDWWEENRETVWKAITCNAGGGKYFRNTCDGGQNRTPTNHSCRCIGATVPTYFDYVPQYLR
>C4180A_G2_461_1002	DIGDIVRGKDLYLGDQERKQHLEKRLETMFANIQRNNIKLQNIPLHELREYWWALNRDQVWKAITCGATMNDIFSKNIRNGNTILFDYKCAHDNDKVTTNLDYVPQYLR
>C4168A_G3_462_1004	DIGDIVRGKDLYLGDQHEKAKLENHLKNIFAKIHEDVMKTNGAQKHYQDNDGNYYQLREDWWDANRLEVWKAITCDAPDNAKYKVIGADGRVTESTWKKCRNFADVPTNVDYVPQYLR
>G4140A_G4_463_1005	DIGDIVRGKDLYLGDQQEKAKLENNLKKVFSKIYYNLTDEVKKHYEDDDKGTENYYKLRNAWWEANRQEVWKAITCDATGGKYFRQTACSSYFPTGDKCRCTTHHVPTYFDYVPQFLR
>C4168A_G3_464_1007	DIGDIVRGKDLYLGDQQEKAKLENNLKNIFAKIHEDVMKTNGAQKHYQDNDGNYYQLREDWWDANRLEVWKAITCDAPDNAKYKVIGADGRVTESTWKKCRNFADVPTNFDYVPQYLR
>G4187A_G6_465_1013	DIGDIVRGKDLYLGDQQEKAKLENNLKRIFAKIHEGLTKANGVKDRYQNDGPDFFKLREDWWNANRNDIWKALTCGASEDAKYKVIGPDGKITESNKGQCRCFSGDPPTNLDYVPQYLR
>G4187A_G6_466_1016	DIGDIVRGKDLYLGDQQEKAKLENNLKRIFAKIHEGLTKANGVKDRYQNDGPDFFKLREDWWNANRNDVWKALTCGASEDAKYKVIGPDGKITESNKGQCRCFSGDPPTNLDYVPQYLR
>G4161A_G4_467_1017	DIGDIVRGKDLYLGDQQEKEKLENNLKEIFKKIYDNLNDIKAKTYYNGDTPDFYKLREDWWELNRLDVWKAITCNAQGNTYFRGTCSNDTTSAKGHCQCIDGTVPTNFDYVPQYLR
>C4161A_G4_468_1023	DIGDIVRGKDLYLGDQQEKEKLENNLKEIFKKIYDNLNDIKAKTYYNSDTPDFYKLREDWWELNRLDVWKAITCNAQGNTYFRGTCSNDTTSAKGHCQCIDGTVPTNFDYVPQYLR
>G4140A_G4_469_1024	DIGDIVRGKDLYLGDRKEKVKLEEKLKQYFKQLHNISKGGAKNHYGGDPDFFKLREDWWNANRQQVWNAITCGVTDGDKYFRKTCGGSGKTATQTPSQCRCTKTSGANADKVPTYFDYVPQYLR
>C4172B_G5_470_1029	DIGDIVRGKDLYLGGNKKEKNRRDDLEENLKQMFKNIQEKNSRLRDLPLDAVREYWWELNRKEVWKAITCNAVGYQYSRPTCSTEPLSQDKCQCANTDVPTYFDYVPQYLR
>G4172A_G5_471_1032	DIGDIVRGKDLYLGGNKKEKNRRDDLEENLKQMFKNVQEKNSRLRDLPLDAVREYWWELNRKEVWKAITCNAVGYQYSRPTCSTEPLSQDKCQCANTDVPTYFDYVPQYLR
>G4130B_G5_880_1671	DIGDIVRGKDLYLGGNNKEKNRRDELEKNLKKIFEKIKGNNNSKLSTLKDDQIREYWWALNRETVWEAMTCDDDKKLRGASYFHATCSDGGDGNSKSQAHDKCRCEKKGGGNVSIVPTYFDYVPQYLR
>G4162A_G4_881_1672	DIGDIVRGKDLYLGGRGRDQLESKLKEIFAKIHGGLTRKGAKDHYHDDGTGGSYQLREDWWSSNRKMVWYAITCGAAGSRYFRGTCGSGKTPTQGDCRCKTNVVPTYFDYVPQYLR
>G4130B_G4_882_1673	DIGDIVRGKDLYLGGRGRDQLESNLRKIFGKIHDNLKNKEAQEHYQHDENYSKLREDWWTENRETVWKAITCGTHDGDTYFRKTCSDERGESIANHYCRCNGDKPKADKPNTDPPTYFDYVPQYLR
>G4161A_G2_474_1033	DIGDIVRGKDLYLGHEQGNNKLEARLKTIFQNIKNKNKSPLDKLSLEQVREYWWALNREDVWKALACFADGSEEYFIQSENNTQLFSNPKCGHEQGNVPTNLDYVPQFLR
>G4161A_G2_475_1034	DIGDIVRGKDLYLGHEQGNNKLEARLKTIFQNIKNKNKSPLDKLSLEQVREYWWALNREDVWKALTCFADGSEEYFIQSENNTQLFSNPKCGHEQGNVPTNLDYVPQFLR
>G4161A_G4_476_1038	DIGDIVRGKDLYLGKKKKKQNEKETERDQLESKLKEIFQQIHSGLSKNGAEARYGSDTKNFYQLREDWWTANRATVWKAITCNAKGFNYFRQTACNGGSPTKGYCRCDGDQVPTYFDYVPQFLR
>G4161B_G6_883_1674	DIGDIVRGKDLYLGKKKKKQNEKETERDQLESKLKEIFQQIHSGLSKNGAEARYGSDTKNFYQLREDWWTANRATVWKAITCNAKGFNYFRQTACNGGSPTKGYCRRDGDQVPTYFDYVPQFLR
>G4130A_G4_477_1039	DIGDIVRGKDLYLGKKKKNQTERDKLEENLQKIFKKIYNELTSTNGVKSRYKGDPEFFKLREDWWALNREDVWKALTCEAYGTYFHATCGDSGSPSMARDKCRCKDKNGKSETDQVPTYFDYVPQYLR
>G4129A_G4_478_1040	DIGDIVRGKDLYLGKKKRGQTERDQLEKELKEIFKKIYEGLKKDRKNWAEELKTRYEDGKDPDFFKLREDWWTANRETVWKAMTCSEKLSNSSYFRPTCIDGRGGAQANHYCRCNNDNPDDDKPNIDPPTYFDYVPQYLR
>G4180A_G4_479_1041	DIGDIVRGKDLYLGKKKRGQTETEREKLENKLKVIFGNIYGNLDKNNRYNDDTPEYYKLREAWWNANRHTVWEAITCNDDNKLAGAHYFRPTCNSADEKGQYQAKDKCRCDGANVDPPTYFDYVPQFLR
>C4013A_G2_480_1042	DIGDIVRGKDLYLGKNESEKRTKEKLQGNLVNIFKKFKEKYGDLKDVPIDDIREYWWALNRKDVWKALTCNAPYEAQYYIKSSRSELSFSNEYCGHKKNEDPLTNLDYVPQFLR
>G4162A_G3_481_1044	DIGDIVRGKDLYLGNGDYKEKVSNNLRAIFKKIYDALEDTVKETYKDDPNYYKLREHWWTVNRDQVWQAITCNAPYKAWYFMHSEDNTLLFSNYKCGHYEDAPPTNLDYVPQFLR
>G4161A_G5_482_1047	DIGDIVRGKDLYLGNKKKKQKGKETEREKLEKNLKEIFDKIKRNNSKLSTLKDDQIREYWWTANRSTVWKAITCDDDNNLSKAKYFRPTCNGGKSSTPNKCRCDDKPKDGKANDNVSIVPTYFDYVPQFLR
>G4162A_G4_483_1048	DIGDIVRGKDLYLGNKKKKQNETEREKLEQKLKEIFAKIHEGLSRTSTRGKKGQKSAKDYYQDDNDENYSKLREDWWTANRATVWKALTCDEDNKLAGASYFRPTCGDSRSPSQARNKCRCDDKPKTGKPKAGNGDVNIVPTYFDYVPQYLR
>C4187B_G4_884_1675	DIGDIVRGKDLYLGNKKKKQNGKKTEREKLEQKLKEIFAKIYEELIKKKAQAKKHYENDTENYYKLREDWWALNRKEVWKAITCHAGQSAQYFRHTCGAGKDRTATNHDCQCANTDVPTYFDYVPQYLR
>G4140A_G4_484_1049	DIGDIVRGKDLYLGNKKKNEKDREKEKLELKLKSFFEQIYNSLEEKERNHYNDDDPDFLKLREDWWTANRHTVWEAITCDDDNKLRGASYFRTTCSDTKGSSVANNKCRCPNGNNQVPTYFDYVPQYLR
>G4129A_G4_485_1050	DIGDIVRGKDLYLGNKKKRGQTEREKLEDNLKNIFKEIYDDVTNGKNEKKQALQERYKKDPGFFKLREDWWTANRATIWEALTCEVGSGTYFRQTCGTGTATYEKCRCSDKPNIDPPTYFDYVPQYLR
>C4013A_G4_486_1051	DIGDIVRGKDLYLGNKKKSENKREKEKLENKLKEYFEKIYNSLERSIKSQYDEDKNFFKLREDWWDANRETVWKAMTCSEDLKNSSYFHATCNDTGQGPSQTHNKCRCKDENGKNAGKGSDDVSIVPTYFDYVPQYLR
>C4168A_G4_487_1053	DIGDIVRGKDLYLGNKKQNEIQREKEKLQQNLKEIFKKIHDKLEQPAKDHYKDDGPNYYQLREDWWYANRIMVWNAITCGAGGSQYFRPTCGSGKSATRADGQCRCPSHKVPTYFDYVPQFLR
>G4140A_G4_488_1058	DIGDIVRGKDLYLGNKKYNETEREKEKLQNNLKFIFQKIYDGLNDKAKEYYSDDKSGNFYQLREDWWDANRLEVWKAITCGAPDEGEYFRKTACGGQFEAKNNCRCKTNDVPTYLDYVPQFLR
>G4013A_G4_489_1059	DIGDIVRGKDLYLGNNKEKKQLEENLKKIFKEIYDKLDGKNGKKTLQERYKDDKENFFQLREDWWALNRDQVWKAITCGAAGGTYFRKRACSSYYPTGEDCRCKTNYVPTYFDYVPQYLR
>G4013A_G4_490_1060	DIGDIVRGKDLYLGNNKEKKQLEENLKKIFKEIYDKLDGKNGKKTLQERYKDDKENFLQLREDWWALNRDQVWKAITCGAAGGTYFRKRACSSYYPTGEDCRCKTNYVPTYFDYVPQYLR
>G4162A_G4_491_1061	DIGDIVRGKDLYLGNNKKDKLQIKLKEYFKKIYEQLDRSIRSKYDETSENYFQLREDWWTANRETVWEALTCEAPKDSKYFRQTCGDNENTTIRTPSHCRCNDGKKPGTNADNPNIDPPTYFDYVPQYLR
>G4168A_G4_492_1062	DIGDIVRGKDLYLGNPQEKGKRDKLEDNLKKIFQKIHSDVTRGSNGAKDRYKKDEEDGNYYQLREDWWDANRGTVWKAITCEAKTDDKYFRNTCNGGSPTKGYCRCGNDEPGNDKPNIDPPTYFDYVPQYLR
>C4161A_G4_494_1063	DIGDIVRGKDLYLGNPQESAQRKKLEQKLKDIFKKIHEGLKGDAQKDYNDATGNYYKLREDWWNANRAKVWYAITCGAGTSDKYFRRTCSNDTADTHEKCRCVNRADVPTYFDYVPQYLR
>C4140A_G4_495_1065	DIGDIVRGKDLYLGNPQESAQRKVLDENLKKIFKNIYDKLDKKDRYNGDDNYYQLREDWRALNRDQVWKAITCEAYGTYFRATCSDGQSGAQAKNKCTCNNGDVPTYFDYVPQYLR
>C4140A_G4_496_1066	DIGDIVRGKDLYLGNPQESAQRKVLDENLKKIFKNIYDKLDKKDRYNGDDNYYQLREDWWALNRDQVWKAITCEAYGTYFRATCSDGQSGAQAKNKCTCNDGDVPTYFDYVPQYLR
>C4140A_G4_497_1067	DIGDIVRGKDLYLGNPQESAQRKVLDENLKKIFKNIYDKLDKKDRYNGDDNYYQLREDWWALNRDQVWKAITCEAYGTYFRATCSDGQSGAQAKNKCTCNNGDVPTYFDYVPQYLR
>G4140A_G4_498_1069	DIGDIVRGKDLYLGNPQESTQRKVLDEKLKEIFAKIHSEVTNGVKERYKGDAKKNFYQLREDWWYANRATIWEALTCEAKTDDKYFRNTCSNDKAGTSGKCRCSDKPNTDPPTYFDYVPQYLR
>G4140A_G4_499_1070	DIGDIVRGKDLYLGNPQESTQRKVLDEKLKTIFGKIHGGLSEEAKTHYKDNDKKNFYQLREDWWTANRATVWKAITCEAKTDDKYFRNTCNGGSPTKGYCRCNDDQPNADKPNTDPPTYFDYVPQYLR
>G4140A_G4_500_1073	DIGDIVRGKDLYLGNTHESTQRIILENNLKTIFGHIYEELIKNGSNGQIEARYQDDDKKNFFKLREDWWTANRSTVWKAITCHAGESDKYFRKTCGGSGKTATQTPSQCRCTKTSGANADKVPTYFDYVPQYLR
>C4140A_G3_501_1074	DIGDIVRGKDLYLGYDDEEKEKRKQLEKNLKKFFQKIHDDVMKTSGRTNGKKSAEAQKRYNDATGNYYKLREDWWNANRDQVWKAITCDAADNDEYFENSSDGLYVFSNGQCGRNEGKVPTNLDYVPQHLR
>C4130A_G3_502_1078	DIGDIVRGKDLYLGYDDEEKKQREQLEKKLKTIFGNIYKDVTKDKKKMAEAQERYGKDPNYYKLREDWWALNRKDVWKAITCKAPEEYHYFQPAQNGTREFTNDRCGREDENVPTNLDYVPQFLR
>C4130A_G4_503_1081	DIGDIVRGKDLYLGYDDEEKNRRDQLESKLKEIFAKIHEDVTSRRTNKETAKERYKDDGGDFFQLREDWWTANRHTVWEALTCEATDTAQYFRNTCGSGEWTKDKCRCQKKDNKPNTDPPTYFDYVPQYLR
>G4013A_G4_504_1082	DIGDIVRGKDLYLGYDDEEKNRRKKLDDKLKKIFKEIYDDVTSTSGRTNGKTNKEAAKERYKDTDNYYELREDWWALNRNDVWKAITCNAKGSQYFRPTCGDDNESLSHASHKCRCRSKNFTEETDQVPTYFDYVPQFLR
>C4178B_G5_885_1676	DIGDIVRGKDLYLGYDDKEKDQREKLENKLKDIFKNIKKENNPKLSTLEDEEIREYWWELNRQQVWKALTCEAPPDAKYFRFTCSKGGSIAHEKCQCIDRTAPTNFDYVPQYLR
>G4178A_G5_505_1084	DIGDIVRGKDLYLGYDDKEKDQREKLENKLKDIFKNIKKENNPKLSTLEDEEIREYWWELNRQQVWKALTCEAPPDAKYFRFTCSKGGSIAHEKCQCIDRTVPTNFDYVPQYLR
>G4161A_G4_506_1090	DIGDIVRGKDLYLGYDDKEKEQRKQLEDKLKKIFKKIHGELMDAKTRYNGDEANDFFKLREDWWTANRHTVWKAITCDEENKIRDAQYFRGTCGGEKTETLAKNNCRCDNVNIVPTYFDYVPQFLR
>G4161A_G4_507_1093	DIGDIVRGKDLYLGYDDKEKEQRKQLEDKLKKIFKKIHGELMDAKTRYNGDEANDFFKLREDWWTANRHTVWKAITCNDDNKLRDAQYFRGTCVGNGKHSTLTNDKCRCEGANADPPTYFDYVPQYLR
>G4140A_G4_508_1094	DIGDIVRGKDLYLGYDDKEKKRREKLEDNLKEIFKKIYDNLGNTTIKSKYNGDTKDYFQLREDWWYANRHTVWEAITCDDDKKLAGASYFRTTCNDYGTSSRAIHKCQCEKKGGGNVNIVPAYFDYVPQYLR
>C4172B_G4_886_1677	DIGDIVRGKDLYLGYDDKEKKRREKLENNLKDIFKNIYNDVTTNGKNWKTLKKRYGSDTTNYYQLREDWWNNNRKLVWYAMTCGAGTSDKYFRDACSGGTTATNKKCRCAAGTVPTYFDYVPQYLR
>C4172B_G4_509_1096	DIGDIVRGKDLYLGYDDKEKKRREKLENNLKDIFKNIYNDVTTNGKNWKTLKKRYGSDTTNYYQLREDWWNNNRKMVWYAMTCGAGTSDKYFRDACSGGTTATNKKCRCAAGTVPTYFDYVPQYLR
>G4142A_G4_510_1097	DIGDIVRGKDLYLGYDEKEKDRRRKLEEKLQKIFGDIYNEVMRGMKGKNVDALQTRYGSDTTNYYQLREDWWALNREDVWKALTCSDKLSNASYFRGTCGGSGNNARRALSQCRCGDGDKAKPGKAGDDVNIVPTYFDYVPQFLR
>G4162A_G4_887_1678	DIGDIVRGKDLYLGYDEKEKKRRKQLEDNLRKIFGKIYEKLTDSGAKEYYQDDTDKNYYKLREDWWTANRATVWTAITCSAGSGRYFRKTCGGGDEKTGTLTPSQCRCDGAKSAKGGDVNIVPTYFDYVPQFLR
>G4180A_G4_888_1679	DIGDIVRGKDLYLGYDKKEKEQRDKLEQKLKEIFAKIHDQLTREAKKHYKKDEDDGGNYYQLREDWWNAKRATIWEAITCDEDKKLASASYFRATCNDRNGNSQYQTQNQCRCRDHQVPTYFDYVPQYLR
>G4130A_G4_513_1098	DIGDIVRGKDLYLGYNETDREKKRKLQQNLKEIFAKIYGKLKDAQKHYENDTTNYYQLREDWWNINRKKVWDAITCGVSGSYYFRTTCSEGTNPTDDKCQCIDQTVPTYFDYVPQYLR
>G4130A_G5_514_1099	DIGDIVRGKDLYLGYNKKEKEKREDLEKNLKKIFDKIKGNNNKTLKDLPLDAVREYWWEANREKVWEAITCNAQGNRYFRATCGGDSQGPSVAQNQCRCDGAKGASVVPTYFDYVPQYLR
>G4142A_G4_515_1101	DIGDIVRGKDLYLRDKGKRDKLENNLKTIFKKIYDKLDGENGKKQDAKERYKDESGNYYKLREDWWNNNRIMVWYAITCGVSGSHYFRQTCGSGEWTKDNCRCTIHGVPTYFDYVPQYLR
>G4142A_G4_516_1102	DIGDIVRGKDLYLRDKGKRDKLENNLKTIFKKIYDKLDGKNGKKQDAKERYKDESGNYYKLREDRWNNNRIMVWYAITCGVSGSHYFRQTCGSGEWTKDNCRCTIHGVPTYFDYVPQYLR
>G4142A_G4_517_1103	DIGDIVRGKDLYLRDKGKRDKLENNLKTIFKKIYDKLDGKNGKKQDAKERYKDESGNYYKLREDWWNNNRIMVWYAITCGVSGSHYFRQTCGSGEWTKDNCRCTIHGVPTYFDYVPQYLR
>G4178A_G4_518_1105	DIGDIVRGKDLYLSYDKKEKEQREKLEENLQKIFKKIHGGLTSTNGVKERYNDDTPYYYKLREDWWTANRDQVWKAITCKAPDNAQYFRGTCGDNEKTAPQAKKQCRCDGDQVPTYFDYVPQFLR
>G4180A_G5_519_1106	DIGDIVRGKDLYRGDKGEKKYLEENLKQMFENIKGNNNKLGGLSTKQVREYWWALNRDQVWKAITCNDVGAQYFRNTCSNGQNKTQNNCRCDGDQVPTYFDYVPQYLR
>G4180A_G5_520_1107	DIGDIVRGKDLYRGDKGEKKYLEENLKQMFENIKGNNNKLGRLSTKQVREYWWALNRDQVWKAITCNDVGAQYFRNTCSNGQNKTQNNCRCDGDQVPTYFDYVPQYLR
>G4172A_G4_524_1109	DIGDIVRGKDLYRGDKKKNQTERDELENKLKKIFKEIHSEVTSGNNKDALKTRYNDNEENYYKLREDWWYANRETVWKAITCSAPDEAQYFGGTCRGHGKYPTLAIHKCRCEGANIVPTYFDYVPQFLR
>G4142A_G5_525_1112	DIGDIVRGKDLYRGGGRGKGKEKLEENLKKIFENIKNTNPRLTDLTDDQIREYWWELNRDQVWKAITCNAQGSQYFRPTCSIEPLSQDKCHCINGGVPTNFDYVPQYLR
>G4013A_G4_526_1113	DIGDIVRGKDLYRGGNTKEKRQRKQLDDKLKKIFKQIHGGLSKNNGAQTYYQDDNGGNYFQLREDWWYANRQEIWKAITCDAPDDAQYFRGTCGGEKTASLAKDKCRCDGKKTGKKPGEVNIVPTYFDYVPQFLR
>G4180A_G4_527_1114	DIGDIVRGKDLYRGNDEEKNRRDKLEKSLKTIFGNIYEELKKDNNNAALKTRYEHDAADYYQLREDWWALNRKEVWKTLTCDAGGGTYFRFTCSNDTTLAHNNCTCVDGDPPTYFDYVPQYLR
>G4140A_G5_528_1115	DIGDIVRGKDLYRGNKKENKQRKQLDDSLKEIFENIKESDSKLTKLNDDQIREYWWALNRNDVWKAMTCDARDNAQYFRKTCGSGNNAKRAPSHCRCENILGEPPDQVPTYFDYVPQYLR
>G4129A_G4_529_1116	DIGDIVRGKDLYRGNKKKNHNETEREKLENKLKEIFKQIHDDVTKRNKELKTRYTNDGDNYFQLREDWWNNNRIMVWRAITCGVKGNKYFRQTCGSGNWTGEDCRCPSHKVPTYFDYVPQYLR
>G4129A_G4_530_1120	DIGDIVRGKDLYRGNKKKNHNETEREKLENKLKEIFKQVHDDVTKRNKELKTRYTNDGDNYFQLREDWWNNNRIMVWRAITCGVKGNKYFRQTCGSGNWTGEDCRCPSHKVPTYFDYVPQYLR
>G4180A_G4_531_1121	DIGDIVRGKDLYRGNKQEKEQREKLENNLKEIFKKIHGKLKEAKDYYEDDTKNYYQLREDWWTANRHTVWKAMTCKADTGNAYFRRTCIDGRGESLANHKCRCPNETDQVPTYFDYVPQFLR
>C4172B_G4_889_1680	DIGDIVRGKDLYRGNNGKDKLEENLKRIFGKIHEAVTSTRGKNMQALQERYTNDAPEFYKLREDWWNNNRKMVWRAITCGAAGGTYFRPTCGSAKTPTNKQCRCTTRVVPTYFDYVPQYLR
>G4172B_G4_890_1681	DIGDIVRGKDLYRGNNGKDKLEENLKRIFGKIYDKLDGKKGKKQDAKERYEDESGNYYQLREDWWNNNRKMVWYAITCGAGQNDKYLRPTCGSGEWTKDKCRCATNYVPTYFDYVPQYLR
>C4172B_G4_891_1682	DIGDIVRGKDLYRGNNGKDKLEENLKRIFGKIYDKLDGKKGKKQDAKERYKDESGNYYQLREDWWNNNRKMVWYAITCGAGQNDKYFRPTCGSGEWTKDKCRCATNYVPTYFDYVPQYLR
>C4172B_G4_892_1684	DIGDIVRGKDLYRGNNGKDKLEENLKRIFGKIYDKLDGKKGKKQDAKERYKDESGNYYQLREDWWNNNRKMVWYAMTCGAGTSDKYFRDACSGGTTATNKKCRCAAGTVPTYFDYVPQYLR
>G4140A_G4_532_1122	DIGDIVRGKDLYRGNNKRDKLEKQLQKYFNNIYENLVREKSQAKDYYQDENGGNFFKLREDWWTANRATIWEALTCDEDKKLAGAHYFRPTCGESRSPSVARDKCRCEKKRGTSGDGDVNIVPTYFDYVPQFLR
>G4187A_G4_533_1123	DIGDIVRGKDLYRGNNRENDKLETKLKEYFKKIYDKLLKDNKTNVALQKRYKGDDKKNFYRLREDWWNANRQEVWKAMTCDAPDDSKYFRGTCGSGKTASLADVQCRCDGANADQVPTYFDYVPQFLR
>G4178A_G4_534_1124	DIGDIVRGKDLYRGNSKEKDKLEQNLKNLFKKLYEELTKDNDNAALKARYGSDKDPNFFKLREDWWDANRQEIWKAITCNDDNKLSNAQYFRGTCGTGTATYEKCHCNDGDVLTNFDYVPQFLR
>G4142A_G4_535_1129	DIGDIVRGKDLYRGNSKEKDNLEKKLIEYFKELHKHLDQKTKNHYTKDDPYYYKLREDWWTANRAKVWEAITCKANDDDKYFRKTACGTGTSTHKQCRCIDKPNAGKGSGNVSIVPTYFDYVPQYLR
>G4178A_G4_536_1131	DIGDIVRGKDLYRGNSQEKDKLEPNLKNLFQKLYEELTKDNDNAALKARYGSDKDPNFFKLPEEWWEANRPEIWKAITCNDDNKLSNAQYFRGTCGTGTATYEKCHCNDGDVLTNFDYVPQFLR
>C4178A_G4_537_1132	DIGDIVRGKDLYRGYDDEEKDQRKKLESNLKGVFAKIHEELKDAKEHYKDEDDREKNYYKLREDWWTANRHTVWEAMTCSDKLASASYFRPTCGDSRSPSMARDKCRCDKDKGGNAIKGSGNVNVVPTYFDYVPQYLR
>C4013A_G4_538_1135	DIGDIVRGKDLYRGYDDEEKKQRKKLENNLKKIFEKIHEDVTKNGAEARYGGDPDFLKLREDWWELNRETVWKALTCEVGSGTYFRPTCDSDDGKSQSQATKQCRCDKEKGAKDGDQVPTYFDYVPQFLR
>G4161A_G4_539_1136	DIGDIVRGKDLYRRDKGEETKLEKNLQNIFKEIYEELKDPRAKERYKDTKNFYQLREDWWTANRHTVWKAITCSDDLKDNRYFRQTCSDTHGSFVAIHYCRCNNDQPNADNPNTDPPTYFDYVPQYLR
>G4129A_G5_540_1137	DIGDIVRGKDLYRRDNKKDKLEKNLQNIFKQIHEGLTTTNGKTLQERYKGDTTNYYQLREYWWALNRQEVWTAITCGAGGGKYFRNTCDGGQNRTATQNNCRCINFSVPTYFDYVPQYLR
>C4178A_G5_541_1138	DIGDIVRGKDLYRRDSRTDKLEKNLKEIFQKIQDKNRDKLSDLSIDKVREYWWALNRNDVWKAITCGHPGGTYFRRKACAGTRPTQGKCRCEGANVVPTYFDYVPQYLR
>C4178B_G6_893_1685	DIGDIVRGKDLYRRDSRTDKLEKNLKEIFQKIQDKNRDKLSDLSIDKVREYWWALNRNDVWKAITRGHPGGTYFRRKACAGTRPTQGKCRCEGANVVPTYFDYVPQYLR
>C4013A_G4_542_1148	DIGDIVRGKDLYSGNKKEKNRRQQLDDKLKEIFKEIHSGLSNNVVKARYEGDTKNYYQLREDWWTANRGTVWKAITCGTHDGDTYFRATCSDSHRSGTFSQAKDHCRCNGDKPGEDKPNIDPPTHFDYVPQYLR
>C4013A_G4_543_1149	DIGDIVRGKDLYSGNKKEKNRRQQLDDKLKEIFKEIHSGLSNNVVKARYEGDTKNYYQLREDWWTANRGTVWKAITCGTHDGDTYFRATCSDSHRSGTFSQAKDHCRCNGDKPGEDKPNIDPPTYFDYVPQYLR
>G4161A_G4_544_1150	DIGDIVRGKDLYSGNKKKKQTEREKLEKKLKEIFGDIYEQLKKHKKLKEEAEKRYNDTTNYYQLREDWWTANRHTVWKAITCSADAGNTYFRKTACGGGRSATPNKYCRCNGDKPGEDKENVDPPTYFDYVPQYLR
>G4187A_G4_545_1153	DIGDIVRGKDLYSGNNKEKKQRKQLDDNLKTIFDKIKKSDNKLTSLKDDQIGEYWWEANRETIWKALTCHAPPDAQYFRGTCGSDEKNSTLTPNKCRCEGAKSAKADQVPTYFDYVPQFLR
>G4187A_G5_546_1154	DIGDIVRGKDLYSGNNKEKKQRKQLDDNLKTIFDKIKKSDNKLTSLKDDQIREYWWEANRETIWKALTCHAPPDAQYFRGTCGSDEKNSTLTPNKCRCEGAKSAKADQVPTYFDYVPQFLR
>G4180A_G4_547_1155	DIGDIVRGKDLYSGNNKEKNRRQQLEQKLKDIFKKIYEELKDAKDRYKDTENYFQLREDWWTANRATVWKAITCNAGASQYFRATCSDTGQGPSMTPSQCRCDDKANTDPPTYFDYVPQYLR
>G4130B_G4_894_1686	DIGDIVRGKDLYSGNSKEKKQRDKLEQKLKEIFKKIYEELKGAKTHYEGDEANNFFQLREDWWNANRQEVWKAITCDAGNAQYVGLTCSEGGSSAHEKCTCASGDIPTYFDYVPQFLR
>G4130B_G4_895_1687	DIGDIVRGKDLYSGNSKEKKQRDKLEQKLKEIFKKIYEELKGAKTHYEGDEANNFFQLREDWWNANRQEVWKAITCDAGNAQYVGLTCSEGGSSAHEKCTCASGDVPTYFDYVPQFLR
>C4187A_G1_548_1156	DIGDIVRGKDMFKPNDADKVEKGLQVVFKKIYEGFLDKGVKVHYKENKDGNYVKLREDWWMANRDQVWKAITCKAPGDVNYFRKISEDTRTFENAGKCRRNDNKVPTNLDYVPQFLR
>G4187B_G1_896_1689	DIGDIVRGKDMFKPNDADKVEKGLQVVFKKVYEGFLDKGVKVHYKENKDGNYVKLREAWWKANRDQVWKAIACKAPGDVNYFRKISEDTRTFENAGKCRRNDNKVPTNLDYVPQFLR
>C4178B_G1_897_1690	DIGDIVRGKDMFKPNDADKVQKGLQVVFKKIYKSLSPEAKNHYKDDDISGNYSKLREDWWIANRDQVWRAITCKAPQDANYFRKGLDGSDVFTSQGQCGHSETNVPTNLDYVPQFLR
>G4140A_G1_549_1161	DIGDIVRGKDMFKPNDKVEKGLREVFKKIHEDLSTDMKKVYPEDVTGNYFKLREDWWTANRDKVWQAITCNAPYKSRYFMHSENNTQLFSNRQCGHEQGNVPTNLDYVPQFLR
>C4129A_G1_550_1162	DIGDIVRGKDMFKPNDKVEKGLREVFRKIYNGLTHQAKTHYADEDGSENYYKLREDWWTANRDKVWEAITCRAPQKANYFKNVAGNIQQFTDIGKCGHGDKDVPTNLDYVPQFLR
>G4162A_G1_552_1163	DIGDIVRGKDMFKPNPEDKVHEGLKVVFRKINNSLSLLAQKHYADEDGSGNYYKLREAWWKANRDQVWKAITCKAPGDVNFFIKNSDGSRGFTSQGQCGRNERNVPTNLDYVPQFLR
>C4180A_G1_554_1166	DIGDIVRGKDMFKPNVHDKVEKGLQVVFGKIYNSLNGKAISHYTDTHGSIDYDKLREDWWMANRDQVWRAITCKAPQDANYFRKISGDTKVFTSQGQCGHSETNVPTNLDYVPQFLR
>C4180A_G1_556_1171	DIGDIVRGKDMFKPNVHDKVEKGLQVVFGKIYNSLNGKAISHYTDTHGSIDYDKLREDWWMANRDQVWRAITCKAPQDANYFRKISGDTKVFTSQGQCGHSETNVSTNLDYVPQFLR
>C4180A_G1_558_1172	DIGDIVRGKDMFKPNVHDKVEKGLQVVLGKIYNSLNGKAISHYTDTHGSIDYDKLREDWWMANRDQVWRAITCKAPQDANYFRKISGDTKVFTSQGQCGHSETNVPTNLDYVPQFLR
>C4140A_G1_559_1173	DIGDIVRGKDMFKRNNHDNVENGLKAVFKKIYEGYLDKGAREHYKEVKNGNYYKLREAWWKANRDQVWKAITCKAPQDANYFTKESDGTLHFSSHGKCGHNEGAPPTNLDYVPQFLR
>C4142A_G1_560_1174	DIGDIVRGKDMFKRNNHDNVENGLREVFKKIHKSLSPEVQKHYEDDGSGNYYKLREDWWTANRNQVWRALTCGAGEKDTYFTYSNDNTQLFSNPKCGHSNGGDPLTNLDYVPQFLR
>C4180A_G1_562_1176	DIGDIVRGKDMFKRTDKDEVKEGLKVVFSKIYKSLTPEARKHYTDTHGSIDYDKSREDWWAINRKEVWKAITCKAPGDVNFFIKNSDGSRGFTSQGQCGRNERNVPTNLDYVPQFLR
>C4180A_G1_564_1177	DIGDIVRGKDMFKRTDKVENGLKKVFDKIYAKLGPEGKNYPDDGSGNYYKLREAWWTANRDQVWKAITCNAPYKSRYFIQSENNTQLFSNRQCGHGEHEVLTNLDYVPQYLR
>C4180A_G1_565_1178	DIGDIVRGKDMFKRTDKVENGLKKVFDNIYAKSGPEGQTYPDDGSGNYYKLREAWWTANRDQVWKAITCNAPYKSRYFIQSENNTQLFSNRQCGHGEHEVLTNLDHVPQYLR
>G4142A_G1_566_1179	DIGDIVRGKDMFKRTDNVEKGLRAVFGKIYKSLSLLAQNYYADDGSGNYVKLREDWWIANRDQVWKAITCKAPKDAHYFLKSSPDFKSFSDHKCGHDENAPLTNLDYVPQFLR
>G4168A_G1_567_1180	DIGDIVRGKDMFKRTEKDDVEKGLKIVFQKIYEGLNGNEKPHYTNDRGLADYVKLREDWWTINRDQVWRAITCYIPYYVNYFKNISEKSRNFTDDGKCGHYEGAPPTNLDYVPQFLR
>G4140A_G3_568_1185	DIGDIVRGKDMYVGYDEKEKNRRKQLENKLKDIFGNIYKDLTKKKGRNGKNREIETRYENDGPNYYQLREDWWALNREDVWRAITCNAPDKAEYFVYKSGSLSNFSNPKCGHKQGNVPTNLDYVPQFLR
>C4168A_G6_569_1186	DIGDIVRGKDMYVVNKGEKDRLENNFKDIFAKICHGLTDSGAKNHYGSDAPYYYKLREDWWTANRATIWEAITCEAGGDKYFRATCNGGERTEGYCRCKDDQVPTFFDYVPQYLR
>C4168A_G4_570_1187	DIGDIVRGKDMYVVNKGEKDRLENNFKDIFAKIYHGLTDSGAKNHYGSDAPYYYKLREDWWTANRATIWEAITCEAGGDEYFRPTCNGGKSSTPNKCRCGDGDVNIVPTYFDYAPQYLR
>C4168A_G4_571_1188	DIGDIVRGKDMYVVNKGEKDRLENNFKDIFAKIYHGLTDSGAKNHYGSDAPYYYKLREDWWTANRATIWEAITCEAGGDKYFRPTCNGGKSSTPNKCRCGDGDVNIVPTYFDYVPQYLR
>G4162A_G6_898_1692	DIGDIVRGKDPFYGNKQEKEQREKLDNNLKDIFKKIHEKLTDPGAKDHYKDDDTDKNYYKLREDWWYANRATIWEAITCHVVSGKYFRKTCCSGEWTDDKCRCKDKKTGKNDTDQVPTYFDYVPQYLR
>G4130A_G4_572_1205	DIGDIVRGKDPFYGNTHESAQRKVLDKKLKEVFGKIHGDVTSGAQTRYKKDGGNYFQLREDWWTANRETVWYAITCGAGTSDKYFRNTCSNDKAGTSGKCRCNDNQVPTYFDYVPQYLR
>G4180A_G4_573_1206	DIGDIVRGKDPFYGNTHESARRKQLDDKLKDIFGKIHEGLSESVKEHYKGDTGDFFKLREDWWDANRETVWKAITCGAGQNDKYFRPTCGGNEKNSTLAKKQCRCDGANIVPTYFDYVPQFLR
>C4168A_G4_574_1209	DIGDIVRGKDPFYGNTQESTQRKVLDEKLKKIFGKIHDDVTSTSGKNRQALQARYHKDGPDYYQLREDWWNNNRKMVWYAITCGAAGGKYFRKTCSNDTSDTNEKCRCTTHVVPTYFDYVPQYLR
>C4129A_G3_575_1210	DIGDIVRGKDRFYGNPQEKKQRKELDKKLKEVFGKIHEGLKNGKAKERYKDTTNYYQLREDWWTANRETVWKAITCAAKVGDTYFMESRTNSYKFSGGKCGHNDDNVPTNLDYVPQYFT
>C4168A_G4_576_1211	DIGDIVRGKDVYVVNKGEKDRLENNFKDIFAKIYHGLTDSGAKNHYGSDAPYYYKLREDWWTANRATIWEAITCEAGGDKYFRPTCNGGKSSTPNKCRCGDGDVNIVPTYFDYVPQYLR
>G4178A_G4_899_1693	DIGDIVRGNDLYRGYDDEEKDQRKKLESNLKGVFAKIHEELKDAKEHYKDEDDREKNYYKLREDWWTANRHTVWEAMTCSDKLASASYFRPTCGDSRSPSMARDKCRCDKDKGGNAIKGSGNVNVVPTYFDYVPQYLR
>G4013A_G4_578_1212	DIGDIVRGRDIFGGSAGEREVRKQLDENLKTIFAKIHEDVTSTKGSNGQTLQARYQDDNGGNYYKLREDWWTANRSTVWKALTCEVGSGTYFRPTCDSDDGKSQSQATKQCRCDKEKGAKDGDQVPTYFDYVPQFLR
>G4172A_G3_579_1213	DIGDIVRGRDIFKSNDKVENGLKKVFDKIHKKLGTEGKNYPDDGSGNYYKLREDWWIANRDQVWKAITCNAPYKSRYFIQSENNTQLFSNRQCGHDENKVLTNLDYVPQFLR
>G4129A_G4_580_1214	DIGDIVRGRDIFRGNDEEKKKRDELDDKLKKIFKKIHDDVISNSSNKDTLKKRYEGDEAKNFLKLREDWWTANRHTVWEAITCDDKLASASYFRPTCSDGQSGAQANKHCRCPKSRDDKPNTDPPTYFDYVPQYLH
>G4129A_G4_581_1215	DIGDIVRGRDIFRGNDEEKKKRDELDDKLKKIFKKIHDDVISNSSNKDTLKKRYEGDEAKNFLKLREDWWTANRHTVWEAITCDDKLASASYFRPTCSDGQSGAQANKHCRCPKSRDDKPNTDPPTYFDYVPQYLR
>G4130B_G5_900_1694	DIGDIVRGRDIFRGNDEEKKKRDELDDKLKKIFKNIKNENTKRSTLTLEKVREYWWEANRETVWKAITCGVKDNRYFRPTCGDSGSPSMARDKCRCKDKNGRPDDQVPTYFDYVPQYLR
>G4172A_G4_582_1217	DIGDIVRGRDIFRGNDEEKKKRDELDDKLKVIFGNIYKDVTSGWTNRKKSALQERYNDPKENFYRLREDWWNANRATVWKALTCHAVHNAEYFRDACSGGSPTKDFCRCKDDEVPTYFDYVPQYLR
>G4161A_G4_583_1218	DIGDIVRGRDIFRGNDEEKKQRDKLDKNFKKYFQQIHDDVTKTNRELKARYNDDTKDYYQLREDWWNNNRIMVWIAMTCGAPDNAKYFRQTCNGGTSSTNTQCRCTTHVVPTYFDYVPQFLR
>C4178A_G4_584_1224	DIGDIVRGRDIFRGNDEEKKQREQLDNNLKDIFAKIYHGLTDGGVKERYQDDESGNFYQLREDWWELNRETVWKALICHAPTDAKYFRGTCGSGKTATQGKCRCDDDQVPTYFDYVPQYLR
>C4178B_G4_901_1695	DIGDIVRGRDIFRGNDEEKKQREQLDNNLKDIFAKIYHGLTDGGVKERYQDDESGNFYQLREDWWTANRATIWEAITCSDKLKNSAYFRPTCKSSGGGISETREQARDKCRCENKTGASGNGDVSIVPTYFDYVPQYLR
>G4168A_G4_585_1227	DIGDIVRGRDIFRGNDEEKKQRKQLDKNLKVIFGKIYKDVTSSGSNVEALKTRYGSDKENYFFKLREDWWNANRKMVWYAITCNAGSGTYFRATCDSDDNEKHSTLASNKCRCENKTGASGNVSIVPTYFDYVPQFLR
>G4180A_G4_586_1228	DIGDIVRGRDIFRGNDKEKDQRKVLDKKLKDIFKKIHSEVTTNGKTLKSRYKKDDKDPHFYQLREDWWALNREKVWYAITCHVVSGNNYFRHTCSNDGSWTQGDCRCKTNDVPTYFDYVPQYLR
>G4162A_G4_587_1230	DIGDIVRGRDLFHGNDEEKKQRKQLDDKLKDIFKKIYDNLDKKKVKEAEERYKKDKQTGNYYQLREDWWNANRATIWEAITCEAGQNDKYFRQTVCSEGRSPTLGKCRCSDNPNTDPPTYFDYVPQYLR
>C4142A_G4_588_1231	DIGDIVRGRDLFHGNPQEKEKRDELEKNLKTIFEKIHSGLTTTATSDKNVELQKRYQDTKNYFQLREDWWTANRSTVWKAITCEVKSGSDYFRPTCGSGNNATLAKNNCRCNGDQVPTYFDYVPQYLR
>G4142A_G4_589_1233	DIGDIVRGRDLFHGNPQEKEKRDELERNLKTIFEKIHSGLTTTATSDKNVELQKRYQDTKNYFQLREDWWTANRSTVWKAITCEVKSGSDYFRPTCGSGNNATLAKNNCRCNGDQVPTYFDYVPQYLR
>G4140A_G4_590_1234	DIGDIVRGRDLFHGNPQEKENDKLERKLKKIFKKIHSGLSKNGAQTYYNDDTDKNYYKLREDWWTANRETVWKAITCSADRGNAYFRATCGESRSPSMAKNNCRCKKEDGRPDDQVPTYFDYVPQYLR
>G4187A_G4_591_1235	DIGDIVRGRDLFIGYDEKDRNEKKQLQQSLKKIFGKIYEELKGAQTHYSDTTNYYQLREDWWTANRHTVWKAITCHAGESDKYFRNTCNDSGTWSQANNYCRCGNDKPGQDNPNTDPPTYFDYVPQFLR
>G4187B_G4_902_1696	DIGDIVRGRDLFIGYDEKDRNEKKQLQQSLKKIFGKIYGELKGAQTHYSDTTNYYQLREDWWTANRHAVWKAITCHAGESDKYFRNTCNDSGTWSQANNYCRCGNDKPGQDNPNTDPPTYFDYVPQFLR
>C4130A_G4_592_1237	DIGDIVRGRDLFIGYNEKDRNEKKQLQDSLKNIFGNIYNELTRTATSEKKSAEAKDRYNDNDKNFFKLREDWWALNRQDVWKALTCKAPQDANYFRQAVCSEGTTSTQGKCQCINFSVPTYFDYVPQYLR
>C4130A_G4_593_1238	DIGDIVRGRDLFIGYNEKDRNEKKQLQDSLKNIFGNIYNELTRTATSEKKSAEAKDRYNDNDKNFFKLREDWWALNRQDVWKALTCKAPQDANYFRQTVCSEGTTSTQGKCQCINFSVPTYFDYVPQYLR
>C4130B_G4_903_1697	DIGDIVRGRDLFIGYNEKDRNEKKQLQDSLKNIFGNIYNELTRTATSEKKSAEAKDRYNDNDKNFFKLREDWWALNRQDVWKALTCKAPQDANYFRQTVCSEGTTSTQGKCRCINFSVPTYFDYVPQYLR
>C4168A_G4_594_1244	DIGDIVRGRDLFLGNDEEKKKRDELDDNLKKIFQQIHGGLSTKNGVNSRYKDTTDFYQLREDWWEANRETVWKAITCEVKSGSQYFRGTCGKNDTRTGEDCRCKDKNGKDDTDQVPTYFDYVPQYLR
>C4187B_G4_904_1698	DIGDIVRGRDLFLGYNEKDRKEKEQLDKNLKDIFAKIHDDVTRGTNAEELKTRYKGDDNNNYSKLREDWWNNNRKMVWRAITCDAAGGTYFRERACSSYYPTGENCRCTTHDVPTYFDYVPQYLR
>C4187B_G4_595_1247	DIGDIVRGRDLFLGYNEKDRKEKEQLDKNLKDIFAKIHDDVTRGTNAEELKTRYKGDDNNNYSKLREDWWNNNRKMVWRAITCDAAGGTYFRKRACSSYYPTGENCRCTTHDVPTYFDYVPQYLR
>G4013A_G4_596_1249	DIGDIVRGRDLFLGYNEKDRKEKEQLDNNLKDIFAKIYHGLTDGGVKERYTNDGDNYYKLREDWWTENRETVWKALTCDERLRGNAYFRPTCGGDSGSPSVAQNQCRCPETSGANAGKGSDNASIVPTYFDYVPQYLR
>C4013A_G4_597_1250	DIGDIVRGRDLFLGYNEKDRKEKEQLDNNLKDIFAKIYHGLTDGGVKERYTNDGDNYYKLREDWWTENRETVWKALTCDERLRGNAYFRPTCGGDSGSPSVAQNQCRCPETSGANAGKGSDNVSIVPTYFDYVPQYLR
>G4013A_G4_598_1252	DIGDIVRGRDLFLGYNEKDRKEKEQLGNNLKDIFAKIYHGLTDGGVKERYTNDGDNYYKLREDWWTENRETVWKALTCDERLRGNAYFRPTCGGDSGSPSVAQNQCRCPETSGANAGKGSDNVSIVPTYFDYVPQYLR
>G4162A_G4_599_1253	DIGDIVRGRDLFLGYNETDKEHKVALQQHLKKIFAKIHGRLTGSAKKNYEGDDNYYQLREDWWALNRQQVWKALTCDDRLGGNAYFHATCGRGRYATLAKNNCRCVTNDVPTYFDYVPQYLR
>G4187A_G6_600_1258	DIGDIVRGRDLFRGDNREKKKLEKNLQNIFKKIQEKLTGDAQTHYEDATENFYQLREDWWALNRVQVWNAMICGVEQNAKYFRESFSDKGGTYDKCRCASGNVLTNFDYVPQYLR
>G4140A_G4_905_1699	DIGDIVRGRDLFRGNDEEKKKRDEFDDKLKKIFKEIHGGLSEEAKKHYGSDKENYYQLREDWWTANRETVWKAITCDAQGNTYFRQTCDDNGTFSQANKYCRCNDKPNIDPPTYFDYVPQFLR
>G4161A_G4_601_1259	DIGDIVRGRDLFRGNDEEKKKRDELEENLKTIFKNIYDNLVREKPQAEARYQDKNGGNFFKLREDWWYANRETVWKAITCEAPEHASYFRGTCGGGKNASATQGKCRCPNGDVPTYLDYVPQYLR
>G4161A_G4_602_1261	DIGDIVRGRDLFRGNDEEKKQRKELDKKLKEVFGKIHKEVTTNGKNVDALKARYQDDAKKYYSKLREDWWTANRETVWKAITCGAGQNDTYFRQTCNDDETLSHANYKCRCKNKKVTNETDQVPTYFDYVPQFLR
>G4161A_G4_603_1265	DIGDIVRGRDLFRGNKKKIKTETEREKLEDNLKKIFQQIHSDVTRGKTNSALQERYGGDKDFFQLREDWWTANRHTVWEAITCDEDKKLKDASYFRGTCSDEQGGAQANNKCRCQKKDGTHDTDQVPTYFDYVPQFLR
>G4013A_G4_604_1267	DIGDIVRGRDLFVGYNDTDKAHKVILQQNLKKIFGKIYNKLIGDLTNKKRKNGAEAEKRYKDNEGNYYQLREDWWDANRAKVWYAITCGAGKHDKYFRNTCSNDMYPTHEKCRCVNLGDVPTNFDYVPQYLR
>G4168A_G5_605_1268	DIGDIVRGRDLFYGNKQEKEKRDELESKLKKIFGKIKGNNNSTLTGLPLHKVREYWWEENRETVWKAITCDDRLSNSKYFHATCIDEQGESIANHKCRCPKISGGKANDQVPTYFDYVPQYLR
>G4180A_G6_606_1269	DIGDIVRGRDLFYGNPQEKEKRDEIEKNLKKYFQQIHEEVTKTNSALNDRYKKDDEANSYSKLREDWWTANRHTVWEALTCEVGSGTYFHATCSERNGGCSQATKQCRCGDGKPKAGKTSDNVNIVPTYFDYVPQYLR
>C4178B_G4_608_1274	DIGDIVRGRDLFYGNTPESAQRKVLDENLKTIFGHIYEELKNKEGAETRYKKDDDPEFFKLREDWWTANRETVWEAITCNDDNKLSNASYFRETCNGQHKTDNKCRCNDDQVPTYFDYVPQYLR
>C4178B_G4_906_1700	DIGDIVRGRDLFYGNTQEKDQKKKLDDKLKVIFKKIHSEVTSDSNNKDTLKTRYDGAGPEFFKLREDWWDANRSTVWKSLTCSEQLKGNKYFRQTCNGGERTEGYCRCKDDQVPTYFDYFKGFLR
>C4187A_G4_609_1278	DIGDIVRGRDLFYGNTQEKDQRKKLDDKLKDIFGKIYEELLRTSTRGRTNGEIEARYNDTPDYYQLREDWWALNRQDVWKAITCEAGGDKYFRKTCGGDNEKNSTLASNKCRCNGDQVPTYFDYVPQYLH
>C4187A_G4_610_1279	DIGDIVRGRDLFYGNTQEKDQRKKLDDKLKDIFGKIYEELLRTSTRGRTNGEIEARYNDTPDYYQLREDWWALNRQDVWKAITCEAGGDKYFRKTCGGDNEKNSTLASNKCRCNGDQVPTYFDYVPQYLR
>G4178A_G4_907_1701	DIGDIVRGRDLFYGNTQEKDQRKKLDDKLKVIFKKIHSEVTSNSNNKDALKTRYDGAVPEFFKLREDWWDSNRSTVWKSLTCSEQLKGNKYFRHTCNGGDRTEAYCRCKVDQVPTYFDYVPQYLR
>C4178A_G4_611_1280	DIGDIVRGRDLFYGNTQEKDQRKKLDDKLKVIFKKIHSEVTSNSNNKDTLKTRYDGAGPEFFKLREDWWDANRSTVWKSLTCSEQLKGNKYFRQTCNGGERTEGYCRCKDDQVPTYFDYVPQFLR
>C4180A_G4_612_1284	DIGDIVRGRDLFYGNTQEKKQRKQLDKKLKVIFGKIYKDVMKTSRKNVELKTRYQNDTDNHYQLREDWWALNRLQVWKAITCSADHGNRYFRKTCNDNETFSHANYKCRCQKNDGTNETDQVPTYFDYVPQYLR
>G4180A_G4_614_1285	DIGDIVRGRDLYFGKRKKKKQIETKTETERDELEKELKEIFKKIHSEVTTTNGAQDHYKGDADNNYFQLREDWWTANRHTVWKAITCDDDNRLAGAHYFRPTCIDLNRGGAQANHYCRCNGDNPDDDKENIDPPTYFDYVPQYLR
>G4162A_G4_615_1286	DIGDIVRGRDLYFGKRKKKNKNGKETETERDKLEENLKTIFTQIYNDVTSSGRNVQKLQEHYQDNGGNFLKLREDWWTENRHTVWEAITCDDRLGGNAYFRPTCGDRQGPSVAQKQCRCPNGNNQVPTYFDYVPQYLR
>C4162A_G4_616_1287	DIGDIVRGRDLYFGKRKKKNQKETETERDELEKNLKDIFGKIHGGLSKKDAKDHYQKDGDKFFQLREDWWTANRGTVWKAITCDDDDKLANASYFRKTCNDNESLSHAIHKCRCKDKKTGSNADPPTYFDYVPQYLR
>C4162A_G4_617_1298	DIGDIVRGRDLYFGKRKKKNQKETETERDELEKNLKDIFGKIHGGLSKKDAKDHYQKDGDKFFQLREDWWTANRGTVWKAITCDDDDKLANASYFRKTCNDNESLSHAIHKCRCKDKKTGSNADPPTYSDYVPQYLR
>C4162A_G4_618_1299	DIGDIVRGRDLYFGKRKKKNQKETETERDELEKNLKDIFGKIHGGLSKKDAKDHYQKDGDKFFQLREGWWTANRGTVWKAITCDDDDKLANASYFRKTCNDNESLSHAIHKCRCKDKKTGSNADPPTYFDYVPQYLR
>G4140A_G4_908_1702	DIGDIVRGRDLYFGNSKEKNRRENLENNLKEIFKNIYDDLTKDNDNAALKTRYQHDAPDYYQLREDWWEENRETVWKAITCHVVSGNNYFRHTCSDENHPTATQGNCRCIGATVPTYFDYVPQYLR
>G4161A_G4_619_1301	DIGDIVRGRDLYFGNSKEKNRRENLENNLKEIFKNIYDDLTKDNDNAALKTRYQHDAPDYYQLREDWWEENRQQVWKALTCDAGGGTYFRFTCSNDTTLAHKNCTCISGDPPTYFDYVPQFLR
>C4161B_G4_909_1703	DIGDIVRGRDLYFGNSKEKNRRENLENNLKEIFKNIYDDLTKDNDNAALKTRYQHDAPDYYQSREDWWEENRQQVWKALTCDAGGGTYFRFTCSNDTTLAHKNCTCISGDPPTYFDYVPQFLR
>C4142A_G3_620_1302	DIGDIVRGRDLYGGGGRGRKKLEDNLIEIFKKIYNDVTNGRNVNKQSVQERYGNDPNFFQLREDWWYANRQQVWKAMTCSAPDNAKYFKPPKNRIREFTGGYCGRDETDVPTNLDYVPQFLR
>G4162A_G4_621_1306	DIGDIVRGRDLYGGNKKKDKLEKNLKTIFKEIYDKLLKDNQTNVNTLQERYEDKDPDKNYYKLREDWWALNREDVWKAMTCSEQLSNASYFRGTCAGEQRTEGYCRCDGANIVPTYFDYVPQYLR
>G4162A_G4_622_1307	DIGDIVRGRDLYGGNKKKDKLEKNLKTIFKEIYDKLLKDNQTNVNTLQERYEDKDPDKNYYKLREDWWELNRQDIWKALTCNAPNDAKYFRKTVCAGGTTPTHEKCTCASGDVPTYFDYVPQYLR
>G4140A_G4_623_1308	DIGDIVRGRDLYGGNKKKEKLEENFKKYFQQIHDDVTSGSNGQALQARYKDDAKKNFYRLREDWWTANRETVWKAMTCKAEGASYFHATCDSVDGKGPSVAQKQCRCDKDKGANADQVPTYFDYVPQFLR
>G4178A_G5_624_1309	DIGDIVRGRDLYGGNKKKKRLEDNLKTIFDKIKESDKKLTSLKDDQIREYWWALNRQDVWKAITCGTHKGDTYFRPTCNSGDTHGPSQAKDHCRCSDKPKTGNGDVNIVPTYFDYVPQYLR
>C4161A_G4_625_1313	DIGDIVRGRDLYGGNNKRRQQLEEKLQKIFEKIYDKLDGKKGKKSELQARYNGDGPEFFKLREDWWEANRETVWKAMTCSEELRGDAYFRATCDSSDKKGPSQAHDKCRCDGRNGTNADQVPTYFDYVPQYLR
>G4178A_G4_910_1704	DIGDIVRGRDLYGGNNKRRQQLESKLKEIFKKIYNDVTNGNQDAKDRYNDNDKNFFKLREDWWNANRETVWKALTCKAEGAYFHATCSDGRSGAQANHQCRCPKSRDNNPDDQVPTYFDYVPQYLR
>C4130B_G4_911_1709	DIGDIVRGRDLYGGNNKRRRKLEENLQKIFKEIHSGLKGGVKERYGGDPDFFKLREDWWALNRNDVWKAITCDAPGDAPYFRGTCGTGTWTNEKCRCNGDVNIVPTYFDYVPQFLR
>G4129A_G4_626_1314	DIGDIVRGRDLYGGNSKEKVKLEKKLKEIFGIIYNNLMVDLKNYPTKKDGAQKRYKKDEDDNEGNYFQLREDWWDANRAKVWEAITCGHPGGIYFRRTCGGGTSPTQGDCRCAINDVPTYFDYVPQYLR
>G4178A_G4_627_1317	DIGDIVRGRDLYGGSKKEKEKREDLEKNLKTIFKEIHSGLSKNGAEARYQDGSGDFFQLREDWWTANRETVWKAITCDDDNKLSKASYFRATCSDSDGKYQYQTQNQCRCTQSSGANADKVPTYFDYVPQYLR
>G4187A_G5_628_1319	DIGDIVRGRDLYGGSKKEKNRRQQLDDKLKTIFQNINKSDAKLTKLNDDQIREYWWELNREKVWKAITCEAGSDSQYFRPTCGSDEKTAYVTPNQCQCIDFSVPTYFDYVPQYLR
>G4161A_G4_629_1324	DIGDIVRGRDLYGGSKKEKNRRQQLDENLKKIFGDIYEGLSNNGVKARYEGDKNNDFFKLREDWWEANRHQVWKAITCNAGSGNRYFRQTCGSGKTATQANHYCRCNGDQPGHDRPNTDPPTYFDYVPQYLR
>G4129A_G4_630_1325	DIGDIVRGRDLYGGSKKKNQTEREKLDENLKRIFGKIHEDVKRGKKQALKTRYEHDGPDFFKLREDWWYANRETVWEAITCDDDDRLAGAHYFRATCNDDGTSSRAIHKCRCEKKGGGNVNIVPTYFDYVPQYLR
>G4129A_G4_631_1326	DIGDIVRGRDLYIRNNQKKKKLEENLKNIFAKIYEELKKDRKNGKVPENYYGEDGPNYYKLREDWWNANRQEVWKAITCSAAGGNNYFRHTCSDENHPTATQGNCRCANTDVPTSFDYVPQYLR
>C4142A_G4_632_1329	DIGDIVRGRDLYLGDKGEKKKLEEKLKKYFKQIHKDVTTNGKNGKTLKDRYKKDGDNYFQLREDWWTANRATIWEAITCKADGSYFHATCSDGGDSQGPSVAQNQCRCSDKPNAGKGSGNGDVNIVPTYFDYVPQYLR
>G4142A_G4_633_1331	DIGDIVRGRDLYLGDKGEKKKLEEKLKKYFKQIHKDVTTNGKNGKTLKDRYKKDGDNYLQLREDWWTANRATIWEAITCKADGSYFHATCSDGGDSQGPSVAQNQCRCSDKPNAGKGSGNGDVNIVPTYFDYVPQYLR
>G4161A_G4_634_1332	DIGDIVRGRDLYLGDNRKDREQREQLEKNLKDIFEKIHKEVTKGRNVDTLKTRYNGDDPDFFKLREDWWEENRETVWKAITCHVVSGNDYFRRTCGGDARNPTPTRGNCQCIGQAVPTYFDYVPQYLR
>C4161A_G4_635_1333	DIGDIVRGRDLYLGDNRKDREQREQLEKNLKDIFEKIHKEVTKGRNVDTLKTRYNGDDPDFFKLREDWWEENRETVWKAITCHVVSGNNYFRRTCGGDARNPTPTRGNCQCIGQAVPTYFDYVPQYLR
>G4013A_G4_636_1334	DIGDIVRGRDLYLGDNRKDREQRKQLEENLKKIFAKIHEDVTTNGQKSAEAKERYNDDKKNFFQLREDWWEENREKVWKAITCDVKSGSQYFRATCRGGQNRTATQGDCRCIGATVPTYFDYVPQYLR
>G4180A_G4_637_1336	DIGDIVRGRDLYLGDRKEKVKLEKKLKEYFQKIHGGLMNGAQNYYKGDADNNYYKLREDWWEANRETVWKALTCKADDSNRYFRATCSDTKGESVASHKCRCKDENLTKETDQVPTYFDYVPQYLR
>G4130A_G4_638_1337	DIGDIVRGRDLYLGGNKKEKNRRDDLEDKLKEVFGNIYNELTTSGRNDKKQSLQALYNDDNKNFFKLREDWWTANRATVWEAITCEAGNDSQYFRQTCNGQNKTENNCRCNGDQPKSGKPGDVNIVPTYFDYVPQYLR
>G4178A_G4_640_1338	DIGDIVRGRDLYLGGNNKRRQQLQENLKKYFQQIHDDVTSGNKGKTNSALQARYEGDDNNNYSKLREDWWTANRHTVWEALTCNAQGNTYFRQTACAGTRTNDKCRCKDDQVPTYFDYVPQYLR
>G4161A_G4_641_1341	DIGDIVRGRDLYLGGNTKEKKQRKQLEQKLIEIFKQIHDEVTNGKTNGQALQARYQGDAPTYYKLREDWWNANRQEVWKAITCDAGNAQYVGLTCSGGNSSAHNHCTCNNGDVPTYFDYVPQYLR
>G4187A_G4_642_1349	DIGDIVRGRDLYLGKKKKKKTETETEREKLEENLKKIFAKIHGELINKKAEAKDRYGKDPNYYQLREDWWELNRQDVWKAITCDVKSGSDYFRRTCSKRQGGTQGDCRCIDFSVPTYFDYVPQFLR
>G4129A_G4_912_1710	DIGDIVRGRDLYLGKRETESNPEAERDQLEQKLKDIFAKIHEGLSTKNGVRERYNDDTPDYYQLREDWWTANRETVWKAMTCSEKLSNSSYFRPTCIDGRGGAQANHYCRCNNDNPDDDKPNIDPPTYFDYVPQYLR
>G4162A_G4_644_1350	DIGDIVRGRDLYLGNKKKKQNGKETERDKLEGKLQSFFKNIHDNLDDSIKSNYNNDTENYYQLREDWWTANRHTVWKAMTCSDDLNNSSYFRVTCSMNGSGAQAHHYCRCNNDQPGEDKPNIDPPTYFDYVPQYLR
>G4168A_G4_645_1352	DIGDIVRGRDLYLGNKKKNQNGKETEREKLEEKLKEIFKEIHSGLSMEKRSRYKGDDNNNYSKLREDWWALNRNDVWKAITCDAHGTYFRATCSDSHRSETFSQAKDNCRCKKEDGTNETDQVPTYFDYVPQYLR
>G4168A_G4_646_1353	DIGDIVRGRDLYLGNNKKDKLQIKLKEYFKKIYEQLDRSIRSKYDETSENYFQLREDWWTANRATIWEAITCDDDNKLSNASYFRATCGGDRQGPSVARNQCRCNDDKPKAGNGDGDVNIVPTYFDYVPQYLR
>G4013A_G4_647_1354	DIGDIVRGRDLYLGNPQEKEKRKQLDENLKTIFKNIYEKLLEENQTNGKKPALQKRYNDAKKNFYQLREDWWAANRHTVWKAITCDAPHDAQYFRGTCGSSAKTATRTPSQCRCRDNQVPTYFDYVPQYLR
>G4162A_G4_648_1356	DIGDIVRGRDLYLGNPQESTQRKVLDDNLKKIFKQIHGGLTNGVKERYTNDGGDFFQLREDWWTANRHTVWKAITCDAGGGTYFRHTCGGGKTPTQVKCRCNDDQVPTYFDYVPQFLR
>G4180A_G4_650_1357	DIGDIVRGRDLYLGNTHESTQRIILENNLKEIFENIYDNLKDNEAKKHYKKNDKDPGFFKLREDWWEANRETVWKAITCEVKSGSDYFRPTCGSDENNATLAKNNCRCKDKKTGKDDTDQVPTYFDYVPQYLR
>G4162A_G4_651_1358	DIGDIVRGRDLYLGYDDEEKKKREDLEKNLKEIFGKIHKEVTNGRNGKNVALQDRYTDNKNYYQLREDWWDANRHTVWKAMTCSEQLSNSKYFRLTCDTEQGPSQANKYCRCGDDEPGNEKPNIDPPTYFDYVPQYLR
>G4172A_G4_652_1360	DIGDIVRGRDLYLGYDDEEKKKREDLEKNLKEIFGKIHKEVTNGRNGKNVALQKRYNDDTGDFFQLREDWWTANRHTVWEAITCDEDKKLAGASYFRPTCSDALNPSLTQGDCRCKDDKSKAGKGDVNIVPTYFDYVPQYLR
>G4168A_G4_653_1361	DIGDIVRGRDLYLGYDDEEKNRRKQLENNLKEIFGKIHIEVTNGKKQALKTRYEGDDNNNYSKLREDWWEANRETVWKALTCDDDNKLANASYFRATCSDSTSPSQAHDKCTCPNGDVPTYFDYVPQYLR
>G4161A_G4_654_1363	DIGDIVRGRDLYLGYDDEERKKRQQLDENLKKIFGDIYEGLSNNGVKARYEGDKNNDFFKLREDWWTVNRDQVWKAITCSADKGNAYFRTTCSDRDRNGSFSQANNYCRCNGDKPGDDKRNTDPPTYFDYVPQYLR
>G4161A_G4_655_1364	DIGDIVRGRDLYLGYDDEERKKRQQLETNLKTIFKNIYEKLLEENQTNGQKSAEELQKRYQNDGDNYFQLREDWWTENRETVWKALTCEVGSGTYFRKTCNDTGQGPSQTHNKCRCNDNQVPTYFDYVPQYLR
>G4161B_G4_913_1711	DIGDIVRGRDLYLGYDDEERKKRQQLETNLKTIFKNIYEKLLEENQTNGQKSAEELQKRYQNDGDNYFQLREDWWTENRETVWKALTCEVSSGTYFRKTCNDTGQGPSQTHNKCRCNDNQVPTYFDYVPQYLR
>C4168A_G4_656_1369	DIGDIVRGRDLYLGYDDKEEERRKLFDKKLKVIFGKIHGKLDSEAKKHYKKDNDPDQNYYKLREDWWALNRDQVWKAITCDAGGYQYFRPTCGDKKGPSQAHDKCRCPNGKNSDQVPTYFDYVPQYLR
>G4180A_G4_657_1370	DIGDIVRGRDLYLGYDDKEKDQREQLENKLKEVFGKIYNELTNSALQALYNGDKNNDFFKLREDWWTANRETVWKAMTCSDKLKNSAYFRSTCKSSGGGISETREQARDKCRCKDENGKKPGTNETDQVPTYFDYVPQYLR
>C4168A_G4_658_1372	DIGDIVRGRDLYLGYDDKEKEQRKQLDKKLKVIFGKIHGKLDSEAKKHYKKDNDPDKNYYKLREDWWALNRDQVWKAITCNAGGYQYFRPTCGDKKGPSQAHDKCRCPNGKNSDQVPTYFDYVPQYLR
>C4130A_G6_659_1375	DIGDIVRGRDLYLGYDQKEKEEREKLEKNLKDIFENIKKENNSNLKSLTDDQIREYWWTANRAKVWYAITCGAGQNDKYFRQTCSDDKADTYEKRRCVSTDPPTYFDYVPQYLR
>G4162A_G4_660_1376	DIGDIVRGRDLYLSNKKKKQNGKETERDKLEGKLQSFFKNIHDNLDDSIKSNYNNDTENYYQLREDWWTANRHTVWKAMTCSDDLNNSSYFRVTCSMNGSGAQAHHYCRCNNDQPGEDKPNIDPPTYFDYVPQYLR
>G4187A_G4_661_1377	DIGDIVRGRDLYRGDKGKREKLEKKLKKIFGIIYDEVTRGKNGKNLQALQARYKDGKDPEFFKLREDWWDANRATIWEAITCNARGGKYFRQTCGTNDSWTGGDCRCPANIRVPTYFDYVPQYLR
>C4172B_G6_662_1381	DIGDIVRGRDLYRGDNREKTKLENKLKVIFGKICKDLTEPGVKKYYKNDDKGTKNYYKLREDWWTANRATIWEAITCKADNSNRYFRQTCGTGTWTNEKCRCGNGDVNIVPTYFDYVPQFLR
>C4013A_G4_663_1382	DIGDIVRGRDLYRGGGRGKGKEKLDDKLKGIFGDIYKDVTRGSNWQALKTRYENDTENYFQLREDWWTANRATIWEAITCKAEGNRYFRPTCSDGNSKSQAKDKCRCGNDQSGRDKSKPGKDGDVNIVPTYFDYVPQYLR
>G4178A_G4_664_1385	DIGDIVRGRDLYRGGGRGKGKEKLEENLQKIFGNIYDKLLEENQKTGQKQTLKTRYGSDDPDFFQLREDWWYANRETVWKALICHAKEEDTYFRPTCNGKERTKDFCRCKDDEVPTYFDYVPQYLR
>G4178A_G4_665_1386	DIGDIVRGRDLYRGGGRGKGKEKLEENLQKIFGNIYDKLLEENQTRGKKGEIETRYKKDDAPYYYQLREDWWNVNRETVWKAMTCSKELDNSSYFRATCSMNGSGSQAKNKCTCNNGDVPTYFDYVPQFLR
>G4142A_G6_666_1388	DIGDIVRGRDLYRGGGRGRKKLDDKLKEIFKNIYNELTTKNGTKERYKDTDNYYELREDWWDANRETVWKALTCKAEGAYFHATCSDLNGGCSQANNQCRCPKSRDKKPNDQVPTYFDYVPQYLR
>G4172B_G4_914_1712	DIGDIVRGRDLYRGGGRGRKQLDDSLKNIFAKIHGNLRNGVKDHYQDTTDFLKLREDWWTANRHTVWKALTCSNELKDNRYFRATCDTGKGPSVANHYCRCNGDKPDNGMVNIDPPTYFDYVPQYLR
>G4172A_G4_667_1390	DIGDIVRGRDLYRGGGRGRKQLDDSLKNIFAKIHGNLRNGVKDHYQDTTDFLKLREDWWTANRSTIWEAITCDDDDNKLRGASYFRATCNDTGRGGAQANNKCRCKDEKGNNTDQVPTYFDYVPQFLR
>G4130A_G4_668_1392	DIGDIVRGRDLYRGNDKEKDRLEENLRKIFKKIYDNLNDAHVQEHYKDDDKGTKNYYKLRNAWWEANRQTVWKAITCGAAGGTYFRQTCGTGTWTNEKCRCPINDVPTYFDYVPQYLR
>G4172A_G4_669_1395	DIGDIVRGRDLYRGNDKENDKLERKLKKIFANIYKDVTRTSTSDKNGKNGAKELQERYGSDAPYYFQLREDWWDANRQQVWKALICHAPNDAEYFRKTACAGGKGTNRQCHCIAGEVPTYFDYVPQYLR
>G4129A_G4_670_1396	DIGDIVRGRDLYRGNKKKEKLEENLQKIFRNIYDKLLEDNKTSDKNGELKARYQDENGGNYYKLREDWWEENRETVWKAITCNAGGGKYFRNTCGGGSTATTTQCRCINSDVPTYFDYVPQFLR
>G4140A_G6_671_1397	DIGDIVRGRDLYRGNKKKNPTERDKLEENFKKYFQQIHEDVTRGKQNGELQKRYEGDKENYFFQLREAWWTANRSTVWEAITCKAEGASYLHATCSDRNGGCSQARKKCRCEGANIVPTYFDYVPQYLR
>G4013A_G4_672_1398	DIGDIVRGRDLYRGNKKKNQTERDELENKLKGVFAKIHSEVTSGAQNHYNDTKNYYQLREDWWTANRATIWEAITCKAEGNRYFRPTCSDGKNQYQTQNQCRCTKSSGANAGKGSGDVNIVPTYFDYVPQYLR
>G4168A_G3_673_1399	DIGDIVRGRDLYRGNKQEKEKREKLDENLKTIFKNIYEKLLEDNKTSGKNGAEELKARYKDRKDPNYYKLREDWWEANRQEIWKAITCSAGPKDTYFIKSGNRDFKFTDGHCGRTQEGHVPTNLDYVPQYLR
>G4161B_G4_915_1713	DIGDIVRGRDLYRGNKQEKEKRGELESKLNDIFKKIHSEVTTTNGAQDRYKDEPDNDFLKLREDWWTANRHTVWEAITCDAGSGNNYFRHTCGTGTPTNEKCRCDGANVDPPTYFDYVPQYLR
>C4013A_G4_674_1400	DIGDIVRGRDLYRGNNGKDKLQDNLKTIFKNIYKKLLEENEKNEKKSALQARYQDENGGNYYKLREDWWNANRDQVWEAITCNAQGFNYFRHTCNGGERTKDYCRCDDKPKTGKKPGAKDTDQVPTYFDYVPQYLR
>G4180A_G6_676_1401	DIGDIVRGRDLYRGNNKEKEKLEKNLRQIFKQIHDDVTNGKSALQERYQDDDKKIFYRLREDWWDANRHTVWEAMTCSEDLKNSSYFHATCSERNGGCSQANNKCRCKDENGKNTDQVPTYFDYVPQYLR
>G4140A_G4_677_1402	DIGDIVRGRDLYRGNNKEKEKLENNLKEIFKKIYDNLMVDLKNYPTKELKGKERYKDDTDKNYYQLREDWWDANRETVWKAITCGHPGGKYFRATCGGRNSTNEKCRCAAGDVPTYFDYVPQYLR
>G4140A_G4_678_1403	DIGDIVRGRDLYRGNNKEKEKLENNLKEIFKKIYDNLMVDLKNYPTKELKGKERYKDDTDKNYYQLREDWWDANRETVWKAITCGHPGGKYFRATCGGRNSTNGKCRCAAGDVPTYFDYVPQYLR
>G4178A_G6_679_1404	DIGDIVRGRDLYRGNNKRRQQLENNLKTIFGKIHDKLDKKDRYKDDREKNYFQLREDCWTANRATIWEAITCSDKLKNSAYFRPTCKSSGGGISETREQARDKCRCENKTGASGNGDVSIVPTYFDYVPQYLR
>G4178A_G4_680_1405	DIGDIVRGRDLYRGNNKRRQQLENNLKTIFGKIHDKLDKKDRYKDDREKNYFQLREDWWTANRATIWEAITCSDKLKNSAYFRPTCKSSGGGISETREQARDKCRCENKTGASGNGDVSIVPTYFDYVPQYLR
>G4161A_G4_681_1409	DIGDIVRGRDLYRGNNRENDKLGKKLKEYFQKIHGGLMNGAQKHYGDDENYYKLREDWWTANRATIWEAMTCDVKSGSQYFRATCGSDEKNSTLTPNKCRCGDGINAGKANDNVNIVPTYFDYVPQYLR
>G4161B_G4_916_1714	DIGDIVRGRDLYRGNNRENDKLGKKLKEYFQKIHGGLMNGAQKHYGDDENYYKLREDWWTANRATIWEAMTCDVKSGSQYFRATCGSDEKNSTLTPNKCRCGDGKNAGKANDNVNINATYFDYVPQYLR
>G4168A_G4_682_1410	DIGDIVRGRDLYRGNTKEKEKRKQLEDNLKRIFGDIYNELTTSTNGVKERYEGDEANDFFQLREDWWYANRIMVWKAITCDDRLAGASYFRATCNDNGTLSDAIHKCRCTKSSGGKAGNGDVNIVPTYFDYVPQYLR
>G4168A_G4_683_1411	DIGDIVRGRDLYRGNTKEKEKRKQLEDNLKRIFGDIYNELTTSTNGVKERYEGDEANDFFQLREDWWYANRIMVWKAITCDDRLAGASYFRTTCNDNGTLSDAIHKCRCTKSSGGKAGNGDVNIVPTYFDYVPQYLR
>C4172B_G4_917_1715	DIGDIVRGRDLYRGVNGNDKLEKNLKEIFGKIHEAVTSTRGKNMQALQERYTNDAPEFYKLREDWWNNNRKMVWRAITCGAAGGTYFRPTCGSAKTPTNKQCRCTTRVVPTYFDYVPQYLR
>C4168A_G4_684_1412	DIGDIVRGRDLYRGYDDEEKKQRDELDENLKTIFKKIHSEVTKTKTLQDRYKDDKDLFQLREDWWTANRETVWEAITCDEENKLSNASYFRAACNDTGQGPSQTHNKCRCEKKSGTSGDVNIVPTYFDYVPQYLR
>C4168A_G4_685_1413	DIGDIVRGRDLYRGYDDEEKKQRDELDENLKTIFKKIHSEVTKTKTLQDRYKDDKDLFQLREDWWTANRETVWEAITCDEENKLSNASYFRATCNDTGQGPSQTHNKCRCEKKSGTSGDVNIVPTYFDYVPQYLR
>G4172B_G4_918_1724	DIGDIVRGRDLYRGYNKKEKAQKEKLEKKLKEYFNKIYNSLEGSIKSQYDDTDKNYYKLREDWWELNRQDIWKALTCNAPNDAKYFRNACSNDTTDTYEKCTCATNDVPTYFDYVPQYLR
>G4140A_G4_687_1416	DIGDIVRGRDLYRRDKGEETKLEKNLKKIFKEIHEGLSTKNGVKDRYQNDGPNYYQLREDWWALNRETVWKAITCDEENKLGGYSYFRATCDTGKGPSQTHNKCRCEGAKGAKDIDQVPTYFDYVPQYLR
>G4180A_G4_688_1417	DIGDIVRGRDLYRRDKGEETKLEKNLQKIFTQIYNNLMKDVTNDQRKKVEAEKRYKKDEDKNFFQLREDWWDANRHTVWEAITCNAAGGNIYFRQTCGSGNNATEAKNKCRCVKEKGANADQVPTYFDYVPQFLR
>C4130A_G4_689_1418	DIGDIVRGRDLYRRDSRTDKLENNLKKIFGIIHEDVTKNGAEARYKGDREKNYSKLREDWWEANRQEVWKAITCDAAGGTYFRATCGSGNNATRTPSHCRCDGDQVPTYFDYVPQYLR
>C4013A_G4_690_1419	DIGDIVRGRDLYSGDNREKTKLEKNFKKYFQQIHDDVTTNGKKLAKAKDRYKGDKKNNYYQLREDWWTANRHTVWEAITCDDDDKLANASYFRKTCNYDGTLSDAIHKCRCVKEKGAKADQVPTFFDYVPQYLR
>C4168A_G4_692_1423	DIGDIVRGRDLYSGDNREKTKLEKNLRKIFANIYKELKEEKKKKNRELKARYKKDEDDGGDFFQLREDWWTANRATIWEAITCDEENKLANASYFRTTCNDDGTSSRDIHKCRCPKTSDGKPIKAGGEVNIVPTYFDYVPQYLR
>C4130A_G4_693_1425	DIGDIVRGRDLYSGDNREKTKLENNLKGVFAKIHSEVTNVALQARYENDTENYYKLREDWWTANRATIWEAITCKADASSAYFRPTCGDNEKGPSVAQKKCRCDGAKGAKDTDQVPTYFDYVPQFLR
>G4161B_G4_919_1726	DIGDIVRGRDLYSGNDEEKKQRKQLDKKLKDIFAKIYKDLTTSRKKSAEAKKHYKKDDKDPNYYKLREDWWTANRETVWKAITCGAGQNDKYFRQTCNDDETLSHANHKCRCQKKNAINETDQVPTYFDYVPQFLR
>G4129A_G2_694_1426	DIGDIVRGRDLYSGNKKEKNRRDELEKNLKKIFKNIQENNKKLKSLTDDQIREYWWEANRETVWKAITCSAPNEAKYNVIASDGTTTKSNYKKCRNIADVTTYFDYVPQYLR
>G4129A_G2_695_1428	DIGDIVRGRDLYSGNKKEKNRRDELEKNLKKIFKNIQENNKKLKSLTDDQIREYWWEANRETVWKAITCSAPNEAKYNVTASDGTTTKSNYKKCRNIADVTTYFDYVPQYLR
>G4161A_G4_696_1429	DIGDIVRGRDLYSGNKKENKQRKKLEENLQKIFKKIHNGLDGKIKSKYNGDTTDFFKLREDWWTANRETVWKAITCDDDNNLSKAKYFRPTCNGGKSSTPNKCRCDDKPKDGKANDNVSIVPTYFDYVPQYLR
>G4161A_G4_697_1430	DIGDIVRGRDLYSGNKKENKQRKKLEENLQKIFKKIHNGLDGKIKSKYNGDTTDFFKLREDWWTANRETVWKAMTCSEDLNNSSYFHATCSDGNSKSQAKDKCRCDDKPKSGKAGKAGGDGDVTIVPTYFDYVPQYLR
>G4187A_G5_698_1432	DIGDIVRGRDLYSGNKKKDKLEENLNKIFNDIKKNNQSKLSQLTLDQVREYWWELNREKVWEAITCGADAGNKYFRGTCGGDEKTGTLTPSQCRCKGDQVPTYFDYVPQYLR
>G4178A_G4_699_1433	DIGDIVRGRDLYSGNKKKERLDENLKTIFKNIYEKLLEDNKTNGKKLALQKHYQDKNGGNFFKLREDWWNANRETVWKAITCEANGTYFRATCDIDRGFSQATKQCRCDKDKGANADQVPTYFDYVPQYLR
>G4180A_G4_700_1435	DIGDIVRGRDLYSGNNKEKKQRKKLDENLKDIFGDIYKELTSSRNGKNVKTLQARYNDESGNYYQLREDWWALNRDQVWKAITCDADTGNAYFRPTCNSGDKKGPSQANHYCRCGNDQPGNDKANVDPPTYFDYVPQYLR
>C4013A_G4_701_1436	DIGDIVRGRDLYSGNNKEKKQRKQLDENLKNIFKKIHEGLTTKNGVKDHYKDDGPDYFQLREDWWDLNRHDVWKAITCDAPEDAYYFRQTCGGGHATNKKCQCVNRGDVPTYFDYVPQYLR
>C4013A_G4_702_1437	DIGDIVRGRDLYSGNNKEKKQRKQLDENLKNIFKKIHEGLTTTNGVKDHYKDDGPDYFQLREDWWDLNRHDVWKAITCDAPEDAYYFRQTCGGGHATNKKCQCVNRGDVPTYFDYVPQYLR
>G4168A_G4_704_1443	DIGDIVRGRDLYSGNSKEKNRRKQLESNLKRIFGDIYNELTTSTRGKKKEEAEKRYKDEPDKNFFQLREDWWTANRETVWKAITCDNRLEGNAYFRATCSDRDRNGTLSRANHYCRCNGDKPGEDKRNTDPPTYFDYVPQYLR
>C4140A_G4_705_1444	DIGDIVRGRDLYSRDNRKDKTDKLQEQLKKYFQKIHDGLTNGVKERYTNDGGDFFQLREDWWDANRHTVWKAMTCSEQLKGNKYFRATCNISGGDEKTGTLTPSQCRCDDKPNTDPPTYFDYVPQYLR
>C4140A_G1_706_1447	DIGDIVRGRDMFKPNDADKVEKGLQVVFGKIYKSLSLLAQKHYAHDDGSGNYYKFREAWWNVNREQVWKAITCEASKNANFFIKNSDGSRDFTSEGQCGHNDKMRPNRTLDYVPQFLR
>C4140A_G1_707_1448	DIGDIVRGRDMFKPNDADKVEKGLQVVFGKIYKSLSLLAQKHYAHDDGSGNYYKLREAWWNVNREQVWKAITCEASKNANFFIKNSDGSRDFTSEGQCGHNDKSVPTNLDYVPQFLR
>G4178A_G1_708_1449	DIGDIVRGRDMFKPNDADKVQKGLQVVFKKIYKSLSPEAKNHYKDDDISGNYSKLREDWWIANRDQVWRAITCKAPQDANYFRKGLDGSDVFTSQGQCGHSETNVPTNLDYVPQFLR
>G4013A_G1_709_1450	DIGDIVRGRDMFKPNEEDAVQKGLKKVFKKIYEDLKNKQISDYTGDHPNYYKLREDWWNVNRDQVWRALTCGAGEKDTYFVQLDDSKRLFWDRKCGHSNGGDPLTNLDYVPQFLR
>G4130A_G1_710_1452	DIGDIVRGRDMFKPNEEDAVQKGLKKVFKKIYEDLKNKQISDYTGDHPNYYKLREDWWNVNRDQVWRALTCGAGEKDTYFVQLDDSKRLFWDRKCGHSNGGDPLTNLDYVPQYLR
>G4013A_G1_711_1453	DIGDIVRGRDMFKPNEEDAVQKGLKKVFKKIYEDLKNKQISDYTGDHPNYYKLREDWWSVNRDQVWRALTCGAGEKDTYFVQLDDSKRLFWDRKCGHSNGGDPLTNLDYVPQFLR
>C4180A_G1_712_1454	DIGDIVRGRDMFKPNEEDAVQKGLKVVFRKIYNGLKDKGIHHYKDDDISGNYSKLREDWWKANRDQVWKAITCSAPGDVNYFRKISEDTRTFENAGKCRRNDNKVPTNLDYVPQFLR
>C4140A_G6_713_1458	DIGDIVRGRDMFKPNEEDAVQKGLRAVFKKIHDKLKQPEKDYYNADEKGNYYKLRDAWWTVNRNQVWEAITYKAPRKADYFRNISKRIRGFTDIGKCGHNKGSVPTYLDYVPQFLR
>G4013A_G1_714_1461	DIGDIVRGRDMFKPNEEDAVQKGLREVFKKIKDDLNKNGINDYNDDGPEYYKLREDWWKVNRDQVWEAITCKAPNGANYFRKGLDGKIIFSDNGPCGRKEAPVPTYLDYVPQFLR
>C4161A_G1_715_1462	DIGDIVRGRDMFKPNPQDKVQEGLKVVFMKINKGLNTSGINDYDGDGPEYYKLREDWWTANRNQVWKALTCGAGEKDTYFVQLDDSEKLFSNNKCGHSNGGDPLTNLDYVPQFLR
>G4168A_G1_716_1463	DIGDIVRGRDMFKPNTVDKVHEGLKVVFQKIYDDLKKKGINDYDGDGPEYYKLREAWWKANRDQVWKAITCRAPNEANYFKNVAGNIQQFTDIGKCGHKQGNVPTNLDYVPQFLR
>C4180A_G1_717_1464	DIGDIVRGRDMFKPNVHDKVEKGLREVFKKIHDGMEGKVKNYYNPDEAGNYYKLREDWWKANRDQVWKAITCEAPQKVDYFRKGSNGESIFSNSGKCGGKEAPVPTYLDYVPQFLR
>G4180A_G1_718_1465	DIGDIVRGRDMFKPNVHDKVEKGLREVFKKIHDGMEGKVKNYYNPDGAGNYYKLREDWWKANRDQVWKAITCEAPQKVDYFRKGSNGESIFSNSGKCGGKEAPVPTYLDYVPQFLR
>G4140A_G1_920_1727	DIGDIVRGRDMFKRNDKDEVKEGLKVVFSKIYNSLPLPAQKHYAHDDGSGNYVKLREDWWMANRDQVWKAITCKAPPKVDYFRKGSDGRKLFTSAGKCRRHDNSVPTNLDYVPQFLR
>G4172A_G1_719_1466	DIGDIVRGRDMFKRNDKDYVENGLKKVFNKIYAKLGPEGKNYYNNTGNNVDYVKLGEDWWTANRDQVWKALTCSAPYYADYFRKGSDGTLHFSSHGKCGHNEGAPPTYLDYVPQFLR
>G4180A_G1_720_1467	DIGDIVRGRDMFKRNDKVENGLKKVFDKIYKSLTPKAKNHYKDDNGSGNYYKLREDWWIANRDQVWRAITCDAPYKSRYFMQSEDNKQLFSNRQCGHGEHEVLTNLDYVPQFLR
>C4187B_G1_921_1728	DIGDIVRGRDMFKRNDQDDVEKGLKIVFEKIYKSLTPKAKNHYKDDNGSENYYKLREDWWIANRDQVWKAITCKAPKDADYFRKGSDGSKLFTSVGYCGHNKGSVPTNLDYVPQFLR
>G4140A_G1_721_1468	DIGDIVRGRDMFKRNNHDNVEKGLKKVFNKIYNKLGTQEKNYPDDGSGNYSKLREVWWNVNRDQVWKAITCDAPQKVDYFRKISEDTRTFENAGKCRRNDNKVPTNLDYVPQFLR
>G4187B_G1_922_1731	DIGDIVRGRDMFKRNNHDNVENGLREVFRKIHNKLKQPAKSYYNADGEGNFYKLREAWWKANRDQVWKAITCSAPGDVNYFRKGLDGKIIFSDNGHCGRNETNVPTNLDYVPQFLR
>G4129A_G1_722_1470	DIGDIVRGRDMFKRNNHDNVENGLREVFRKIYNGLKKKKNYNYDEDGSGNYVKLREDWWAINRKEVWKAITCSAPGDVNYFRKESDGSYVFSNRGPCGRNETDVPTNLDYVPQFLR
>G4180A_G1_723_1471	DIGDIVRGRDMFKRTDKDAVQKGLRAVFKKIYDNLSSSVKQHYKEDKDENYYKLREDWWKANRDQVWKAITCKAPQGANYFRNISGDTKVFTSAGKCRHNDNSVPTNLDYVPQYLR
>G4140A_G1_724_1472	DIGDIVRGRDMFKRTDKDEVKEGLKVVFGKIYNSLPPQAKTHYADEDGSGNYVKLREDWWKANRDQVWKAITCKAPQSVHYFIKTSHGTRGFTSEGKCGRNETNVPTNLDYVPQFLR
>C4187B_G1_923_1733	DIGDIVRGRDMFKRTDKDEVKEGLKVVFSKIYESLPSPAQNYYADGDKSGNYYKLREAWWKANRNQVWRAITCNAPYKSRYFMQSEDNKQLFSNAYCGHYEGSPLTNLDYVPQFLR
>C4130A_G1_725_1473	DIGDIVRGRDMFKRTDKDYVENGLKKVFKKIYNKLGTQEKNYYNNTGNNVNYAKLREDWRMANRDQVWKAITCKAPQKANYFRKGSDGSDVFTSQGYCGRKELTVPTYLDYVPQFLR
>C4130A_G1_726_1474	DIGDIVRGRDMFKRTDKDYVENGLKKVFKKIYNKLGTQEKNYYNNTGNNVNYAKLREDWWMANRDQVWKAITCKAPQKANYFRKGSDGSDVFTSQGYCGRKELTVPTYLDYVPQFLR
>C4130B_G1_924_1734	DIGDIVRGRDMFKRTDKDYVENGLREVFKKIHEDLSTEMKKVYPKDKSGNYYKLRENWWTANRDQVWKAITCKAPQKANYFRKGLDGSDVFTSQGQCGRNESDDEPPTYLDYVPQYLR
>G4130B_G1_925_1735	DIGDIVRGRDMFKSDDDVEKGLKIVFEKINNSLTTKARKHYAHGDGSGNYYKLREAWWTANRDQVWKAITCNAPYKAWYFMHSEDNTLLFSNYKCGHYEGSLTNLDYVPQFLR
>G4130B_G1_926_1736	DIGDIVRGRDMFKSNDDVEKGLKIVFEKINNSLTTKARKHYAHGDGSGNYYKLREAWWTANRDQVWKAITCNAPNISGYFMQSESRTQLFSNSKCGHRQGNVPTNLDYVPQYLR
>G4130B_G1_927_1737	DIGDIVRGRDMFKSNDDVEKGLKIVFEKINNSLTTKARKHYAHGDGSGNYYKLREAWWTANRDQVWKAITCNAPNISGYFMQSGSRTQLFSNSKCGHRQGNVPTNLDYVPQYLR
>G4162A_G1_727_1477	DIGDIVRGRDMFKSNDNVEKGLKKVFDKIHKKLGSEGKKYYNDETGNYYKLREAWWTVNRNQVWEAITCEAPKDANYFIGSGNKSKSFSNDYCGHNENKVLTNLDYVPQYLR
>C4180A_G1_728_1479	DIGDIVRGRDMFKSNEKVEIGLKKVFDKIYNKLRAEGKNYPDDGSGNFYKLREAWWKANRDQVWEAITYKAPRKADYFRNISGNMKAFTSQGYCGRKEAPVPTYLDYVPQFLC
>G4180A_G6_729_1480	DIGDIVRGRDMFKSNEKVEIGLKKVFDKIYNKLRAEGKNYPDDGSGNFYKLREAWWKANRDQVWEAITYKAPRKADYFRNISGNMKAFTSQGYCGRKEAPVPTYLDYVPQFLR
>G4180A_G1_730_1481	DIGDIVRGRDMFKSNEKVEYGLRKLFKKIHDLNKSKINDYDGDPNYYKLREAWWKVNRDQVWKAITCDAPRDADYFKNVAGNIQQFTDIGKCGGKEAPVPTYLDYVPQYLR
>C4129A_G1_731_1482	DIGDIVRGRDMFKSNEKVEYGLRKLFKKIHENLRGPAKSHYEDGDKSGNYYKLREHWWIVNRKQLWEAITCIAPRDAHYFLKSSPDFKSFSDRKCGHYEGAPPTYLDYVPQYLR
>C4129A_G1_732_1488	DIGDIVRGRDMFKSNEKVEYGLRKLFKKIHENLRGPTKSHYEDGDKSGNYYKLREHWWIVNRKQLWEAITCIAPRDAHYFLKSSPDFKSFSDRKCGHYEGAPPTYLDYVPQYLR
>G4180A_G1_733_1489	DIGDIVRGRDMFKSNENVEKGLKKVFDKIYAKLGPEGKKYYNDETGNYYKLREAWWIANRDQVWKALTCYAPNNANYFIGSGNKSKSFSDHKCGHGDKDVPTNLDYVPQFLR
>G4180A_G1_734_1494	DIGDIVRGRDMFKSNENVEKGLKKVFDKIYAKLGPEGKNYPDDGSGNYYKLREAWWTANRDQVWKAITCNAPYKSRYFIQSENNTQLFSNRQCGHGEHEVLTNLDYVPQYLR
>C4129A_G1_735_1495	DIGDIVRGRDMFKSNENVEKGLQVVFGKIYNTLPSATQNHYKDDDISGNYSKLREAWWTTNRDQVWKAITCSAPRDADYFIKNSDGSRDFTSEGKCGHNDNRVPTNLDYTPQFLR
>G4142A_G1_736_1498	DIGDIVRGRDMFKSNKNVEIGLKKVFDKIYDKLGTEGKKYYNDTNNKINYVKLREDWWKVNRDQVWRAITCAARYHPGYFKKSDRSTQVFSNRQCGHYEDAPPTNLDYVPQFLR
>C4142A_G1_737_1501	DIGDIVRGRDMFKSNKNVEIGLKKVFDKIYDKLGTEGKKYYNDTNNKINYVKLREDWWKVNRDQVWRAITCAARYHPGYFKKSDRSTQVFSNRQCGHYEDVPPTNLDYVPQFLR
>C4142A_G1_739_1502	DIGDIVRGRDMFKSNNDVEKGLDVVFKKIQRKLNGAAISYYNADEKGNFYKLREDWWMANRDQVWKAITCKAPQKANYFRKGSDGSDVFTSQGYCGRKELTVPTYLDYVPQFLR
>G4162A_G1_740_1506	DIGDIVRGRDMFKSNNDVEKGLKVVFKKIQRKLNVAAKSYYNADEKGNYYKLREDWWTVNRDQVWKAITCKAPTGADYFKKKSVDTVDFTNDGKCGHTEGTVPTNLDYVPQFLR
>G4142A_G1_741_1508	DIGDIVRGRDMFKSNNDVVKGLDVVFKKIQRKLNGAAISYYNADEKGNFYKLREDWWMANRDQVWKAITCKAPQKANYFRKGSDGSDVFTSQGYCGRKELTVPTYLDYVPQFLR
>C4178B_G1_742_1511	DIGDIVRGRDMFKSNPEVEKGLKAVFRKINDDLNKSKINDYDGDGPEYYKLREAWWTANRDQVWKAITCNAPGDAHYFRKDPDGSDVFSNSGPCGRKELTVPTYLDYVPQFLR
>C4013A_G6_743_1512	DIGDIVRGRDMFKSNPEVEKGLKAVFRKINNDLKKKKNYNYDEDGPEYYKLREAWWTANRDQVWKAITYKAPRKANYFIYKSGNTYNFTTEGYCGRNENNGYPLTNLDYVPQFLR
>G4161A_G6_744_1514	DIGDIVRGRDMFKSNPEVEKGLKAVFRKINNDLKKKKNYNYDEDGPEYYKLREAWWTANRDQVWKAITYKAPRKANYFIYKSGNTYNFTTEGYCGRNENNGYPLTNLDYVPQYLR
>C4178A_G1_745_1515	DIGDIVRGRDMFKSNPEVEKGLKAVFRKINNDLKKKKNYNYDEDGSGNYYKLREAWWKVNRDQVWKAITCKAPKDANFFIKISEDTRTFENAGKCGHNDNRVPTNLDYTPQFLR
>G4172A_G1_746_1518	DIGDIVRGRDMFKSNPEVEKGLKAVFRKINNGLAPQAKTHYADEDGSGNYVKLREDWWKANRDQVWKAITCKAPQSVHYFIKTSHGTRGFTSHGKCGRNETNVPTNLDYVPQYLR
>G4172A_G1_747_1519	DIGDIVRGRDMFKSNPEVEKGLKAVFRKINNGLTPQAKTHYADEDGSGNYVKLREDWWKANRDQVWKAITCKAPQSVHYFIKTSHGTRGFTSHGKCGRNETNVPTNLDYVPQYLR
>C4180A_G6_748_1521	DIGDIVRGRDMFKSSEKVEYGLRKLFKKIHDLNKSKINDYDGDPNYYKLREAWWKANRDQVWEAITYKAPRKADYFRNISGNMKAFTSQGYCGRKEAPVPTYLDYVPQFLR
>G4130B_G3_928_1738	DIGDIVRGRDMFLPNKDDKVQKGLQVVFKKIYKSLTREARKHYAHGDGSGNYSKLREDWWTINREQIWKALTCSAPYYADYFRKGSDGTLHFSSHGKCGHNEGAPPTYLDYVPQFLR
>G4162A_G3_749_1522	DIGDIVRGRDMLKSNDNVEKGLKKVFDKIHKKLGSEGKKYYNDETGNYYKLREAWWTVNRNQVWEAITCEAPKDANYFIGSGNKSKSFSNDYCGHNENKVLTNLDYVPQYLR
>C4142A_G3_750_1523	DIGDIVRGRDMYMGDKGVRIQLEEELKRYFKQIHKDVTTNGKNGKTLKDRYKKEGDNYFQLREDWWKANRATMWEAITCKADGSYFHATSSDGGDSQGPYVAQNQGGCRDKPNAGKGSGRGEVNIVPTYFDYVPQYLR
>C4172B_G4_929_1739	DIGDIVRGRDSYRGVNGNDKLERNLKEIFGKIHEAVTSTRGKNMQALQERYTNDAPEFYKLREDWWNNNRKMVWRAITCGAAGGTYFRPTCGSAKTPTNKQCRCTTRVVPTYFDYVPQYLR
>C4180A_G2_752_1524	DIGDIVRGTDLFLGGPSQEKKKLEENLKKIFENIKNKNTKLSTLTLEKVREYWWALNRNDVWKALTCSAPYEAQYFIKSSDKKHSFSSEYCGHYKNGDPLTNLDYVPQFLR
>C4130A_G2_753_1526	DIGDIVRGTDMFLGNNKEKEKIEKSLQNIFQNIKQNNKKLKDLTDKHIREYWWALNRKEVWKALTCSVPYEAYYFTYKSDNFRTFSGYWCGHYEGAPPTNLDYVPQFLR
>G4140A_G2_754_1527	DIGDIVRGTDMYLGNNKEKEKIENNLKDIFKNIKKNNNTLEKLTDKHIREYWWAIHRREVWDALTCNAPPDSRYFVYKPDRLRKFSNPKCGHDEGIVPTNLDYVPQFLR
>C4178B_G6_930_1740	DIGDLLRGKDLFLGHNNKKKALLDNLEKIFNRFQKIYKDLNNLPIDDIREYWWALNRNDVWEALTCSAPGDAKYVKYFPSNTTIVSFDQCGHNDVDVPTNLDCVPQFLR
>C4178B_G4_931_1741	DIGDLLRGKDLFLGHQQRKKELEENLKKIFKKIHGGLTDSGAKNHYQDDNDGNFYQLREDWWNNNRIMVWRAITCGAAGGKYFRKTCSNDTSDTNEKCRCTIHGVSTYFDYVPQFLR
>C4178B_G3_932_1742	DIGDLLRGKDLFLGNDKEKDQRKKLDEILKTIFGNIYEELREEQTKRKRAKPKNGQALQARYKKDGDDFFKLREDWWYANRQQVWKAITCDTEESDTYFKQSSEGKYSFTNGQCGHNEENVLTNLDYVPQHLR
>C4178B_G4_933_1743	DIGDLLRGRDLFYGNTPESAQRKVLDENLKTIFGHIYEELKNKEGAQTRYKKDDDPEFFKLREDWWTANRETVWEAITCNDDNKLSNASYFRETCNGQHKTDNKCWCNDDQVPTYFDYVPQYLR
>G4187A_G4_755_1528	DIGDMVRGRDLYRGNTKEKKKRDELEKNLKNIFRDIYNDLTSGRNKRTNGAEARYNGDEANNFFKLREDWWAANRETVWKALTCDVDGSYFHATCDSVDGKGQYQANNKCRCPNGKEQVPTYFDYVPQYLR
>G4140A_G4_756_1529	DIGDNVRGKDLYLGNTHESTQRIILENNLKTIFGHIYEELIKNGSNGQIEARYQDDDKKNFFKLREDWWTANRSTVWKAITCHAGESDKYFRKTCGGSGKTATQTPSQCRCTKTSGANADKVPTYFDYVPQYLR
>G4172B_G4_934_1744	DIGDPLRGKDLFLGNDKEKDQRKQLDKNLKKIFKEIYDDVTKTNGEAAKKRYKDGKDPNYYQLREDWWNANRAKVWEAIACNDDDKLANASYFRKTCSDEQGGAHFINKCRCNGDQVPTYFDYVPQYLR
>G4172B_G4_935_1745	DIGDPLRGKDLYRGDKKKNQTERDELENKLKKIFKEIHSEVTSGNNKDALKTRYNDNEENYYKLREDWWYANRETVWKAITCSAPDEAQYFGGTCRGHGKYPTLFIYKCRCEGANMVPTYFDYVPQFLR
>G4178A_G6_757_1530	DIGDSVRGRDMFKSNPEVEKGLKAVFRKINDDLNKSKIKDYDGDGPEYYKLREAWWTATRDQVWKVITCNAPGDVHYFRKDPDGSDVFSNSGTRGRKELTVPTYFDYVPQFLR
>G4187B_G4_936_1746	DIGDTFKGKDLFLGNTYESAQRKQLDDKLKEIFKKIYEGLKNGAQTYYKGDKNNNFFKLREDWWTANRATIWEAITCNAWGYRYFHATCGDSGDEKGPSQANNKCFCNNGDVPTSFDYVPQYLR
>G4172B_G4_937_1747	DIGDTVRGKDLFLGNDEEKKKRDELEENLQKIFAKIHSGLTSTRGKQNGELQERYKDNDKNFFKLREDWWTANRHTVWEAITCNAGGGTYFRPTCGDALNPSLTQGDCRCDGANVDPPTYFDYVPQYLR
>C4142A_G2_758_1531	DIGDVIRGKDLFLGHQQRKKYLEERLVEMFKNIQGKYPTLTGLPLDKVREYWWALNRDQVWNAITCDAGAADEYFTKSSKLEFEFTGGHCGRNGEKVPTNLDYVPQFLR
>C4140A_G2_759_1532	DIGDVIRGRDMFLGNNEKDMTEKQKLQSNLKKIFGNFMESNANLKKHTLERVREYWWALNRNDVWKAITCNAPYDANYYRKYSDKSMDFTSQGQCGHKEGTVPTNLDYVPQFLR
>G4129A_G6_938_1748	DIGDVMRGKDLYSGNSKEKKKREDLEENLKKIFGKIYQELTTTNGEIEARYKGDDKKNFYQLREDRWDLNRHDVWKAITCEAPDNAKYKVIKPDGSTNDSAGKKSRDVIDVSTNFDYVPQYLR
>G4178B_G4_939_1749	DIGDVVRGRDLYGGSKKEKEKREDLEKNLKTIFKEIHSGLSKNGAEARYQDGSGDFFQLREDWWTANRETVWKAITCDDDNKLSKASYFRATCSDSDGKYQYQTQNQCRCTQSSGANADKVPTYFDYVPQYLR
>G4180A_G4_760_1537	DIGGIIRGKDLYLGDNGKDRLENKLKEIFKQIYDKLDGKKKKEAKARYQDDGSGNYYQLREDWWDANRETVWKAITCGAGQNDKYFRPTCGGNEKNSTLAKKQCRCDGANIVPTYFDYVPQFLR
>G4187A_G4_761_1538	DIGGIVRGKDLYLGNKKKKQNGKKTEREKLEQKLKEIFAKIYEELIKKKAQAKKRYENDTENYYKLREDWWALNRKEVWKAITCHAGQSAQYFRHTCGAGKDRTATNHDCQCANTDVPTYFDYVPQYLR
>G4168A_G4_762_1539	DIIRGRDLYGGSKKEKDQRKQLDKKLKGIFGDIYKDVTNGKTNGEAAKARYNDTDNYYELREDWWTANRATIWKALTCSKELDNSSYFRLTCVTGQGPSVANHYCRCNGDKPDNDKVNTDPPTYFDYVPQFLR
>G4162A_G4_940_1750	DIVRGRDLFHGNDEEKKQRKQLDDKLKDIFKKIYDNLDKKKVKEAEERYKKDKQTGNYYQLREDWWNANRETVWKAITCSAAGGEYFRKTCGGGDENTATLTQNNCRCNGDQVPTYFDYVPQYLR
>C4129A_G3_764_1542	DLGDIIRGKDLFLGDKKEKLDLEKKLKKIFAKIYENLTDEVKKHYKDDIDHNLYQLREDWWALNREEVWKAITCKAEQGDIYSKYLGKGITYYYYKCRHGDENVATNLDYVPQFLR
>G4130B_G2_941_1751	DLGDIIRGKDLYLVDQETKQHLENRLETMFDNIKKNNEDKLGHLSIEQVREYWWALNRDQVWKAITCGATMNDISFKNIGNGNTILWNEKCGHGDYNLLTNLDYVPQFLR
>G4187B_G4_942_1752	DMGDIIRGKDLFLGNDKEKEKRKQLDENLIEIFKKIYNELTRTATRGSNGQALQERYKKDGDKFFQLREDWWDANRATVWEAITCGTHKGDTYFRATCGGDRQGPSMAKNNCRCEGANVVPTYFDYVPQYLR
>C4161A_G4_769_1548	DTGDIVRGKDLYLGDQQEKEKLENNLKEIFKKIYDNLNDIKAKTYYNSDTPDFYKLREDWWELNRLDVWKAITCNAQGNTYFRGTCSNDTTSAKGHCQCIDGTVPTNFDYVPQYLR
>G4172A_G5_770_1549	EIGDIIRRRDLYRGNDEEKKQRDKLEQKLKEIFQKIQGQNRTLKGLPLDKVREYWWYANRATIWEAITCDVKSGNNYFRPTCSDGGNSKSQANNKCRCTKTSGDGDVTIVPTYFDYVPQYLR
>G4187B_G6_943_1753	NVGDIIRGKDLFPCNDKEKEKRKQLDENLIEIFKKIYNELTRTATRGSNGQALQERYKKDGDKFFQLREDWWDANRATVWEAITCGTHKGDTYFRATCGGDRQGPSMAKNNCRCEGANVVPTYFDYVPQYLR
>G4178B_G4_944_1754	YIGDIIRGRDLYLVNPQEKEQRDKLEENLKKIFKKIHDDVMKTSGRTNGAKARYGGDENFFKLREDWWTANRSTVWKAITCGTHDGASYFRATCSDGQSGAQAKNKCTCNNGDVPTYFDYVPQFLR
