# Supplementary material for: An approach to classifying sequence tags sampled from Plasmodium falciparum var genes
Source: Mol Biochem Parasitol. 2007 Jul;154(1):98–102. doi: 10.1016/j.molbiopara.2007.03.011 (PMC1906845; doi:10.1016/j.molbiopara.2007.03.011)
Supplement: Supplementary file 1 [file mmc1.zip › sequenceClassifier3.pl]

#!/usr/bin/perl -w                                                                                                                                                                  

# Open the file containing the DBL alpha sequences
print "File containing sequences:";
$varseq = <STDIN>;
chomp $varseq;
open(SEQS,$varseq) || die ("Cannot open file \"$varseq\"\n");
@sequenceList = <SEQS>;
close SEQS;

# Choose a filename for the output
print "File name for output? ";
$output = <STDIN>;
open(OUT,">$output");
print OUT "#\tName\tGroup\tDistinct Sequence ID\n";

#extract the names and the sequences
$sequence = join('',@sequenceList);
@name_list=($sequence =~/\>(.+)[^\>]+/g);
@seq_list =($sequence =~/\>.+([^\>]+)/g);
$nseq=$#name_list+1;

# Go through each sequence in turn finding PoLV sequences and counting cysteines
for ( $a=0; $a< $nseq; $a++){
$aplus = $a+1;
print "$aplus\n";

$seq = $seq_list[$a];
$seq =~ s/[\s\d]//g;

++$count;
#print $count,"\n";

#Find PoLV1
$PoLV1 = substr($seq,10,4);

#Define positional motifs
$b = 'WW';
$c = 'VW';

#Find PoLV2 and 3 based on the positional motifs
if ($seq =~ /$b/){
$where = rindex($seq,$b);
$PoLV2 = substr($seq,$where-4,4);
$PoLV3 = substr($seq,$where+10,4);
$message = 0;
} else {
if($seq =~ /$c/){
$where = rindex($seq,$c);
$PoLV2 = substr($seq,$where-12,4);
$PoLV3 = substr($seq,$where+2,4);
$message = 0;
} else {
$message = 1;
}}

#Find PoLV4
$PoLV4 = substr($seq,length($seq)-12,4);

#Count cysteines
$cysStart = rindex($seq,$PoLV1); $cysStart = $cysStart-10;
$cysEnd = rindex($seq,$PoLV4); $cysEnd = $cysEnd+12;
$cysCount = 0;
while(substr($seq,$cysStart,$cysEnd-$cysStart) =~ /C/ig){$cysCount++;}

#Find the length of the sequence
$seq =~ s/-//g;
$long = length($seq);

#Make the sequence ID
$distSeqID = "$PoLV1-$PoLV2-$PoLV3-$cysCount-$PoLV4-$long";

#Assign group
if ($cysCount > 4 || $cysCount == 3 || $cysCount == 1){
$group = 6;}
elsif($cysCount==4){
if($PoLV2 =~ /REY/){$group = 5;}
else {$group = 4;}}
elsif($cysCount==2){
if($PoLV1 =~ /MFK/){$group = 1;}
elsif($PoLV2 =~ /REY/){$group = 2;}
else{$group = 3;}
}

print OUT $count,"\t";

#Check for problems with the sequence
$first = substr($seq,0,2);
$end = substr($seq,length($seq)-2,2);

if ($first eq 'DI' && $end eq 'LR' && $message == 0){ 
print OUT "$name_list[$a]\t";
print OUT "$group\t";
print OUT "$distSeqID\n";
} 
elsif ($message == 1){
print OUT "$name_list[$a]\t";
print OUT "\tCannot find WW or VW motif for sequence\n";}
else{
print OUT "$name_list[$a]\t";
print OUT "$group\t";
print OUT "$distSeqID sequence begins $first, sequence ends $end\n";}
}

close OUT;
