# Supplementary material for: An approach to classifying sequence tags sampled from Plasmodium falciparum var genes
Source: Mol Biochem Parasitol. 2007 Jul;154(1):98–102. doi: 10.1016/j.molbiopara.2007.03.011 (PMC1906845; doi:10.1016/j.molbiopara.2007.03.011)
Supplement: Supplementary file 1 [file mmc1.zip › sequenceClassifier3.xls]

## Sheet: concat and group calculator
		PoLV1	PoLV2	PoLV3	Cys	PoLV4	sequence signature	group	sequence length	distinct sequence ID	position of WW motif	WW pos	WW alternatives	position of VW	EST1PoLV2	EST2PoLV2	EST1PoLV3	EST2PoLV3	dataTYPEPoLV2	dataTYPEPoLV3	last 12 amino acids	Position of cys1	Position of cys2	Position of cys3	Position of cys4	Position of cys5	Position of cys6	6-number of cys	Group1 defining motif	Group2 or 5 defining motif	Group1	Group2 or 5	cys2	cys4	cysX
			#VALUE!	#VALUE!	0		#VALUE!	6	0	#VALUE!	#VALUE!	#VALUE!	#VALUE!	#VALUE!	#VALUE!	#VALUE!	#VALUE!	#VALUE!	16	16		#VALUE!	#VALUE!	#VALUE!	#VALUE!	#VALUE!	#VALUE!	6		#VALUE!	0	#VALUE!	0	0	1
			#VALUE!	#VALUE!	0		#VALUE!	6	0	#VALUE!	#VALUE!	#VALUE!	#VALUE!	#VALUE!	#VALUE!	#VALUE!	#VALUE!	#VALUE!	16	16		#VALUE!	#VALUE!	#VALUE!	#VALUE!	#VALUE!	#VALUE!	6		#VALUE!	0	#VALUE!	0	0	1
			#VALUE!	#VALUE!	0		#VALUE!	6	0	#VALUE!	#VALUE!	#VALUE!	#VALUE!	#VALUE!	#VALUE!	#VALUE!	#VALUE!	#VALUE!	16	16		#VALUE!	#VALUE!	#VALUE!	#VALUE!	#VALUE!	#VALUE!	6		#VALUE!	0	#VALUE!	0	0	1
			#VALUE!	#VALUE!	0		#VALUE!	6	0	#VALUE!	#VALUE!	#VALUE!	#VALUE!	#VALUE!	#VALUE!	#VALUE!	#VALUE!	#VALUE!	16	16		#VALUE!	#VALUE!	#VALUE!	#VALUE!	#VALUE!	#VALUE!	6		#VALUE!	0	#VALUE!	0	0	1
			#VALUE!	#VALUE!	0		#VALUE!	6	0	#VALUE!	#VALUE!	#VALUE!	#VALUE!	#VALUE!	#VALUE!	#VALUE!	#VALUE!	#VALUE!	16	16		#VALUE!	#VALUE!	#VALUE!	#VALUE!	#VALUE!	#VALUE!	6		#VALUE!	0	#VALUE!	0	0	1
			#VALUE!	#VALUE!	0		#VALUE!	6	0	#VALUE!	#VALUE!	#VALUE!	#VALUE!	#VALUE!	#VALUE!	#VALUE!	#VALUE!	#VALUE!	16	16		#VALUE!	#VALUE!	#VALUE!	#VALUE!	#VALUE!	#VALUE!	6		#VALUE!	0	#VALUE!	0	0	1
			#VALUE!	#VALUE!	0		#VALUE!	6	0	#VALUE!	#VALUE!	#VALUE!	#VALUE!	#VALUE!	#VALUE!	#VALUE!	#VALUE!	#VALUE!	16	16		#VALUE!	#VALUE!	#VALUE!	#VALUE!	#VALUE!	#VALUE!	6		#VALUE!	0	#VALUE!	0	0	1
			#VALUE!	#VALUE!	0		#VALUE!	6	0	#VALUE!	#VALUE!	#VALUE!	#VALUE!	#VALUE!	#VALUE!	#VALUE!	#VALUE!	#VALUE!	16	16		#VALUE!	#VALUE!	#VALUE!	#VALUE!	#VALUE!	#VALUE!	6		#VALUE!	0	#VALUE!	0	0	1
			#VALUE!	#VALUE!	0		#VALUE!	6	0	#VALUE!	#VALUE!	#VALUE!	#VALUE!	#VALUE!	#VALUE!	#VALUE!	#VALUE!	#VALUE!	16	16		#VALUE!	#VALUE!	#VALUE!	#VALUE!	#VALUE!	#VALUE!	6		#VALUE!	0	#VALUE!	0	0	1
			#VALUE!	#VALUE!	0		#VALUE!	6	0	#VALUE!	#VALUE!	#VALUE!	#VALUE!	#VALUE!	#VALUE!	#VALUE!	#VALUE!	#VALUE!	16	16		#VALUE!	#VALUE!	#VALUE!	#VALUE!	#VALUE!	#VALUE!	6		#VALUE!	0	#VALUE!	0	0	1
			#VALUE!	#VALUE!	0		#VALUE!	6	0	#VALUE!	#VALUE!	#VALUE!	#VALUE!	#VALUE!	#VALUE!	#VALUE!	#VALUE!	#VALUE!	16	16		#VALUE!	#VALUE!	#VALUE!	#VALUE!	#VALUE!	#VALUE!	6		#VALUE!	0	#VALUE!	0	0	1
			#VALUE!	#VALUE!	0		#VALUE!	6	0	#VALUE!	#VALUE!	#VALUE!	#VALUE!	#VALUE!	#VALUE!	#VALUE!	#VALUE!	#VALUE!	16	16		#VALUE!	#VALUE!	#VALUE!	#VALUE!	#VALUE!	#VALUE!	6		#VALUE!	0	#VALUE!	0	0	1
			#VALUE!	#VALUE!	0		#VALUE!	6	0	#VALUE!	#VALUE!	#VALUE!	#VALUE!	#VALUE!	#VALUE!	#VALUE!	#VALUE!	#VALUE!	16	16		#VALUE!	#VALUE!	#VALUE!	#VALUE!	#VALUE!	#VALUE!	6		#VALUE!	0	#VALUE!	0	0	1
			#VALUE!	#VALUE!	0		#VALUE!	6	0	#VALUE!	#VALUE!	#VALUE!	#VALUE!	#VALUE!	#VALUE!	#VALUE!	#VALUE!	#VALUE!	16	16		#VALUE!	#VALUE!	#VALUE!	#VALUE!	#VALUE!	#VALUE!	6		#VALUE!	0	#VALUE!	0	0	1
			#VALUE!	#VALUE!	0		#VALUE!	6	0	#VALUE!	#VALUE!	#VALUE!	#VALUE!	#VALUE!	#VALUE!	#VALUE!	#VALUE!	#VALUE!	16	16		#VALUE!	#VALUE!	#VALUE!	#VALUE!	#VALUE!	#VALUE!	6		#VALUE!	0	#VALUE!	0	0	1
			#VALUE!	#VALUE!	0		#VALUE!	6	0	#VALUE!	#VALUE!	#VALUE!	#VALUE!	#VALUE!	#VALUE!	#VALUE!	#VALUE!	#VALUE!	16	16		#VALUE!	#VALUE!	#VALUE!	#VALUE!	#VALUE!	#VALUE!	6		#VALUE!	0	#VALUE!	0	0	1
			#VALUE!	#VALUE!	0		#VALUE!	6	0	#VALUE!	#VALUE!	#VALUE!	#VALUE!	#VALUE!	#VALUE!	#VALUE!	#VALUE!	#VALUE!	16	16		#VALUE!	#VALUE!	#VALUE!	#VALUE!	#VALUE!	#VALUE!	6		#VALUE!	0	#VALUE!	0	0	1
			#VALUE!	#VALUE!	0		#VALUE!	6	0	#VALUE!	#VALUE!	#VALUE!	#VALUE!	#VALUE!	#VALUE!	#VALUE!	#VALUE!	#VALUE!	16	16		#VALUE!	#VALUE!	#VALUE!	#VALUE!	#VALUE!	#VALUE!	6		#VALUE!	0	#VALUE!	0	0	1
			#VALUE!	#VALUE!	0		#VALUE!	6	0	#VALUE!	#VALUE!	#VALUE!	#VALUE!	#VALUE!	#VALUE!	#VALUE!	#VALUE!	#VALUE!	16	16		#VALUE!	#VALUE!	#VALUE!	#VALUE!	#VALUE!	#VALUE!	6		#VALUE!	0	#VALUE!	0	0	1
			#VALUE!	#VALUE!	0		#VALUE!	6	0	#VALUE!	#VALUE!	#VALUE!	#VALUE!	#VALUE!	#VALUE!	#VALUE!	#VALUE!	#VALUE!	16	16		#VALUE!	#VALUE!	#VALUE!	#VALUE!	#VALUE!	#VALUE!	6		#VALUE!	0	#VALUE!	0	0	1
			#VALUE!	#VALUE!	0		#VALUE!	6	0	#VALUE!	#VALUE!	#VALUE!	#VALUE!	#VALUE!	#VALUE!	#VALUE!	#VALUE!	#VALUE!	16	16		#VALUE!	#VALUE!	#VALUE!	#VALUE!	#VALUE!	#VALUE!	6		#VALUE!	0	#VALUE!	0	0	1
			#VALUE!	#VALUE!	0		#VALUE!	6	0	#VALUE!	#VALUE!	#VALUE!	#VALUE!	#VALUE!	#VALUE!	#VALUE!	#VALUE!	#VALUE!	16	16		#VALUE!	#VALUE!	#VALUE!	#VALUE!	#VALUE!	#VALUE!	6		#VALUE!	0	#VALUE!	0	0	1
			#VALUE!	#VALUE!	0		#VALUE!	6	0	#VALUE!	#VALUE!	#VALUE!	#VALUE!	#VALUE!	#VALUE!	#VALUE!	#VALUE!	#VALUE!	16	16		#VALUE!	#VALUE!	#VALUE!	#VALUE!	#VALUE!	#VALUE!	6		#VALUE!	0	#VALUE!	0	0	1
			#VALUE!	#VALUE!	0		#VALUE!	6	0	#VALUE!	#VALUE!	#VALUE!	#VALUE!	#VALUE!	#VALUE!	#VALUE!	#VALUE!	#VALUE!	16	16		#VALUE!	#VALUE!	#VALUE!	#VALUE!	#VALUE!	#VALUE!	6		#VALUE!	0	#VALUE!	0	0	1
			#VALUE!	#VALUE!	0		#VALUE!	6	0	#VALUE!	#VALUE!	#VALUE!	#VALUE!	#VALUE!	#VALUE!	#VALUE!	#VALUE!	#VALUE!	16	16		#VALUE!	#VALUE!	#VALUE!	#VALUE!	#VALUE!	#VALUE!	6		#VALUE!	0	#VALUE!	0	0	1
			#VALUE!	#VALUE!	0		#VALUE!	6	0	#VALUE!	#VALUE!	#VALUE!	#VALUE!	#VALUE!	#VALUE!	#VALUE!	#VALUE!	#VALUE!	16	16		#VALUE!	#VALUE!	#VALUE!	#VALUE!	#VALUE!	#VALUE!	6		#VALUE!	0	#VALUE!	0	0	1
			#VALUE!	#VALUE!	0		#VALUE!	6	0	#VALUE!	#VALUE!	#VALUE!	#VALUE!	#VALUE!	#VALUE!	#VALUE!	#VALUE!	#VALUE!	16	16		#VALUE!	#VALUE!	#VALUE!	#VALUE!	#VALUE!	#VALUE!	6		#VALUE!	0	#VALUE!	0	0	1
			#VALUE!	#VALUE!	0		#VALUE!	6	0	#VALUE!	#VALUE!	#VALUE!	#VALUE!	#VALUE!	#VALUE!	#VALUE!	#VALUE!	#VALUE!	16	16		#VALUE!	#VALUE!	#VALUE!	#VALUE!	#VALUE!	#VALUE!	6		#VALUE!	0	#VALUE!	0	0	1
			#VALUE!	#VALUE!	0		#VALUE!	6	0	#VALUE!	#VALUE!	#VALUE!	#VALUE!	#VALUE!	#VALUE!	#VALUE!	#VALUE!	#VALUE!	16	16		#VALUE!	#VALUE!	#VALUE!	#VALUE!	#VALUE!	#VALUE!	6		#VALUE!	0	#VALUE!	0	0	1
			#VALUE!	#VALUE!	0		#VALUE!	6	0	#VALUE!	#VALUE!	#VALUE!	#VALUE!	#VALUE!	#VALUE!	#VALUE!	#VALUE!	#VALUE!	16	16		#VALUE!	#VALUE!	#VALUE!	#VALUE!	#VALUE!	#VALUE!	6		#VALUE!	0	#VALUE!	0	0	1
			#VALUE!	#VALUE!	0		#VALUE!	6	0	#VALUE!	#VALUE!	#VALUE!	#VALUE!	#VALUE!	#VALUE!	#VALUE!	#VALUE!	#VALUE!	16	16		#VALUE!	#VALUE!	#VALUE!	#VALUE!	#VALUE!	#VALUE!	6		#VALUE!	0	#VALUE!	0	0	1
			#VALUE!	#VALUE!	0		#VALUE!	6	0	#VALUE!	#VALUE!	#VALUE!	#VALUE!	#VALUE!	#VALUE!	#VALUE!	#VALUE!	#VALUE!	16	16		#VALUE!	#VALUE!	#VALUE!	#VALUE!	#VALUE!	#VALUE!	6		#VALUE!	0	#VALUE!	0	0	1
			#VALUE!	#VALUE!	0		#VALUE!	6	0	#VALUE!	#VALUE!	#VALUE!	#VALUE!	#VALUE!	#VALUE!	#VALUE!	#VALUE!	#VALUE!	16	16		#VALUE!	#VALUE!	#VALUE!	#VALUE!	#VALUE!	#VALUE!	6		#VALUE!	0	#VALUE!	0	0	1
			#VALUE!	#VALUE!	0		#VALUE!	6	0	#VALUE!	#VALUE!	#VALUE!	#VALUE!	#VALUE!	#VALUE!	#VALUE!	#VALUE!	#VALUE!	16	16		#VALUE!	#VALUE!	#VALUE!	#VALUE!	#VALUE!	#VALUE!	6		#VALUE!	0	#VALUE!	0	0	1
			#VALUE!	#VALUE!	0		#VALUE!	6	0	#VALUE!	#VALUE!	#VALUE!	#VALUE!	#VALUE!	#VALUE!	#VALUE!	#VALUE!	#VALUE!	16	16		#VALUE!	#VALUE!	#VALUE!	#VALUE!	#VALUE!	#VALUE!	6		#VALUE!	0	#VALUE!	0	0	1
			#VALUE!	#VALUE!	0		#VALUE!	6	0	#VALUE!	#VALUE!	#VALUE!	#VALUE!	#VALUE!	#VALUE!	#VALUE!	#VALUE!	#VALUE!	16	16		#VALUE!	#VALUE!	#VALUE!	#VALUE!	#VALUE!	#VALUE!	6		#VALUE!	0	#VALUE!	0	0	1
			#VALUE!	#VALUE!	0		#VALUE!	6	0	#VALUE!	#VALUE!	#VALUE!	#VALUE!	#VALUE!	#VALUE!	#VALUE!	#VALUE!	#VALUE!	16	16		#VALUE!	#VALUE!	#VALUE!	#VALUE!	#VALUE!	#VALUE!	6		#VALUE!	0	#VALUE!	0	0	1
			#VALUE!	#VALUE!	0		#VALUE!	6	0	#VALUE!	#VALUE!	#VALUE!	#VALUE!	#VALUE!	#VALUE!	#VALUE!	#VALUE!	#VALUE!	16	16		#VALUE!	#VALUE!	#VALUE!	#VALUE!	#VALUE!	#VALUE!	6		#VALUE!	0	#VALUE!	0	0	1
			#VALUE!	#VALUE!	0		#VALUE!	6	0	#VALUE!	#VALUE!	#VALUE!	#VALUE!	#VALUE!	#VALUE!	#VALUE!	#VALUE!	#VALUE!	16	16		#VALUE!	#VALUE!	#VALUE!	#VALUE!	#VALUE!	#VALUE!	6		#VALUE!	0	#VALUE!	0	0	1
			#VALUE!	#VALUE!	0		#VALUE!	6	0	#VALUE!	#VALUE!	#VALUE!	#VALUE!	#VALUE!	#VALUE!	#VALUE!	#VALUE!	#VALUE!	16	16		#VALUE!	#VALUE!	#VALUE!	#VALUE!	#VALUE!	#VALUE!	6		#VALUE!	0	#VALUE!	0	0	1
			#VALUE!	#VALUE!	0		#VALUE!	6	0	#VALUE!	#VALUE!	#VALUE!	#VALUE!	#VALUE!	#VALUE!	#VALUE!	#VALUE!	#VALUE!	16	16		#VALUE!	#VALUE!	#VALUE!	#VALUE!	#VALUE!	#VALUE!	6		#VALUE!	0	#VALUE!	0	0	1
			#VALUE!	#VALUE!	0		#VALUE!	6	0	#VALUE!	#VALUE!	#VALUE!	#VALUE!	#VALUE!	#VALUE!	#VALUE!	#VALUE!	#VALUE!	16	16		#VALUE!	#VALUE!	#VALUE!	#VALUE!	#VALUE!	#VALUE!	6		#VALUE!	0	#VALUE!	0	0	1
			#VALUE!	#VALUE!	0		#VALUE!	6	0	#VALUE!	#VALUE!	#VALUE!	#VALUE!	#VALUE!	#VALUE!	#VALUE!	#VALUE!	#VALUE!	16	16		#VALUE!	#VALUE!	#VALUE!	#VALUE!	#VALUE!	#VALUE!	6		#VALUE!	0	#VALUE!	0	0	1
			#VALUE!	#VALUE!	0		#VALUE!	6	0	#VALUE!	#VALUE!	#VALUE!	#VALUE!	#VALUE!	#VALUE!	#VALUE!	#VALUE!	#VALUE!	16	16		#VALUE!	#VALUE!	#VALUE!	#VALUE!	#VALUE!	#VALUE!	6		#VALUE!	0	#VALUE!	0	0	1
			#VALUE!	#VALUE!	0		#VALUE!	6	0	#VALUE!	#VALUE!	#VALUE!	#VALUE!	#VALUE!	#VALUE!	#VALUE!	#VALUE!	#VALUE!	16	16		#VALUE!	#VALUE!	#VALUE!	#VALUE!	#VALUE!	#VALUE!	6		#VALUE!	0	#VALUE!	0	0	1
			#VALUE!	#VALUE!	0		#VALUE!	6	0	#VALUE!	#VALUE!	#VALUE!	#VALUE!	#VALUE!	#VALUE!	#VALUE!	#VALUE!	#VALUE!	16	16		#VALUE!	#VALUE!	#VALUE!	#VALUE!	#VALUE!	#VALUE!	6		#VALUE!	0	#VALUE!	0	0	1
			#VALUE!	#VALUE!	0		#VALUE!	6	0	#VALUE!	#VALUE!	#VALUE!	#VALUE!	#VALUE!	#VALUE!	#VALUE!	#VALUE!	#VALUE!	16	16		#VALUE!	#VALUE!	#VALUE!	#VALUE!	#VALUE!	#VALUE!	6		#VALUE!	0	#VALUE!	0	0	1
			#VALUE!	#VALUE!	0		#VALUE!	6	0	#VALUE!	#VALUE!	#VALUE!	#VALUE!	#VALUE!	#VALUE!	#VALUE!	#VALUE!	#VALUE!	16	16		#VALUE!	#VALUE!	#VALUE!	#VALUE!	#VALUE!	#VALUE!	6		#VALUE!	0	#VALUE!	0	0	1
			#VALUE!	#VALUE!	0		#VALUE!	6	0	#VALUE!	#VALUE!	#VALUE!	#VALUE!	#VALUE!	#VALUE!	#VALUE!	#VALUE!	#VALUE!	16	16		#VALUE!	#VALUE!	#VALUE!	#VALUE!	#VALUE!	#VALUE!	6		#VALUE!	0	#VALUE!	0	0	1
			#VALUE!	#VALUE!	0		#VALUE!	6	0	#VALUE!	#VALUE!	#VALUE!	#VALUE!	#VALUE!	#VALUE!	#VALUE!	#VALUE!	#VALUE!	16	16		#VALUE!	#VALUE!	#VALUE!	#VALUE!	#VALUE!	#VALUE!	6		#VALUE!	0	#VALUE!	0	0	1
			#VALUE!	#VALUE!	0		#VALUE!	6	0	#VALUE!	#VALUE!	#VALUE!	#VALUE!	#VALUE!	#VALUE!	#VALUE!	#VALUE!	#VALUE!	16	16		#VALUE!	#VALUE!	#VALUE!	#VALUE!	#VALUE!	#VALUE!	6		#VALUE!	0	#VALUE!	0	0	1
			#VALUE!	#VALUE!	0		#VALUE!	6	0	#VALUE!	#VALUE!	#VALUE!	#VALUE!	#VALUE!	#VALUE!	#VALUE!	#VALUE!	#VALUE!	16	16		#VALUE!	#VALUE!	#VALUE!	#VALUE!	#VALUE!	#VALUE!	6		#VALUE!	0	#VALUE!	0	0	1
			#VALUE!	#VALUE!	0		#VALUE!	6	0	#VALUE!	#VALUE!	#VALUE!	#VALUE!	#VALUE!	#VALUE!	#VALUE!	#VALUE!	#VALUE!	16	16		#VALUE!	#VALUE!	#VALUE!	#VALUE!	#VALUE!	#VALUE!	6		#VALUE!	0	#VALUE!	0	0	1
			#VALUE!	#VALUE!	0		#VALUE!	6	0	#VALUE!	#VALUE!	#VALUE!	#VALUE!	#VALUE!	#VALUE!	#VALUE!	#VALUE!	#VALUE!	16	16		#VALUE!	#VALUE!	#VALUE!	#VALUE!	#VALUE!	#VALUE!	6		#VALUE!	0	#VALUE!	0	0	1
			#VALUE!	#VALUE!	0		#VALUE!	6	0	#VALUE!	#VALUE!	#VALUE!	#VALUE!	#VALUE!	#VALUE!	#VALUE!	#VALUE!	#VALUE!	16	16		#VALUE!	#VALUE!	#VALUE!	#VALUE!	#VALUE!	#VALUE!	6		#VALUE!	0	#VALUE!	0	0	1
			#VALUE!	#VALUE!	0		#VALUE!	6	0	#VALUE!	#VALUE!	#VALUE!	#VALUE!	#VALUE!	#VALUE!	#VALUE!	#VALUE!	#VALUE!	16	16		#VALUE!	#VALUE!	#VALUE!	#VALUE!	#VALUE!	#VALUE!	6		#VALUE!	0	#VALUE!	0	0	1
			#VALUE!	#VALUE!	0		#VALUE!	6	0	#VALUE!	#VALUE!	#VALUE!	#VALUE!	#VALUE!	#VALUE!	#VALUE!	#VALUE!	#VALUE!	16	16		#VALUE!	#VALUE!	#VALUE!	#VALUE!	#VALUE!	#VALUE!	6		#VALUE!	0	#VALUE!	0	0	1
			#VALUE!	#VALUE!	0		#VALUE!	6	0	#VALUE!	#VALUE!	#VALUE!	#VALUE!	#VALUE!	#VALUE!	#VALUE!	#VALUE!	#VALUE!	16	16		#VALUE!	#VALUE!	#VALUE!	#VALUE!	#VALUE!	#VALUE!	6		#VALUE!	0	#VALUE!	0	0	1
			#VALUE!	#VALUE!	0		#VALUE!	6	0	#VALUE!	#VALUE!	#VALUE!	#VALUE!	#VALUE!	#VALUE!	#VALUE!	#VALUE!	#VALUE!	16	16		#VALUE!	#VALUE!	#VALUE!	#VALUE!	#VALUE!	#VALUE!	6		#VALUE!	0	#VALUE!	0	0	1
			#VALUE!	#VALUE!	0		#VALUE!	6	0	#VALUE!	#VALUE!	#VALUE!	#VALUE!	#VALUE!	#VALUE!	#VALUE!	#VALUE!	#VALUE!	16	16		#VALUE!	#VALUE!	#VALUE!	#VALUE!	#VALUE!	#VALUE!	6		#VALUE!	0	#VALUE!	0	0	1
			#VALUE!	#VALUE!	0		#VALUE!	6	0	#VALUE!	#VALUE!	#VALUE!	#VALUE!	#VALUE!	#VALUE!	#VALUE!	#VALUE!	#VALUE!	16	16		#VALUE!	#VALUE!	#VALUE!	#VALUE!	#VALUE!	#VALUE!	6		#VALUE!	0	#VALUE!	0	0	1
			#VALUE!	#VALUE!	0		#VALUE!	6	0	#VALUE!	#VALUE!	#VALUE!	#VALUE!	#VALUE!	#VALUE!	#VALUE!	#VALUE!	#VALUE!	16	16		#VALUE!	#VALUE!	#VALUE!	#VALUE!	#VALUE!	#VALUE!	6		#VALUE!	0	#VALUE!	0	0	1
			#VALUE!	#VALUE!	0		#VALUE!	6	0	#VALUE!	#VALUE!	#VALUE!	#VALUE!	#VALUE!	#VALUE!	#VALUE!	#VALUE!	#VALUE!	16	16		#VALUE!	#VALUE!	#VALUE!	#VALUE!	#VALUE!	#VALUE!	6		#VALUE!	0	#VALUE!	0	0	1
			#VALUE!	#VALUE!	0		#VALUE!	6	0	#VALUE!	#VALUE!	#VALUE!	#VALUE!	#VALUE!	#VALUE!	#VALUE!	#VALUE!	#VALUE!	16	16		#VALUE!	#VALUE!	#VALUE!	#VALUE!	#VALUE!	#VALUE!	6		#VALUE!	0	#VALUE!	0	0	1
			#VALUE!	#VALUE!	0		#VALUE!	6	0	#VALUE!	#VALUE!	#VALUE!	#VALUE!	#VALUE!	#VALUE!	#VALUE!	#VALUE!	#VALUE!	16	16		#VALUE!	#VALUE!	#VALUE!	#VALUE!	#VALUE!	#VALUE!	6		#VALUE!	0	#VALUE!	0	0	1
			#VALUE!	#VALUE!	0		#VALUE!	6	0	#VALUE!	#VALUE!	#VALUE!	#VALUE!	#VALUE!	#VALUE!	#VALUE!	#VALUE!	#VALUE!	16	16		#VALUE!	#VALUE!	#VALUE!	#VALUE!	#VALUE!	#VALUE!	6		#VALUE!	0	#VALUE!	0	0	1
			#VALUE!	#VALUE!	0		#VALUE!	6	0	#VALUE!	#VALUE!	#VALUE!	#VALUE!	#VALUE!	#VALUE!	#VALUE!	#VALUE!	#VALUE!	16	16		#VALUE!	#VALUE!	#VALUE!	#VALUE!	#VALUE!	#VALUE!	6		#VALUE!	0	#VALUE!	0	0	1
			#VALUE!	#VALUE!	0		#VALUE!	6	0	#VALUE!	#VALUE!	#VALUE!	#VALUE!	#VALUE!	#VALUE!	#VALUE!	#VALUE!	#VALUE!	16	16		#VALUE!	#VALUE!	#VALUE!	#VALUE!	#VALUE!	#VALUE!	6		#VALUE!	0	#VALUE!	0	0	1
			#VALUE!	#VALUE!	0		#VALUE!	6	0	#VALUE!	#VALUE!	#VALUE!	#VALUE!	#VALUE!	#VALUE!	#VALUE!	#VALUE!	#VALUE!	16	16		#VALUE!	#VALUE!	#VALUE!	#VALUE!	#VALUE!	#VALUE!	6		#VALUE!	0	#VALUE!	0	0	1
			#VALUE!	#VALUE!	0		#VALUE!	6	0	#VALUE!	#VALUE!	#VALUE!	#VALUE!	#VALUE!	#VALUE!	#VALUE!	#VALUE!	#VALUE!	16	16		#VALUE!	#VALUE!	#VALUE!	#VALUE!	#VALUE!	#VALUE!	6		#VALUE!	0	#VALUE!	0	0	1
			#VALUE!	#VALUE!	0		#VALUE!	6	0	#VALUE!	#VALUE!	#VALUE!	#VALUE!	#VALUE!	#VALUE!	#VALUE!	#VALUE!	#VALUE!	16	16		#VALUE!	#VALUE!	#VALUE!	#VALUE!	#VALUE!	#VALUE!	6		#VALUE!	0	#VALUE!	0	0	1
			#VALUE!	#VALUE!	0		#VALUE!	6	0	#VALUE!	#VALUE!	#VALUE!	#VALUE!	#VALUE!	#VALUE!	#VALUE!	#VALUE!	#VALUE!	16	16		#VALUE!	#VALUE!	#VALUE!	#VALUE!	#VALUE!	#VALUE!	6		#VALUE!	0	#VALUE!	0	0	1
			#VALUE!	#VALUE!	0		#VALUE!	6	0	#VALUE!	#VALUE!	#VALUE!	#VALUE!	#VALUE!	#VALUE!	#VALUE!	#VALUE!	#VALUE!	16	16		#VALUE!	#VALUE!	#VALUE!	#VALUE!	#VALUE!	#VALUE!	6		#VALUE!	0	#VALUE!	0	0	1
			#VALUE!	#VALUE!	0		#VALUE!	6	0	#VALUE!	#VALUE!	#VALUE!	#VALUE!	#VALUE!	#VALUE!	#VALUE!	#VALUE!	#VALUE!	16	16		#VALUE!	#VALUE!	#VALUE!	#VALUE!	#VALUE!	#VALUE!	6		#VALUE!	0	#VALUE!	0	0	1
			#VALUE!	#VALUE!	0		#VALUE!	6	0	#VALUE!	#VALUE!	#VALUE!	#VALUE!	#VALUE!	#VALUE!	#VALUE!	#VALUE!	#VALUE!	16	16		#VALUE!	#VALUE!	#VALUE!	#VALUE!	#VALUE!	#VALUE!	6		#VALUE!	0	#VALUE!	0	0	1
			#VALUE!	#VALUE!	0		#VALUE!	6	0	#VALUE!	#VALUE!	#VALUE!	#VALUE!	#VALUE!	#VALUE!	#VALUE!	#VALUE!	#VALUE!	16	16		#VALUE!	#VALUE!	#VALUE!	#VALUE!	#VALUE!	#VALUE!	6		#VALUE!	0	#VALUE!	0	0	1
			#VALUE!	#VALUE!	0		#VALUE!	6	0	#VALUE!	#VALUE!	#VALUE!	#VALUE!	#VALUE!	#VALUE!	#VALUE!	#VALUE!	#VALUE!	16	16		#VALUE!	#VALUE!	#VALUE!	#VALUE!	#VALUE!	#VALUE!	6		#VALUE!	0	#VALUE!	0	0	1
			#VALUE!	#VALUE!	0		#VALUE!	6	0	#VALUE!	#VALUE!	#VALUE!	#VALUE!	#VALUE!	#VALUE!	#VALUE!	#VALUE!	#VALUE!	16	16		#VALUE!	#VALUE!	#VALUE!	#VALUE!	#VALUE!	#VALUE!	6		#VALUE!	0	#VALUE!	0	0	1
			#VALUE!	#VALUE!	0		#VALUE!	6	0	#VALUE!	#VALUE!	#VALUE!	#VALUE!	#VALUE!	#VALUE!	#VALUE!	#VALUE!	#VALUE!	16	16		#VALUE!	#VALUE!	#VALUE!	#VALUE!	#VALUE!	#VALUE!	6		#VALUE!	0	#VALUE!	0	0	1
			#VALUE!	#VALUE!	0		#VALUE!	6	0	#VALUE!	#VALUE!	#VALUE!	#VALUE!	#VALUE!	#VALUE!	#VALUE!	#VALUE!	#VALUE!	16	16		#VALUE!	#VALUE!	#VALUE!	#VALUE!	#VALUE!	#VALUE!	6		#VALUE!	0	#VALUE!	0	0	1
			#VALUE!	#VALUE!	0		#VALUE!	6	0	#VALUE!	#VALUE!	#VALUE!	#VALUE!	#VALUE!	#VALUE!	#VALUE!	#VALUE!	#VALUE!	16	16		#VALUE!	#VALUE!	#VALUE!	#VALUE!	#VALUE!	#VALUE!	6		#VALUE!	0	#VALUE!	0	0	1
			#VALUE!	#VALUE!	0		#VALUE!	6	0	#VALUE!	#VALUE!	#VALUE!	#VALUE!	#VALUE!	#VALUE!	#VALUE!	#VALUE!	#VALUE!	16	16		#VALUE!	#VALUE!	#VALUE!	#VALUE!	#VALUE!	#VALUE!	6		#VALUE!	0	#VALUE!	0	0	1
			#VALUE!	#VALUE!	0		#VALUE!	6	0	#VALUE!	#VALUE!	#VALUE!	#VALUE!	#VALUE!	#VALUE!	#VALUE!	#VALUE!	#VALUE!	16	16		#VALUE!	#VALUE!	#VALUE!	#VALUE!	#VALUE!	#VALUE!	6		#VALUE!	0	#VALUE!	0	0	1
			#VALUE!	#VALUE!	0		#VALUE!	6	0	#VALUE!	#VALUE!	#VALUE!	#VALUE!	#VALUE!	#VALUE!	#VALUE!	#VALUE!	#VALUE!	16	16		#VALUE!	#VALUE!	#VALUE!	#VALUE!	#VALUE!	#VALUE!	6		#VALUE!	0	#VALUE!	0	0	1
			#VALUE!	#VALUE!	0		#VALUE!	6	0	#VALUE!	#VALUE!	#VALUE!	#VALUE!	#VALUE!	#VALUE!	#VALUE!	#VALUE!	#VALUE!	16	16		#VALUE!	#VALUE!	#VALUE!	#VALUE!	#VALUE!	#VALUE!	6		#VALUE!	0	#VALUE!	0	0	1
			#VALUE!	#VALUE!	0		#VALUE!	6	0	#VALUE!	#VALUE!	#VALUE!	#VALUE!	#VALUE!	#VALUE!	#VALUE!	#VALUE!	#VALUE!	16	16		#VALUE!	#VALUE!	#VALUE!	#VALUE!	#VALUE!	#VALUE!	6		#VALUE!	0	#VALUE!	0	0	1
			#VALUE!	#VALUE!	0		#VALUE!	6	0	#VALUE!	#VALUE!	#VALUE!	#VALUE!	#VALUE!	#VALUE!	#VALUE!	#VALUE!	#VALUE!	16	16		#VALUE!	#VALUE!	#VALUE!	#VALUE!	#VALUE!	#VALUE!	6		#VALUE!	0	#VALUE!	0	0	1
			#VALUE!	#VALUE!	0		#VALUE!	6	0	#VALUE!	#VALUE!	#VALUE!	#VALUE!	#VALUE!	#VALUE!	#VALUE!	#VALUE!	#VALUE!	16	16		#VALUE!	#VALUE!	#VALUE!	#VALUE!	#VALUE!	#VALUE!	6		#VALUE!	0	#VALUE!	0	0	1
			#VALUE!	#VALUE!	0		#VALUE!	6	0	#VALUE!	#VALUE!	#VALUE!	#VALUE!	#VALUE!	#VALUE!	#VALUE!	#VALUE!	#VALUE!	16	16		#VALUE!	#VALUE!	#VALUE!	#VALUE!	#VALUE!	#VALUE!	6		#VALUE!	0	#VALUE!	0	0	1
			#VALUE!	#VALUE!	0		#VALUE!	6	0	#VALUE!	#VALUE!	#VALUE!	#VALUE!	#VALUE!	#VALUE!	#VALUE!	#VALUE!	#VALUE!	16	16		#VALUE!	#VALUE!	#VALUE!	#VALUE!	#VALUE!	#VALUE!	6		#VALUE!	0	#VALUE!	0	0	1
			#VALUE!	#VALUE!	0		#VALUE!	6	0	#VALUE!	#VALUE!	#VALUE!	#VALUE!	#VALUE!	#VALUE!	#VALUE!	#VALUE!	#VALUE!	16	16		#VALUE!	#VALUE!	#VALUE!	#VALUE!	#VALUE!	#VALUE!	6		#VALUE!	0	#VALUE!	0	0	1
			#VALUE!	#VALUE!	0		#VALUE!	6	0	#VALUE!	#VALUE!	#VALUE!	#VALUE!	#VALUE!	#VALUE!	#VALUE!	#VALUE!	#VALUE!	16	16		#VALUE!	#VALUE!	#VALUE!	#VALUE!	#VALUE!	#VALUE!	6		#VALUE!	0	#VALUE!	0	0	1
			#VALUE!	#VALUE!	0		#VALUE!	6	0	#VALUE!	#VALUE!	#VALUE!	#VALUE!	#VALUE!	#VALUE!	#VALUE!	#VALUE!	#VALUE!	16	16		#VALUE!	#VALUE!	#VALUE!	#VALUE!	#VALUE!	#VALUE!	6		#VALUE!	0	#VALUE!	0	0	1
			#VALUE!	#VALUE!	0		#VALUE!	6	0	#VALUE!	#VALUE!	#VALUE!	#VALUE!	#VALUE!	#VALUE!	#VALUE!	#VALUE!	#VALUE!	16	16		#VALUE!	#VALUE!	#VALUE!	#VALUE!	#VALUE!	#VALUE!	6		#VALUE!	0	#VALUE!	0	0	1
			#VALUE!	#VALUE!	0		#VALUE!	6	0	#VALUE!	#VALUE!	#VALUE!	#VALUE!	#VALUE!	#VALUE!	#VALUE!	#VALUE!	#VALUE!	16	16		#VALUE!	#VALUE!	#VALUE!	#VALUE!	#VALUE!	#VALUE!	6		#VALUE!	0	#VALUE!	0	0	1
			#VALUE!	#VALUE!	0		#VALUE!	6	0	#VALUE!	#VALUE!	#VALUE!	#VALUE!	#VALUE!	#VALUE!	#VALUE!	#VALUE!	#VALUE!	16	16		#VALUE!	#VALUE!	#VALUE!	#VALUE!	#VALUE!	#VALUE!	6		#VALUE!	0	#VALUE!	0	0	1
			#VALUE!	#VALUE!	0		#VALUE!	6	0	#VALUE!	#VALUE!	#VALUE!	#VALUE!	#VALUE!	#VALUE!	#VALUE!	#VALUE!	#VALUE!	16	16		#VALUE!	#VALUE!	#VALUE!	#VALUE!	#VALUE!	#VALUE!	6		#VALUE!	0	#VALUE!	0	0	1
			#VALUE!	#VALUE!	0		#VALUE!	6	0	#VALUE!	#VALUE!	#VALUE!	#VALUE!	#VALUE!	#VALUE!	#VALUE!	#VALUE!	#VALUE!	16	16		#VALUE!	#VALUE!	#VALUE!	#VALUE!	#VALUE!	#VALUE!	6		#VALUE!	0	#VALUE!	0	0	1
			#VALUE!	#VALUE!	0		#VALUE!	6	0	#VALUE!	#VALUE!	#VALUE!	#VALUE!	#VALUE!	#VALUE!	#VALUE!	#VALUE!	#VALUE!	16	16		#VALUE!	#VALUE!	#VALUE!	#VALUE!	#VALUE!	#VALUE!	6		#VALUE!	0	#VALUE!	0	0	1
			#VALUE!	#VALUE!	0		#VALUE!	6	0	#VALUE!	#VALUE!	#VALUE!	#VALUE!	#VALUE!	#VALUE!	#VALUE!	#VALUE!	#VALUE!	16	16		#VALUE!	#VALUE!	#VALUE!	#VALUE!	#VALUE!	#VALUE!	6		#VALUE!	0	#VALUE!	0	0	1
			#VALUE!	#VALUE!	0		#VALUE!	6	0	#VALUE!	#VALUE!	#VALUE!	#VALUE!	#VALUE!	#VALUE!	#VALUE!	#VALUE!	#VALUE!	16	16		#VALUE!	#VALUE!	#VALUE!	#VALUE!	#VALUE!	#VALUE!	6		#VALUE!	0	#VALUE!	0	0	1
			#VALUE!	#VALUE!	0		#VALUE!	6	0	#VALUE!	#VALUE!	#VALUE!	#VALUE!	#VALUE!	#VALUE!	#VALUE!	#VALUE!	#VALUE!	16	16		#VALUE!	#VALUE!	#VALUE!	#VALUE!	#VALUE!	#VALUE!	6		#VALUE!	0	#VALUE!	0	0	1
			#VALUE!	#VALUE!	0		#VALUE!	6	0	#VALUE!	#VALUE!	#VALUE!	#VALUE!	#VALUE!	#VALUE!	#VALUE!	#VALUE!	#VALUE!	16	16		#VALUE!	#VALUE!	#VALUE!	#VALUE!	#VALUE!	#VALUE!	6		#VALUE!	0	#VALUE!	0	0	1
			#VALUE!	#VALUE!	0		#VALUE!	6	0	#VALUE!	#VALUE!	#VALUE!	#VALUE!	#VALUE!	#VALUE!	#VALUE!	#VALUE!	#VALUE!	16	16		#VALUE!	#VALUE!	#VALUE!	#VALUE!	#VALUE!	#VALUE!	6		#VALUE!	0	#VALUE!	0	0	1
			#VALUE!	#VALUE!	0		#VALUE!	6	0	#VALUE!	#VALUE!	#VALUE!	#VALUE!	#VALUE!	#VALUE!	#VALUE!	#VALUE!	#VALUE!	16	16		#VALUE!	#VALUE!	#VALUE!	#VALUE!	#VALUE!	#VALUE!	6		#VALUE!	0	#VALUE!	0	0	1
			#VALUE!	#VALUE!	0		#VALUE!	6	0	#VALUE!	#VALUE!	#VALUE!	#VALUE!	#VALUE!	#VALUE!	#VALUE!	#VALUE!	#VALUE!	16	16		#VALUE!	#VALUE!	#VALUE!	#VALUE!	#VALUE!	#VALUE!	6		#VALUE!	0	#VALUE!	0	0	1
			#VALUE!	#VALUE!	0		#VALUE!	6	0	#VALUE!	#VALUE!	#VALUE!	#VALUE!	#VALUE!	#VALUE!	#VALUE!	#VALUE!	#VALUE!	16	16		#VALUE!	#VALUE!	#VALUE!	#VALUE!	#VALUE!	#VALUE!	6		#VALUE!	0	#VALUE!	0	0	1
			#VALUE!	#VALUE!	0		#VALUE!	6	0	#VALUE!	#VALUE!	#VALUE!	#VALUE!	#VALUE!	#VALUE!	#VALUE!	#VALUE!	#VALUE!	16	16		#VALUE!	#VALUE!	#VALUE!	#VALUE!	#VALUE!	#VALUE!	6		#VALUE!	0	#VALUE!	0	0	1
			#VALUE!	#VALUE!	0		#VALUE!	6	0	#VALUE!	#VALUE!	#VALUE!	#VALUE!	#VALUE!	#VALUE!	#VALUE!	#VALUE!	#VALUE!	16	16		#VALUE!	#VALUE!	#VALUE!	#VALUE!	#VALUE!	#VALUE!	6		#VALUE!	0	#VALUE!	0	0	1
			#VALUE!	#VALUE!	0		#VALUE!	6	0	#VALUE!	#VALUE!	#VALUE!	#VALUE!	#VALUE!	#VALUE!	#VALUE!	#VALUE!	#VALUE!	16	16		#VALUE!	#VALUE!	#VALUE!	#VALUE!	#VALUE!	#VALUE!	6		#VALUE!	0	#VALUE!	0	0	1
			#VALUE!	#VALUE!	0		#VALUE!	6	0	#VALUE!	#VALUE!	#VALUE!	#VALUE!	#VALUE!	#VALUE!	#VALUE!	#VALUE!	#VALUE!	16	16		#VALUE!	#VALUE!	#VALUE!	#VALUE!	#VALUE!	#VALUE!	6		#VALUE!	0	#VALUE!	0	0	1
			#VALUE!	#VALUE!	0		#VALUE!	6	0	#VALUE!	#VALUE!	#VALUE!	#VALUE!	#VALUE!	#VALUE!	#VALUE!	#VALUE!	#VALUE!	16	16		#VALUE!	#VALUE!	#VALUE!	#VALUE!	#VALUE!	#VALUE!	6		#VALUE!	0	#VALUE!	0	0	1
			#VALUE!	#VALUE!	0		#VALUE!	6	0	#VALUE!	#VALUE!	#VALUE!	#VALUE!	#VALUE!	#VALUE!	#VALUE!	#VALUE!	#VALUE!	16	16		#VALUE!	#VALUE!	#VALUE!	#VALUE!	#VALUE!	#VALUE!	6		#VALUE!	0	#VALUE!	0	0	1
			#VALUE!	#VALUE!	0		#VALUE!	6	0	#VALUE!	#VALUE!	#VALUE!	#VALUE!	#VALUE!	#VALUE!	#VALUE!	#VALUE!	#VALUE!	16	16		#VALUE!	#VALUE!	#VALUE!	#VALUE!	#VALUE!	#VALUE!	6		#VALUE!	0	#VALUE!	0	0	1
			#VALUE!	#VALUE!	0		#VALUE!	6	0	#VALUE!	#VALUE!	#VALUE!	#VALUE!	#VALUE!	#VALUE!	#VALUE!	#VALUE!	#VALUE!	16	16		#VALUE!	#VALUE!	#VALUE!	#VALUE!	#VALUE!	#VALUE!	6		#VALUE!	0	#VALUE!	0	0	1
			#VALUE!	#VALUE!	0		#VALUE!	6	0	#VALUE!	#VALUE!	#VALUE!	#VALUE!	#VALUE!	#VALUE!	#VALUE!	#VALUE!	#VALUE!	16	16		#VALUE!	#VALUE!	#VALUE!	#VALUE!	#VALUE!	#VALUE!	6		#VALUE!	0	#VALUE!	0	0	1
			#VALUE!	#VALUE!	0		#VALUE!	6	0	#VALUE!	#VALUE!	#VALUE!	#VALUE!	#VALUE!	#VALUE!	#VALUE!	#VALUE!	#VALUE!	16	16		#VALUE!	#VALUE!	#VALUE!	#VALUE!	#VALUE!	#VALUE!	6		#VALUE!	0	#VALUE!	0	0	1
			#VALUE!	#VALUE!	0		#VALUE!	6	0	#VALUE!	#VALUE!	#VALUE!	#VALUE!	#VALUE!	#VALUE!	#VALUE!	#VALUE!	#VALUE!	16	16		#VALUE!	#VALUE!	#VALUE!	#VALUE!	#VALUE!	#VALUE!	6		#VALUE!	0	#VALUE!	0	0	1
			#VALUE!	#VALUE!	0		#VALUE!	6	0	#VALUE!	#VALUE!	#VALUE!	#VALUE!	#VALUE!	#VALUE!	#VALUE!	#VALUE!	#VALUE!	16	16		#VALUE!	#VALUE!	#VALUE!	#VALUE!	#VALUE!	#VALUE!	6		#VALUE!	0	#VALUE!	0	0	1
			#VALUE!	#VALUE!	0		#VALUE!	6	0	#VALUE!	#VALUE!	#VALUE!	#VALUE!	#VALUE!	#VALUE!	#VALUE!	#VALUE!	#VALUE!	16	16		#VALUE!	#VALUE!	#VALUE!	#VALUE!	#VALUE!	#VALUE!	6		#VALUE!	0	#VALUE!	0	0	1
			#VALUE!	#VALUE!	0		#VALUE!	6	0	#VALUE!	#VALUE!	#VALUE!	#VALUE!	#VALUE!	#VALUE!	#VALUE!	#VALUE!	#VALUE!	16	16		#VALUE!	#VALUE!	#VALUE!	#VALUE!	#VALUE!	#VALUE!	6		#VALUE!	0	#VALUE!	0	0	1
			#VALUE!	#VALUE!	0		#VALUE!	6	0	#VALUE!	#VALUE!	#VALUE!	#VALUE!	#VALUE!	#VALUE!	#VALUE!	#VALUE!	#VALUE!	16	16		#VALUE!	#VALUE!	#VALUE!	#VALUE!	#VALUE!	#VALUE!	6		#VALUE!	0	#VALUE!	0	0	1
			#VALUE!	#VALUE!	0		#VALUE!	6	0	#VALUE!	#VALUE!	#VALUE!	#VALUE!	#VALUE!	#VALUE!	#VALUE!	#VALUE!	#VALUE!	16	16		#VALUE!	#VALUE!	#VALUE!	#VALUE!	#VALUE!	#VALUE!	6		#VALUE!	0	#VALUE!	0	0	1
			#VALUE!	#VALUE!	0		#VALUE!	6	0	#VALUE!	#VALUE!	#VALUE!	#VALUE!	#VALUE!	#VALUE!	#VALUE!	#VALUE!	#VALUE!	16	16		#VALUE!	#VALUE!	#VALUE!	#VALUE!	#VALUE!	#VALUE!	6		#VALUE!	0	#VALUE!	0	0	1
			#VALUE!	#VALUE!	0		#VALUE!	6	0	#VALUE!	#VALUE!	#VALUE!	#VALUE!	#VALUE!	#VALUE!	#VALUE!	#VALUE!	#VALUE!	16	16		#VALUE!	#VALUE!	#VALUE!	#VALUE!	#VALUE!	#VALUE!	6		#VALUE!	0	#VALUE!	0	0	1
			#VALUE!	#VALUE!	0		#VALUE!	6	0	#VALUE!	#VALUE!	#VALUE!	#VALUE!	#VALUE!	#VALUE!	#VALUE!	#VALUE!	#VALUE!	16	16		#VALUE!	#VALUE!	#VALUE!	#VALUE!	#VALUE!	#VALUE!	6		#VALUE!	0	#VALUE!	0	0	1
			#VALUE!	#VALUE!	0		#VALUE!	6	0	#VALUE!	#VALUE!	#VALUE!	#VALUE!	#VALUE!	#VALUE!	#VALUE!	#VALUE!	#VALUE!	16	16		#VALUE!	#VALUE!	#VALUE!	#VALUE!	#VALUE!	#VALUE!	6		#VALUE!	0	#VALUE!	0	0	1
			#VALUE!	#VALUE!	0		#VALUE!	6	0	#VALUE!	#VALUE!	#VALUE!	#VALUE!	#VALUE!	#VALUE!	#VALUE!	#VALUE!	#VALUE!	16	16		#VALUE!	#VALUE!	#VALUE!	#VALUE!	#VALUE!	#VALUE!	6		#VALUE!	0	#VALUE!	0	0	1
			#VALUE!	#VALUE!	0		#VALUE!	6	0	#VALUE!	#VALUE!	#VALUE!	#VALUE!	#VALUE!	#VALUE!	#VALUE!	#VALUE!	#VALUE!	16	16		#VALUE!	#VALUE!	#VALUE!	#VALUE!	#VALUE!	#VALUE!	6		#VALUE!	0	#VALUE!	0	0	1
			#VALUE!	#VALUE!	0		#VALUE!	6	0	#VALUE!	#VALUE!	#VALUE!	#VALUE!	#VALUE!	#VALUE!	#VALUE!	#VALUE!	#VALUE!	16	16		#VALUE!	#VALUE!	#VALUE!	#VALUE!	#VALUE!	#VALUE!	6		#VALUE!	0	#VALUE!	0	0	1
			#VALUE!	#VALUE!	0		#VALUE!	6	0	#VALUE!	#VALUE!	#VALUE!	#VALUE!	#VALUE!	#VALUE!	#VALUE!	#VALUE!	#VALUE!	16	16		#VALUE!	#VALUE!	#VALUE!	#VALUE!	#VALUE!	#VALUE!	6		#VALUE!	0	#VALUE!	0	0	1
			#VALUE!	#VALUE!	0		#VALUE!	6	0	#VALUE!	#VALUE!	#VALUE!	#VALUE!	#VALUE!	#VALUE!	#VALUE!	#VALUE!	#VALUE!	16	16		#VALUE!	#VALUE!	#VALUE!	#VALUE!	#VALUE!	#VALUE!	6		#VALUE!	0	#VALUE!	0	0	1
			#VALUE!	#VALUE!	0		#VALUE!	6	0	#VALUE!	#VALUE!	#VALUE!	#VALUE!	#VALUE!	#VALUE!	#VALUE!	#VALUE!	#VALUE!	16	16		#VALUE!	#VALUE!	#VALUE!	#VALUE!	#VALUE!	#VALUE!	6		#VALUE!	0	#VALUE!	0	0	1
			#VALUE!	#VALUE!	0		#VALUE!	6	0	#VALUE!	#VALUE!	#VALUE!	#VALUE!	#VALUE!	#VALUE!	#VALUE!	#VALUE!	#VALUE!	16	16		#VALUE!	#VALUE!	#VALUE!	#VALUE!	#VALUE!	#VALUE!	6		#VALUE!	0	#VALUE!	0	0	1
			#VALUE!	#VALUE!	0		#VALUE!	6	0	#VALUE!	#VALUE!	#VALUE!	#VALUE!	#VALUE!	#VALUE!	#VALUE!	#VALUE!	#VALUE!	16	16		#VALUE!	#VALUE!	#VALUE!	#VALUE!	#VALUE!	#VALUE!	6		#VALUE!	0	#VALUE!	0	0	1
			#VALUE!	#VALUE!	0		#VALUE!	6	0	#VALUE!	#VALUE!	#VALUE!	#VALUE!	#VALUE!	#VALUE!	#VALUE!	#VALUE!	#VALUE!	16	16		#VALUE!	#VALUE!	#VALUE!	#VALUE!	#VALUE!	#VALUE!	6		#VALUE!	0	#VALUE!	0	0	1
			#VALUE!	#VALUE!	0		#VALUE!	6	0	#VALUE!	#VALUE!	#VALUE!	#VALUE!	#VALUE!	#VALUE!	#VALUE!	#VALUE!	#VALUE!	16	16		#VALUE!	#VALUE!	#VALUE!	#VALUE!	#VALUE!	#VALUE!	6		#VALUE!	0	#VALUE!	0	0	1
			#VALUE!	#VALUE!	0		#VALUE!	6	0	#VALUE!	#VALUE!	#VALUE!	#VALUE!	#VALUE!	#VALUE!	#VALUE!	#VALUE!	#VALUE!	16	16		#VALUE!	#VALUE!	#VALUE!	#VALUE!	#VALUE!	#VALUE!	6		#VALUE!	0	#VALUE!	0	0	1
			#VALUE!	#VALUE!	0		#VALUE!	6	0	#VALUE!	#VALUE!	#VALUE!	#VALUE!	#VALUE!	#VALUE!	#VALUE!	#VALUE!	#VALUE!	16	16		#VALUE!	#VALUE!	#VALUE!	#VALUE!	#VALUE!	#VALUE!	6		#VALUE!	0	#VALUE!	0	0	1
			#VALUE!	#VALUE!	0		#VALUE!	6	0	#VALUE!	#VALUE!	#VALUE!	#VALUE!	#VALUE!	#VALUE!	#VALUE!	#VALUE!	#VALUE!	16	16		#VALUE!	#VALUE!	#VALUE!	#VALUE!	#VALUE!	#VALUE!	6		#VALUE!	0	#VALUE!	0	0	1
			#VALUE!	#VALUE!	0		#VALUE!	6	0	#VALUE!	#VALUE!	#VALUE!	#VALUE!	#VALUE!	#VALUE!	#VALUE!	#VALUE!	#VALUE!	16	16		#VALUE!	#VALUE!	#VALUE!	#VALUE!	#VALUE!	#VALUE!	6		#VALUE!	0	#VALUE!	0	0	1
			#VALUE!	#VALUE!	0		#VALUE!	6	0	#VALUE!	#VALUE!	#VALUE!	#VALUE!	#VALUE!	#VALUE!	#VALUE!	#VALUE!	#VALUE!	16	16		#VALUE!	#VALUE!	#VALUE!	#VALUE!	#VALUE!	#VALUE!	6		#VALUE!	0	#VALUE!	0	0	1
			#VALUE!	#VALUE!	0		#VALUE!	6	0	#VALUE!	#VALUE!	#VALUE!	#VALUE!	#VALUE!	#VALUE!	#VALUE!	#VALUE!	#VALUE!	16	16		#VALUE!	#VALUE!	#VALUE!	#VALUE!	#VALUE!	#VALUE!	6		#VALUE!	0	#VALUE!	0	0	1
			#VALUE!	#VALUE!	0		#VALUE!	6	0	#VALUE!	#VALUE!	#VALUE!	#VALUE!	#VALUE!	#VALUE!	#VALUE!	#VALUE!	#VALUE!	16	16		#VALUE!	#VALUE!	#VALUE!	#VALUE!	#VALUE!	#VALUE!	6		#VALUE!	0	#VALUE!	0	0	1
			#VALUE!	#VALUE!	0		#VALUE!	6	0	#VALUE!	#VALUE!	#VALUE!	#VALUE!	#VALUE!	#VALUE!	#VALUE!	#VALUE!	#VALUE!	16	16		#VALUE!	#VALUE!	#VALUE!	#VALUE!	#VALUE!	#VALUE!	6		#VALUE!	0	#VALUE!	0	0	1
			#VALUE!	#VALUE!	0		#VALUE!	6	0	#VALUE!	#VALUE!	#VALUE!	#VALUE!	#VALUE!	#VALUE!	#VALUE!	#VALUE!	#VALUE!	16	16		#VALUE!	#VALUE!	#VALUE!	#VALUE!	#VALUE!	#VALUE!	6		#VALUE!	0	#VALUE!	0	0	1
			#VALUE!	#VALUE!	0		#VALUE!	6	0	#VALUE!	#VALUE!	#VALUE!	#VALUE!	#VALUE!	#VALUE!	#VALUE!	#VALUE!	#VALUE!	16	16		#VALUE!	#VALUE!	#VALUE!	#VALUE!	#VALUE!	#VALUE!	6		#VALUE!	0	#VALUE!	0	0	1
			#VALUE!	#VALUE!	0		#VALUE!	6	0	#VALUE!	#VALUE!	#VALUE!	#VALUE!	#VALUE!	#VALUE!	#VALUE!	#VALUE!	#VALUE!	16	16		#VALUE!	#VALUE!	#VALUE!	#VALUE!	#VALUE!	#VALUE!	6		#VALUE!	0	#VALUE!	0	0	1
			#VALUE!	#VALUE!	0		#VALUE!	6	0	#VALUE!	#VALUE!	#VALUE!	#VALUE!	#VALUE!	#VALUE!	#VALUE!	#VALUE!	#VALUE!	16	16		#VALUE!	#VALUE!	#VALUE!	#VALUE!	#VALUE!	#VALUE!	6		#VALUE!	0	#VALUE!	0	0	1
			#VALUE!	#VALUE!	0		#VALUE!	6	0	#VALUE!	#VALUE!	#VALUE!	#VALUE!	#VALUE!	#VALUE!	#VALUE!	#VALUE!	#VALUE!	16	16		#VALUE!	#VALUE!	#VALUE!	#VALUE!	#VALUE!	#VALUE!	6		#VALUE!	0	#VALUE!	0	0	1
			#VALUE!	#VALUE!	0		#VALUE!	6	0	#VALUE!	#VALUE!	#VALUE!	#VALUE!	#VALUE!	#VALUE!	#VALUE!	#VALUE!	#VALUE!	16	16		#VALUE!	#VALUE!	#VALUE!	#VALUE!	#VALUE!	#VALUE!	6		#VALUE!	0	#VALUE!	0	0	1
			#VALUE!	#VALUE!	0		#VALUE!	6	0	#VALUE!	#VALUE!	#VALUE!	#VALUE!	#VALUE!	#VALUE!	#VALUE!	#VALUE!	#VALUE!	16	16		#VALUE!	#VALUE!	#VALUE!	#VALUE!	#VALUE!	#VALUE!	6		#VALUE!	0	#VALUE!	0	0	1
			#VALUE!	#VALUE!	0		#VALUE!	6	0	#VALUE!	#VALUE!	#VALUE!	#VALUE!	#VALUE!	#VALUE!	#VALUE!	#VALUE!	#VALUE!	16	16		#VALUE!	#VALUE!	#VALUE!	#VALUE!	#VALUE!	#VALUE!	6		#VALUE!	0	#VALUE!	0	0	1
			#VALUE!	#VALUE!	0		#VALUE!	6	0	#VALUE!	#VALUE!	#VALUE!	#VALUE!	#VALUE!	#VALUE!	#VALUE!	#VALUE!	#VALUE!	16	16		#VALUE!	#VALUE!	#VALUE!	#VALUE!	#VALUE!	#VALUE!	6		#VALUE!	0	#VALUE!	0	0	1
			#VALUE!	#VALUE!	0		#VALUE!	6	0	#VALUE!	#VALUE!	#VALUE!	#VALUE!	#VALUE!	#VALUE!	#VALUE!	#VALUE!	#VALUE!	16	16		#VALUE!	#VALUE!	#VALUE!	#VALUE!	#VALUE!	#VALUE!	6		#VALUE!	0	#VALUE!	0	0	1
			#VALUE!	#VALUE!	0		#VALUE!	6	0	#VALUE!	#VALUE!	#VALUE!	#VALUE!	#VALUE!	#VALUE!	#VALUE!	#VALUE!	#VALUE!	16	16		#VALUE!	#VALUE!	#VALUE!	#VALUE!	#VALUE!	#VALUE!	6		#VALUE!	0	#VALUE!	0	0	1
			#VALUE!	#VALUE!	0		#VALUE!	6	0	#VALUE!	#VALUE!	#VALUE!	#VALUE!	#VALUE!	#VALUE!	#VALUE!	#VALUE!	#VALUE!	16	16		#VALUE!	#VALUE!	#VALUE!	#VALUE!	#VALUE!	#VALUE!	6		#VALUE!	0	#VALUE!	0	0	1
			#VALUE!	#VALUE!	0		#VALUE!	6	0	#VALUE!	#VALUE!	#VALUE!	#VALUE!	#VALUE!	#VALUE!	#VALUE!	#VALUE!	#VALUE!	16	16		#VALUE!	#VALUE!	#VALUE!	#VALUE!	#VALUE!	#VALUE!	6		#VALUE!	0	#VALUE!	0	0	1
			#VALUE!	#VALUE!	0		#VALUE!	6	0	#VALUE!	#VALUE!	#VALUE!	#VALUE!	#VALUE!	#VALUE!	#VALUE!	#VALUE!	#VALUE!	16	16		#VALUE!	#VALUE!	#VALUE!	#VALUE!	#VALUE!	#VALUE!	6		#VALUE!	0	#VALUE!	0	0	1
			#VALUE!	#VALUE!	0		#VALUE!	6	0	#VALUE!	#VALUE!	#VALUE!	#VALUE!	#VALUE!	#VALUE!	#VALUE!	#VALUE!	#VALUE!	16	16		#VALUE!	#VALUE!	#VALUE!	#VALUE!	#VALUE!	#VALUE!	6		#VALUE!	0	#VALUE!	0	0	1
			#VALUE!	#VALUE!	0		#VALUE!	6	0	#VALUE!	#VALUE!	#VALUE!	#VALUE!	#VALUE!	#VALUE!	#VALUE!	#VALUE!	#VALUE!	16	16		#VALUE!	#VALUE!	#VALUE!	#VALUE!	#VALUE!	#VALUE!	6		#VALUE!	0	#VALUE!	0	0	1
			#VALUE!	#VALUE!	0		#VALUE!	6	0	#VALUE!	#VALUE!	#VALUE!	#VALUE!	#VALUE!	#VALUE!	#VALUE!	#VALUE!	#VALUE!	16	16		#VALUE!	#VALUE!	#VALUE!	#VALUE!	#VALUE!	#VALUE!	6		#VALUE!	0	#VALUE!	0	0	1
			#VALUE!	#VALUE!	0		#VALUE!	6	0	#VALUE!	#VALUE!	#VALUE!	#VALUE!	#VALUE!	#VALUE!	#VALUE!	#VALUE!	#VALUE!	16	16		#VALUE!	#VALUE!	#VALUE!	#VALUE!	#VALUE!	#VALUE!	6		#VALUE!	0	#VALUE!	0	0	1
			#VALUE!	#VALUE!	0		#VALUE!	6	0	#VALUE!	#VALUE!	#VALUE!	#VALUE!	#VALUE!	#VALUE!	#VALUE!	#VALUE!	#VALUE!	16	16		#VALUE!	#VALUE!	#VALUE!	#VALUE!	#VALUE!	#VALUE!	6		#VALUE!	0	#VALUE!	0	0	1
			#VALUE!	#VALUE!	0		#VALUE!	6	0	#VALUE!	#VALUE!	#VALUE!	#VALUE!	#VALUE!	#VALUE!	#VALUE!	#VALUE!	#VALUE!	16	16		#VALUE!	#VALUE!	#VALUE!	#VALUE!	#VALUE!	#VALUE!	6		#VALUE!	0	#VALUE!	0	0	1
			#VALUE!	#VALUE!	0		#VALUE!	6	0	#VALUE!	#VALUE!	#VALUE!	#VALUE!	#VALUE!	#VALUE!	#VALUE!	#VALUE!	#VALUE!	16	16		#VALUE!	#VALUE!	#VALUE!	#VALUE!	#VALUE!	#VALUE!	6		#VALUE!	0	#VALUE!	0	0	1
			#VALUE!	#VALUE!	0		#VALUE!	6	0	#VALUE!	#VALUE!	#VALUE!	#VALUE!	#VALUE!	#VALUE!	#VALUE!	#VALUE!	#VALUE!	16	16		#VALUE!	#VALUE!	#VALUE!	#VALUE!	#VALUE!	#VALUE!	6		#VALUE!	0	#VALUE!	0	0	1
			#VALUE!	#VALUE!	0		#VALUE!	6	0	#VALUE!	#VALUE!	#VALUE!	#VALUE!	#VALUE!	#VALUE!	#VALUE!	#VALUE!	#VALUE!	16	16		#VALUE!	#VALUE!	#VALUE!	#VALUE!	#VALUE!	#VALUE!	6		#VALUE!	0	#VALUE!	0	0	1
			#VALUE!	#VALUE!	0		#VALUE!	6	0	#VALUE!	#VALUE!	#VALUE!	#VALUE!	#VALUE!	#VALUE!	#VALUE!	#VALUE!	#VALUE!	16	16		#VALUE!	#VALUE!	#VALUE!	#VALUE!	#VALUE!	#VALUE!	6		#VALUE!	0	#VALUE!	0	0	1
			#VALUE!	#VALUE!	0		#VALUE!	6	0	#VALUE!	#VALUE!	#VALUE!	#VALUE!	#VALUE!	#VALUE!	#VALUE!	#VALUE!	#VALUE!	16	16		#VALUE!	#VALUE!	#VALUE!	#VALUE!	#VALUE!	#VALUE!	6		#VALUE!	0	#VALUE!	0	0	1
			#VALUE!	#VALUE!	0		#VALUE!	6	0	#VALUE!	#VALUE!	#VALUE!	#VALUE!	#VALUE!	#VALUE!	#VALUE!	#VALUE!	#VALUE!	16	16		#VALUE!	#VALUE!	#VALUE!	#VALUE!	#VALUE!	#VALUE!	6		#VALUE!	0	#VALUE!	0	0	1
			#VALUE!	#VALUE!	0		#VALUE!	6	0	#VALUE!	#VALUE!	#VALUE!	#VALUE!	#VALUE!	#VALUE!	#VALUE!	#VALUE!	#VALUE!	16	16		#VALUE!	#VALUE!	#VALUE!	#VALUE!	#VALUE!	#VALUE!	6		#VALUE!	0	#VALUE!	0	0	1
			#VALUE!	#VALUE!	0		#VALUE!	6	0	#VALUE!	#VALUE!	#VALUE!	#VALUE!	#VALUE!	#VALUE!	#VALUE!	#VALUE!	#VALUE!	16	16		#VALUE!	#VALUE!	#VALUE!	#VALUE!	#VALUE!	#VALUE!	6		#VALUE!	0	#VALUE!	0	0	1
			#VALUE!	#VALUE!	0		#VALUE!	6	0	#VALUE!	#VALUE!	#VALUE!	#VALUE!	#VALUE!	#VALUE!	#VALUE!	#VALUE!	#VALUE!	16	16		#VALUE!	#VALUE!	#VALUE!	#VALUE!	#VALUE!	#VALUE!	6		#VALUE!	0	#VALUE!	0	0	1
			#VALUE!	#VALUE!	0		#VALUE!	6	0	#VALUE!	#VALUE!	#VALUE!	#VALUE!	#VALUE!	#VALUE!	#VALUE!	#VALUE!	#VALUE!	16	16		#VALUE!	#VALUE!	#VALUE!	#VALUE!	#VALUE!	#VALUE!	6		#VALUE!	0	#VALUE!	0	0	1
			#VALUE!	#VALUE!	0		#VALUE!	6	0	#VALUE!	#VALUE!	#VALUE!	#VALUE!	#VALUE!	#VALUE!	#VALUE!	#VALUE!	#VALUE!	16	16		#VALUE!	#VALUE!	#VALUE!	#VALUE!	#VALUE!	#VALUE!	6		#VALUE!	0	#VALUE!	0	0	1
			#VALUE!	#VALUE!	0		#VALUE!	6	0	#VALUE!	#VALUE!	#VALUE!	#VALUE!	#VALUE!	#VALUE!	#VALUE!	#VALUE!	#VALUE!	16	16		#VALUE!	#VALUE!	#VALUE!	#VALUE!	#VALUE!	#VALUE!	6		#VALUE!	0	#VALUE!	0	0	1
			#VALUE!	#VALUE!	0		#VALUE!	6	0	#VALUE!	#VALUE!	#VALUE!	#VALUE!	#VALUE!	#VALUE!	#VALUE!	#VALUE!	#VALUE!	16	16		#VALUE!	#VALUE!	#VALUE!	#VALUE!	#VALUE!	#VALUE!	6		#VALUE!	0	#VALUE!	0	0	1
			#VALUE!	#VALUE!	0		#VALUE!	6	0	#VALUE!	#VALUE!	#VALUE!	#VALUE!	#VALUE!	#VALUE!	#VALUE!	#VALUE!	#VALUE!	16	16		#VALUE!	#VALUE!	#VALUE!	#VALUE!	#VALUE!	#VALUE!	6		#VALUE!	0	#VALUE!	0	0	1
			#VALUE!	#VALUE!	0		#VALUE!	6	0	#VALUE!	#VALUE!	#VALUE!	#VALUE!	#VALUE!	#VALUE!	#VALUE!	#VALUE!	#VALUE!	16	16		#VALUE!	#VALUE!	#VALUE!	#VALUE!	#VALUE!	#VALUE!	6		#VALUE!	0	#VALUE!	0	0	1
			#VALUE!	#VALUE!	0		#VALUE!	6	0	#VALUE!	#VALUE!	#VALUE!	#VALUE!	#VALUE!	#VALUE!	#VALUE!	#VALUE!	#VALUE!	16	16		#VALUE!	#VALUE!	#VALUE!	#VALUE!	#VALUE!	#VALUE!	6		#VALUE!	0	#VALUE!	0	0	1
			#VALUE!	#VALUE!	0		#VALUE!	6	0	#VALUE!	#VALUE!	#VALUE!	#VALUE!	#VALUE!	#VALUE!	#VALUE!	#VALUE!	#VALUE!	16	16		#VALUE!	#VALUE!	#VALUE!	#VALUE!	#VALUE!	#VALUE!	6		#VALUE!	0	#VALUE!	0	0	1
			#VALUE!	#VALUE!	0		#VALUE!	6	0	#VALUE!	#VALUE!	#VALUE!	#VALUE!	#VALUE!	#VALUE!	#VALUE!	#VALUE!	#VALUE!	16	16		#VALUE!	#VALUE!	#VALUE!	#VALUE!	#VALUE!	#VALUE!	6		#VALUE!	0	#VALUE!	0	0	1
			#VALUE!	#VALUE!	0		#VALUE!	6	0	#VALUE!	#VALUE!	#VALUE!	#VALUE!	#VALUE!	#VALUE!	#VALUE!	#VALUE!	#VALUE!	16	16		#VALUE!	#VALUE!	#VALUE!	#VALUE!	#VALUE!	#VALUE!	6		#VALUE!	0	#VALUE!	0	0	1
			#VALUE!	#VALUE!	0		#VALUE!	6	0	#VALUE!	#VALUE!	#VALUE!	#VALUE!	#VALUE!	#VALUE!	#VALUE!	#VALUE!	#VALUE!	16	16		#VALUE!	#VALUE!	#VALUE!	#VALUE!	#VALUE!	#VALUE!	6		#VALUE!	0	#VALUE!	0	0	1
			#VALUE!	#VALUE!	0		#VALUE!	6	0	#VALUE!	#VALUE!	#VALUE!	#VALUE!	#VALUE!	#VALUE!	#VALUE!	#VALUE!	#VALUE!	16	16		#VALUE!	#VALUE!	#VALUE!	#VALUE!	#VALUE!	#VALUE!	6		#VALUE!	0	#VALUE!	0	0	1
			#VALUE!	#VALUE!	0		#VALUE!	6	0	#VALUE!	#VALUE!	#VALUE!	#VALUE!	#VALUE!	#VALUE!	#VALUE!	#VALUE!	#VALUE!	16	16		#VALUE!	#VALUE!	#VALUE!	#VALUE!	#VALUE!	#VALUE!	6		#VALUE!	0	#VALUE!	0	0	1
			#VALUE!	#VALUE!	0		#VALUE!	6	0	#VALUE!	#VALUE!	#VALUE!	#VALUE!	#VALUE!	#VALUE!	#VALUE!	#VALUE!	#VALUE!	16	16		#VALUE!	#VALUE!	#VALUE!	#VALUE!	#VALUE!	#VALUE!	6		#VALUE!	0	#VALUE!	0	0	1
			#VALUE!	#VALUE!	0		#VALUE!	6	0	#VALUE!	#VALUE!	#VALUE!	#VALUE!	#VALUE!	#VALUE!	#VALUE!	#VALUE!	#VALUE!	16	16		#VALUE!	#VALUE!	#VALUE!	#VALUE!	#VALUE!	#VALUE!	6		#VALUE!	0	#VALUE!	0	0	1
			#VALUE!	#VALUE!	0		#VALUE!	6	0	#VALUE!	#VALUE!	#VALUE!	#VALUE!	#VALUE!	#VALUE!	#VALUE!	#VALUE!	#VALUE!	16	16		#VALUE!	#VALUE!	#VALUE!	#VALUE!	#VALUE!	#VALUE!	6		#VALUE!	0	#VALUE!	0	0	1
			#VALUE!	#VALUE!	0		#VALUE!	6	0	#VALUE!	#VALUE!	#VALUE!	#VALUE!	#VALUE!	#VALUE!	#VALUE!	#VALUE!	#VALUE!	16	16		#VALUE!	#VALUE!	#VALUE!	#VALUE!	#VALUE!	#VALUE!	6		#VALUE!	0	#VALUE!	0	0	1
			#VALUE!	#VALUE!	0		#VALUE!	6	0	#VALUE!	#VALUE!	#VALUE!	#VALUE!	#VALUE!	#VALUE!	#VALUE!	#VALUE!	#VALUE!	16	16		#VALUE!	#VALUE!	#VALUE!	#VALUE!	#VALUE!	#VALUE!	6		#VALUE!	0	#VALUE!	0	0	1
			#VALUE!	#VALUE!	0		#VALUE!	6	0	#VALUE!	#VALUE!	#VALUE!	#VALUE!	#VALUE!	#VALUE!	#VALUE!	#VALUE!	#VALUE!	16	16		#VALUE!	#VALUE!	#VALUE!	#VALUE!	#VALUE!	#VALUE!	6		#VALUE!	0	#VALUE!	0	0	1
			#VALUE!	#VALUE!	0		#VALUE!	6	0	#VALUE!	#VALUE!	#VALUE!	#VALUE!	#VALUE!	#VALUE!	#VALUE!	#VALUE!	#VALUE!	16	16		#VALUE!	#VALUE!	#VALUE!	#VALUE!	#VALUE!	#VALUE!	6		#VALUE!	0	#VALUE!	0	0	1
			#VALUE!	#VALUE!	0		#VALUE!	6	0	#VALUE!	#VALUE!	#VALUE!	#VALUE!	#VALUE!	#VALUE!	#VALUE!	#VALUE!	#VALUE!	16	16		#VALUE!	#VALUE!	#VALUE!	#VALUE!	#VALUE!	#VALUE!	6		#VALUE!	0	#VALUE!	0	0	1
			#VALUE!	#VALUE!	0		#VALUE!	6	0	#VALUE!	#VALUE!	#VALUE!	#VALUE!	#VALUE!	#VALUE!	#VALUE!	#VALUE!	#VALUE!	16	16		#VALUE!	#VALUE!	#VALUE!	#VALUE!	#VALUE!	#VALUE!	6		#VALUE!	0	#VALUE!	0	0	1
			#VALUE!	#VALUE!	0		#VALUE!	6	0	#VALUE!	#VALUE!	#VALUE!	#VALUE!	#VALUE!	#VALUE!	#VALUE!	#VALUE!	#VALUE!	16	16		#VALUE!	#VALUE!	#VALUE!	#VALUE!	#VALUE!	#VALUE!	6		#VALUE!	0	#VALUE!	0	0	1
			#VALUE!	#VALUE!	0		#VALUE!	6	0	#VALUE!	#VALUE!	#VALUE!	#VALUE!	#VALUE!	#VALUE!	#VALUE!	#VALUE!	#VALUE!	16	16		#VALUE!	#VALUE!	#VALUE!	#VALUE!	#VALUE!	#VALUE!	6		#VALUE!	0	#VALUE!	0	0	1
			#VALUE!	#VALUE!	0		#VALUE!	6	0	#VALUE!	#VALUE!	#VALUE!	#VALUE!	#VALUE!	#VALUE!	#VALUE!	#VALUE!	#VALUE!	16	16		#VALUE!	#VALUE!	#VALUE!	#VALUE!	#VALUE!	#VALUE!	6		#VALUE!	0	#VALUE!	0	0	1
			#VALUE!	#VALUE!	0		#VALUE!	6	0	#VALUE!	#VALUE!	#VALUE!	#VALUE!	#VALUE!	#VALUE!	#VALUE!	#VALUE!	#VALUE!	16	16		#VALUE!	#VALUE!	#VALUE!	#VALUE!	#VALUE!	#VALUE!	6		#VALUE!	0	#VALUE!	0	0	1
			#VALUE!	#VALUE!	0		#VALUE!	6	0	#VALUE!	#VALUE!	#VALUE!	#VALUE!	#VALUE!	#VALUE!	#VALUE!	#VALUE!	#VALUE!	16	16		#VALUE!	#VALUE!	#VALUE!	#VALUE!	#VALUE!	#VALUE!	6		#VALUE!	0	#VALUE!	0	0	1
			#VALUE!	#VALUE!	0		#VALUE!	6	0	#VALUE!	#VALUE!	#VALUE!	#VALUE!	#VALUE!	#VALUE!	#VALUE!	#VALUE!	#VALUE!	16	16		#VALUE!	#VALUE!	#VALUE!	#VALUE!	#VALUE!	#VALUE!	6		#VALUE!	0	#VALUE!	0	0	1
			#VALUE!	#VALUE!	0		#VALUE!	6	0	#VALUE!	#VALUE!	#VALUE!	#VALUE!	#VALUE!	#VALUE!	#VALUE!	#VALUE!	#VALUE!	16	16		#VALUE!	#VALUE!	#VALUE!	#VALUE!	#VALUE!	#VALUE!	6		#VALUE!	0	#VALUE!	0	0	1
			#VALUE!	#VALUE!	0		#VALUE!	6	0	#VALUE!	#VALUE!	#VALUE!	#VALUE!	#VALUE!	#VALUE!	#VALUE!	#VALUE!	#VALUE!	16	16		#VALUE!	#VALUE!	#VALUE!	#VALUE!	#VALUE!	#VALUE!	6		#VALUE!	0	#VALUE!	0	0	1
			#VALUE!	#VALUE!	0		#VALUE!	6	0	#VALUE!	#VALUE!	#VALUE!	#VALUE!	#VALUE!	#VALUE!	#VALUE!	#VALUE!	#VALUE!	16	16		#VALUE!	#VALUE!	#VALUE!	#VALUE!	#VALUE!	#VALUE!	6		#VALUE!	0	#VALUE!	0	0	1
			#VALUE!	#VALUE!	0		#VALUE!	6	0	#VALUE!	#VALUE!	#VALUE!	#VALUE!	#VALUE!	#VALUE!	#VALUE!	#VALUE!	#VALUE!	16	16		#VALUE!	#VALUE!	#VALUE!	#VALUE!	#VALUE!	#VALUE!	6		#VALUE!	0	#VALUE!	0	0	1
			#VALUE!	#VALUE!	0		#VALUE!	6	0	#VALUE!	#VALUE!	#VALUE!	#VALUE!	#VALUE!	#VALUE!	#VALUE!	#VALUE!	#VALUE!	16	16		#VALUE!	#VALUE!	#VALUE!	#VALUE!	#VALUE!	#VALUE!	6		#VALUE!	0	#VALUE!	0	0	1
			#VALUE!	#VALUE!	0		#VALUE!	6	0	#VALUE!	#VALUE!	#VALUE!	#VALUE!	#VALUE!	#VALUE!	#VALUE!	#VALUE!	#VALUE!	16	16		#VALUE!	#VALUE!	#VALUE!	#VALUE!	#VALUE!	#VALUE!	6		#VALUE!	0	#VALUE!	0	0	1
			#VALUE!	#VALUE!	0		#VALUE!	6	0	#VALUE!	#VALUE!	#VALUE!	#VALUE!	#VALUE!	#VALUE!	#VALUE!	#VALUE!	#VALUE!	16	16		#VALUE!	#VALUE!	#VALUE!	#VALUE!	#VALUE!	#VALUE!	6		#VALUE!	0	#VALUE!	0	0	1
			#VALUE!	#VALUE!	0		#VALUE!	6	0	#VALUE!	#VALUE!	#VALUE!	#VALUE!	#VALUE!	#VALUE!	#VALUE!	#VALUE!	#VALUE!	16	16		#VALUE!	#VALUE!	#VALUE!	#VALUE!	#VALUE!	#VALUE!	6		#VALUE!	0	#VALUE!	0	0	1
			#VALUE!	#VALUE!	0		#VALUE!	6	0	#VALUE!	#VALUE!	#VALUE!	#VALUE!	#VALUE!	#VALUE!	#VALUE!	#VALUE!	#VALUE!	16	16		#VALUE!	#VALUE!	#VALUE!	#VALUE!	#VALUE!	#VALUE!	6		#VALUE!	0	#VALUE!	0	0	1
			#VALUE!	#VALUE!	0		#VALUE!	6	0	#VALUE!	#VALUE!	#VALUE!	#VALUE!	#VALUE!	#VALUE!	#VALUE!	#VALUE!	#VALUE!	16	16		#VALUE!	#VALUE!	#VALUE!	#VALUE!	#VALUE!	#VALUE!	6		#VALUE!	0	#VALUE!	0	0	1
			#VALUE!	#VALUE!	0		#VALUE!	6	0	#VALUE!	#VALUE!	#VALUE!	#VALUE!	#VALUE!	#VALUE!	#VALUE!	#VALUE!	#VALUE!	16	16		#VALUE!	#VALUE!	#VALUE!	#VALUE!	#VALUE!	#VALUE!	6		#VALUE!	0	#VALUE!	0	0	1
			#VALUE!	#VALUE!	0		#VALUE!	6	0	#VALUE!	#VALUE!	#VALUE!	#VALUE!	#VALUE!	#VALUE!	#VALUE!	#VALUE!	#VALUE!	16	16		#VALUE!	#VALUE!	#VALUE!	#VALUE!	#VALUE!	#VALUE!	6		#VALUE!	0	#VALUE!	0	0	1
			#VALUE!	#VALUE!	0		#VALUE!	6	0	#VALUE!	#VALUE!	#VALUE!	#VALUE!	#VALUE!	#VALUE!	#VALUE!	#VALUE!	#VALUE!	16	16		#VALUE!	#VALUE!	#VALUE!	#VALUE!	#VALUE!	#VALUE!	6		#VALUE!	0	#VALUE!	0	0	1
			#VALUE!	#VALUE!	0		#VALUE!	6	0	#VALUE!	#VALUE!	#VALUE!	#VALUE!	#VALUE!	#VALUE!	#VALUE!	#VALUE!	#VALUE!	16	16		#VALUE!	#VALUE!	#VALUE!	#VALUE!	#VALUE!	#VALUE!	6		#VALUE!	0	#VALUE!	0	0	1
			#VALUE!	#VALUE!	0		#VALUE!	6	0	#VALUE!	#VALUE!	#VALUE!	#VALUE!	#VALUE!	#VALUE!	#VALUE!	#VALUE!	#VALUE!	16	16		#VALUE!	#VALUE!	#VALUE!	#VALUE!	#VALUE!	#VALUE!	6		#VALUE!	0	#VALUE!	0	0	1
			#VALUE!	#VALUE!	0		#VALUE!	6	0	#VALUE!	#VALUE!	#VALUE!	#VALUE!	#VALUE!	#VALUE!	#VALUE!	#VALUE!	#VALUE!	16	16		#VALUE!	#VALUE!	#VALUE!	#VALUE!	#VALUE!	#VALUE!	6		#VALUE!	0	#VALUE!	0	0	1
			#VALUE!	#VALUE!	0		#VALUE!	6	0	#VALUE!	#VALUE!	#VALUE!	#VALUE!	#VALUE!	#VALUE!	#VALUE!	#VALUE!	#VALUE!	16	16		#VALUE!	#VALUE!	#VALUE!	#VALUE!	#VALUE!	#VALUE!	6		#VALUE!	0	#VALUE!	0	0	1
			#VALUE!	#VALUE!	0		#VALUE!	6	0	#VALUE!	#VALUE!	#VALUE!	#VALUE!	#VALUE!	#VALUE!	#VALUE!	#VALUE!	#VALUE!	16	16		#VALUE!	#VALUE!	#VALUE!	#VALUE!	#VALUE!	#VALUE!	6		#VALUE!	0	#VALUE!	0	0	1
			#VALUE!	#VALUE!	0		#VALUE!	6	0	#VALUE!	#VALUE!	#VALUE!	#VALUE!	#VALUE!	#VALUE!	#VALUE!	#VALUE!	#VALUE!	16	16		#VALUE!	#VALUE!	#VALUE!	#VALUE!	#VALUE!	#VALUE!	6		#VALUE!	0	#VALUE!	0	0	1
			#VALUE!	#VALUE!	0		#VALUE!	6	0	#VALUE!	#VALUE!	#VALUE!	#VALUE!	#VALUE!	#VALUE!	#VALUE!	#VALUE!	#VALUE!	16	16		#VALUE!	#VALUE!	#VALUE!	#VALUE!	#VALUE!	#VALUE!	6		#VALUE!	0	#VALUE!	0	0	1
			#VALUE!	#VALUE!	0		#VALUE!	6	0	#VALUE!	#VALUE!	#VALUE!	#VALUE!	#VALUE!	#VALUE!	#VALUE!	#VALUE!	#VALUE!	16	16		#VALUE!	#VALUE!	#VALUE!	#VALUE!	#VALUE!	#VALUE!	6		#VALUE!	0	#VALUE!	0	0	1
			#VALUE!	#VALUE!	0		#VALUE!	6	0	#VALUE!	#VALUE!	#VALUE!	#VALUE!	#VALUE!	#VALUE!	#VALUE!	#VALUE!	#VALUE!	16	16		#VALUE!	#VALUE!	#VALUE!	#VALUE!	#VALUE!	#VALUE!	6		#VALUE!	0	#VALUE!	0	0	1
			#VALUE!	#VALUE!	0		#VALUE!	6	0	#VALUE!	#VALUE!	#VALUE!	#VALUE!	#VALUE!	#VALUE!	#VALUE!	#VALUE!	#VALUE!	16	16		#VALUE!	#VALUE!	#VALUE!	#VALUE!	#VALUE!	#VALUE!	6		#VALUE!	0	#VALUE!	0	0	1
			#VALUE!	#VALUE!	0		#VALUE!	6	0	#VALUE!	#VALUE!	#VALUE!	#VALUE!	#VALUE!	#VALUE!	#VALUE!	#VALUE!	#VALUE!	16	16		#VALUE!	#VALUE!	#VALUE!	#VALUE!	#VALUE!	#VALUE!	6		#VALUE!	0	#VALUE!	0	0	1
			#VALUE!	#VALUE!	0		#VALUE!	6	0	#VALUE!	#VALUE!	#VALUE!	#VALUE!	#VALUE!	#VALUE!	#VALUE!	#VALUE!	#VALUE!	16	16		#VALUE!	#VALUE!	#VALUE!	#VALUE!	#VALUE!	#VALUE!	6		#VALUE!	0	#VALUE!	0	0	1
			#VALUE!	#VALUE!	0		#VALUE!	6	0	#VALUE!	#VALUE!	#VALUE!	#VALUE!	#VALUE!	#VALUE!	#VALUE!	#VALUE!	#VALUE!	16	16		#VALUE!	#VALUE!	#VALUE!	#VALUE!	#VALUE!	#VALUE!	6		#VALUE!	0	#VALUE!	0	0	1
			#VALUE!	#VALUE!	0		#VALUE!	6	0	#VALUE!	#VALUE!	#VALUE!	#VALUE!	#VALUE!	#VALUE!	#VALUE!	#VALUE!	#VALUE!	16	16		#VALUE!	#VALUE!	#VALUE!	#VALUE!	#VALUE!	#VALUE!	6		#VALUE!	0	#VALUE!	0	0	1
			#VALUE!	#VALUE!	0		#VALUE!	6	0	#VALUE!	#VALUE!	#VALUE!	#VALUE!	#VALUE!	#VALUE!	#VALUE!	#VALUE!	#VALUE!	16	16		#VALUE!	#VALUE!	#VALUE!	#VALUE!	#VALUE!	#VALUE!	6		#VALUE!	0	#VALUE!	0	0	1
			#VALUE!	#VALUE!	0		#VALUE!	6	0	#VALUE!	#VALUE!	#VALUE!	#VALUE!	#VALUE!	#VALUE!	#VALUE!	#VALUE!	#VALUE!	16	16		#VALUE!	#VALUE!	#VALUE!	#VALUE!	#VALUE!	#VALUE!	6		#VALUE!	0	#VALUE!	0	0	1
			#VALUE!	#VALUE!	0		#VALUE!	6	0	#VALUE!	#VALUE!	#VALUE!	#VALUE!	#VALUE!	#VALUE!	#VALUE!	#VALUE!	#VALUE!	16	16		#VALUE!	#VALUE!	#VALUE!	#VALUE!	#VALUE!	#VALUE!	6		#VALUE!	0	#VALUE!	0	0	1
			#VALUE!	#VALUE!	0		#VALUE!	6	0	#VALUE!	#VALUE!	#VALUE!	#VALUE!	#VALUE!	#VALUE!	#VALUE!	#VALUE!	#VALUE!	16	16		#VALUE!	#VALUE!	#VALUE!	#VALUE!	#VALUE!	#VALUE!	6		#VALUE!	0	#VALUE!	0	0	1
			#VALUE!	#VALUE!	0		#VALUE!	6	0	#VALUE!	#VALUE!	#VALUE!	#VALUE!	#VALUE!	#VALUE!	#VALUE!	#VALUE!	#VALUE!	16	16		#VALUE!	#VALUE!	#VALUE!	#VALUE!	#VALUE!	#VALUE!	6		#VALUE!	0	#VALUE!	0	0	1
			#VALUE!	#VALUE!	0		#VALUE!	6	0	#VALUE!	#VALUE!	#VALUE!	#VALUE!	#VALUE!	#VALUE!	#VALUE!	#VALUE!	#VALUE!	16	16		#VALUE!	#VALUE!	#VALUE!	#VALUE!	#VALUE!	#VALUE!	6		#VALUE!	0	#VALUE!	0	0	1
			#VALUE!	#VALUE!	0		#VALUE!	6	0	#VALUE!	#VALUE!	#VALUE!	#VALUE!	#VALUE!	#VALUE!	#VALUE!	#VALUE!	#VALUE!	16	16		#VALUE!	#VALUE!	#VALUE!	#VALUE!	#VALUE!	#VALUE!	6		#VALUE!	0	#VALUE!	0	0	1
			#VALUE!	#VALUE!	0		#VALUE!	6	0	#VALUE!	#VALUE!	#VALUE!	#VALUE!	#VALUE!	#VALUE!	#VALUE!	#VALUE!	#VALUE!	16	16		#VALUE!	#VALUE!	#VALUE!	#VALUE!	#VALUE!	#VALUE!	6		#VALUE!	0	#VALUE!	0	0	1
			#VALUE!	#VALUE!	0		#VALUE!	6	0	#VALUE!	#VALUE!	#VALUE!	#VALUE!	#VALUE!	#VALUE!	#VALUE!	#VALUE!	#VALUE!	16	16		#VALUE!	#VALUE!	#VALUE!	#VALUE!	#VALUE!	#VALUE!	6		#VALUE!	0	#VALUE!	0	0	1
			#VALUE!	#VALUE!	0		#VALUE!	6	0	#VALUE!	#VALUE!	#VALUE!	#VALUE!	#VALUE!	#VALUE!	#VALUE!	#VALUE!	#VALUE!	16	16		#VALUE!	#VALUE!	#VALUE!	#VALUE!	#VALUE!	#VALUE!	6		#VALUE!	0	#VALUE!	0	0	1
			#VALUE!	#VALUE!	0		#VALUE!	6	0	#VALUE!	#VALUE!	#VALUE!	#VALUE!	#VALUE!	#VALUE!	#VALUE!	#VALUE!	#VALUE!	16	16		#VALUE!	#VALUE!	#VALUE!	#VALUE!	#VALUE!	#VALUE!	6		#VALUE!	0	#VALUE!	0	0	1
			#VALUE!	#VALUE!	0		#VALUE!	6	0	#VALUE!	#VALUE!	#VALUE!	#VALUE!	#VALUE!	#VALUE!	#VALUE!	#VALUE!	#VALUE!	16	16		#VALUE!	#VALUE!	#VALUE!	#VALUE!	#VALUE!	#VALUE!	6		#VALUE!	0	#VALUE!	0	0	1
			#VALUE!	#VALUE!	0		#VALUE!	6	0	#VALUE!	#VALUE!	#VALUE!	#VALUE!	#VALUE!	#VALUE!	#VALUE!	#VALUE!	#VALUE!	16	16		#VALUE!	#VALUE!	#VALUE!	#VALUE!	#VALUE!	#VALUE!	6		#VALUE!	0	#VALUE!	0	0	1
			#VALUE!	#VALUE!	0		#VALUE!	6	0	#VALUE!	#VALUE!	#VALUE!	#VALUE!	#VALUE!	#VALUE!	#VALUE!	#VALUE!	#VALUE!	16	16		#VALUE!	#VALUE!	#VALUE!	#VALUE!	#VALUE!	#VALUE!	6		#VALUE!	0	#VALUE!	0	0	1
			#VALUE!	#VALUE!	0		#VALUE!	6	0	#VALUE!	#VALUE!	#VALUE!	#VALUE!	#VALUE!	#VALUE!	#VALUE!	#VALUE!	#VALUE!	16	16		#VALUE!	#VALUE!	#VALUE!	#VALUE!	#VALUE!	#VALUE!	6		#VALUE!	0	#VALUE!	0	0	1
			#VALUE!	#VALUE!	0		#VALUE!	6	0	#VALUE!	#VALUE!	#VALUE!	#VALUE!	#VALUE!	#VALUE!	#VALUE!	#VALUE!	#VALUE!	16	16		#VALUE!	#VALUE!	#VALUE!	#VALUE!	#VALUE!	#VALUE!	6		#VALUE!	0	#VALUE!	0	0	1
			#VALUE!	#VALUE!	0		#VALUE!	6	0	#VALUE!	#VALUE!	#VALUE!	#VALUE!	#VALUE!	#VALUE!	#VALUE!	#VALUE!	#VALUE!	16	16		#VALUE!	#VALUE!	#VALUE!	#VALUE!	#VALUE!	#VALUE!	6		#VALUE!	0	#VALUE!	0	0	1
			#VALUE!	#VALUE!	0		#VALUE!	6	0	#VALUE!	#VALUE!	#VALUE!	#VALUE!	#VALUE!	#VALUE!	#VALUE!	#VALUE!	#VALUE!	16	16		#VALUE!	#VALUE!	#VALUE!	#VALUE!	#VALUE!	#VALUE!	6		#VALUE!	0	#VALUE!	0	0	1
			#VALUE!	#VALUE!	0		#VALUE!	6	0	#VALUE!	#VALUE!	#VALUE!	#VALUE!	#VALUE!	#VALUE!	#VALUE!	#VALUE!	#VALUE!	16	16		#VALUE!	#VALUE!	#VALUE!	#VALUE!	#VALUE!	#VALUE!	6		#VALUE!	0	#VALUE!	0	0	1
			#VALUE!	#VALUE!	0		#VALUE!	6	0	#VALUE!	#VALUE!	#VALUE!	#VALUE!	#VALUE!	#VALUE!	#VALUE!	#VALUE!	#VALUE!	16	16		#VALUE!	#VALUE!	#VALUE!	#VALUE!	#VALUE!	#VALUE!	6		#VALUE!	0	#VALUE!	0	0	1
			#VALUE!	#VALUE!	0		#VALUE!	6	0	#VALUE!	#VALUE!	#VALUE!	#VALUE!	#VALUE!	#VALUE!	#VALUE!	#VALUE!	#VALUE!	16	16		#VALUE!	#VALUE!	#VALUE!	#VALUE!	#VALUE!	#VALUE!	6		#VALUE!	0	#VALUE!	0	0	1
			#VALUE!	#VALUE!	0		#VALUE!	6	0	#VALUE!	#VALUE!	#VALUE!	#VALUE!	#VALUE!	#VALUE!	#VALUE!	#VALUE!	#VALUE!	16	16		#VALUE!	#VALUE!	#VALUE!	#VALUE!	#VALUE!	#VALUE!	6		#VALUE!	0	#VALUE!	0	0	1
			#VALUE!	#VALUE!	0		#VALUE!	6	0	#VALUE!	#VALUE!	#VALUE!	#VALUE!	#VALUE!	#VALUE!	#VALUE!	#VALUE!	#VALUE!	16	16		#VALUE!	#VALUE!	#VALUE!	#VALUE!	#VALUE!	#VALUE!	6		#VALUE!	0	#VALUE!	0	0	1
			#VALUE!	#VALUE!	0		#VALUE!	6	0	#VALUE!	#VALUE!	#VALUE!	#VALUE!	#VALUE!	#VALUE!	#VALUE!	#VALUE!	#VALUE!	16	16		#VALUE!	#VALUE!	#VALUE!	#VALUE!	#VALUE!	#VALUE!	6		#VALUE!	0	#VALUE!	0	0	1
			#VALUE!	#VALUE!	0		#VALUE!	6	0	#VALUE!	#VALUE!	#VALUE!	#VALUE!	#VALUE!	#VALUE!	#VALUE!	#VALUE!	#VALUE!	16	16		#VALUE!	#VALUE!	#VALUE!	#VALUE!	#VALUE!	#VALUE!	6		#VALUE!	0	#VALUE!	0	0	1
			#VALUE!	#VALUE!	0		#VALUE!	6	0	#VALUE!	#VALUE!	#VALUE!	#VALUE!	#VALUE!	#VALUE!	#VALUE!	#VALUE!	#VALUE!	16	16		#VALUE!	#VALUE!	#VALUE!	#VALUE!	#VALUE!	#VALUE!	6		#VALUE!	0	#VALUE!	0	0	1
			#VALUE!	#VALUE!	0		#VALUE!	6	0	#VALUE!	#VALUE!	#VALUE!	#VALUE!	#VALUE!	#VALUE!	#VALUE!	#VALUE!	#VALUE!	16	16		#VALUE!	#VALUE!	#VALUE!	#VALUE!	#VALUE!	#VALUE!	6		#VALUE!	0	#VALUE!	0	0	1
			#VALUE!	#VALUE!	0		#VALUE!	6	0	#VALUE!	#VALUE!	#VALUE!	#VALUE!	#VALUE!	#VALUE!	#VALUE!	#VALUE!	#VALUE!	16	16		#VALUE!	#VALUE!	#VALUE!	#VALUE!	#VALUE!	#VALUE!	6		#VALUE!	0	#VALUE!	0	0	1
			#VALUE!	#VALUE!	0		#VALUE!	6	0	#VALUE!	#VALUE!	#VALUE!	#VALUE!	#VALUE!	#VALUE!	#VALUE!	#VALUE!	#VALUE!	16	16		#VALUE!	#VALUE!	#VALUE!	#VALUE!	#VALUE!	#VALUE!	6		#VALUE!	0	#VALUE!	0	0	1
			#VALUE!	#VALUE!	0		#VALUE!	6	0	#VALUE!	#VALUE!	#VALUE!	#VALUE!	#VALUE!	#VALUE!	#VALUE!	#VALUE!	#VALUE!	16	16		#VALUE!	#VALUE!	#VALUE!	#VALUE!	#VALUE!	#VALUE!	6		#VALUE!	0	#VALUE!	0	0	1
			#VALUE!	#VALUE!	0		#VALUE!	6	0	#VALUE!	#VALUE!	#VALUE!	#VALUE!	#VALUE!	#VALUE!	#VALUE!	#VALUE!	#VALUE!	16	16		#VALUE!	#VALUE!	#VALUE!	#VALUE!	#VALUE!	#VALUE!	6		#VALUE!	0	#VALUE!	0	0	1
			#VALUE!	#VALUE!	0		#VALUE!	6	0	#VALUE!	#VALUE!	#VALUE!	#VALUE!	#VALUE!	#VALUE!	#VALUE!	#VALUE!	#VALUE!	16	16		#VALUE!	#VALUE!	#VALUE!	#VALUE!	#VALUE!	#VALUE!	6		#VALUE!	0	#VALUE!	0	0	1
			#VALUE!	#VALUE!	0		#VALUE!	6	0	#VALUE!	#VALUE!	#VALUE!	#VALUE!	#VALUE!	#VALUE!	#VALUE!	#VALUE!	#VALUE!	16	16		#VALUE!	#VALUE!	#VALUE!	#VALUE!	#VALUE!	#VALUE!	6		#VALUE!	0	#VALUE!	0	0	1
			#VALUE!	#VALUE!	0		#VALUE!	6	0	#VALUE!	#VALUE!	#VALUE!	#VALUE!	#VALUE!	#VALUE!	#VALUE!	#VALUE!	#VALUE!	16	16		#VALUE!	#VALUE!	#VALUE!	#VALUE!	#VALUE!	#VALUE!	6		#VALUE!	0	#VALUE!	0	0	1
			#VALUE!	#VALUE!	0		#VALUE!	6	0	#VALUE!	#VALUE!	#VALUE!	#VALUE!	#VALUE!	#VALUE!	#VALUE!	#VALUE!	#VALUE!	16	16		#VALUE!	#VALUE!	#VALUE!	#VALUE!	#VALUE!	#VALUE!	6		#VALUE!	0	#VALUE!	0	0	1
			#VALUE!	#VALUE!	0		#VALUE!	6	0	#VALUE!	#VALUE!	#VALUE!	#VALUE!	#VALUE!	#VALUE!	#VALUE!	#VALUE!	#VALUE!	16	16		#VALUE!	#VALUE!	#VALUE!	#VALUE!	#VALUE!	#VALUE!	6		#VALUE!	0	#VALUE!	0	0	1
			#VALUE!	#VALUE!	0		#VALUE!	6	0	#VALUE!	#VALUE!	#VALUE!	#VALUE!	#VALUE!	#VALUE!	#VALUE!	#VALUE!	#VALUE!	16	16		#VALUE!	#VALUE!	#VALUE!	#VALUE!	#VALUE!	#VALUE!	6		#VALUE!	0	#VALUE!	0	0	1
			#VALUE!	#VALUE!	0		#VALUE!	6	0	#VALUE!	#VALUE!	#VALUE!	#VALUE!	#VALUE!	#VALUE!	#VALUE!	#VALUE!	#VALUE!	16	16		#VALUE!	#VALUE!	#VALUE!	#VALUE!	#VALUE!	#VALUE!	6		#VALUE!	0	#VALUE!	0	0	1
			#VALUE!	#VALUE!	0		#VALUE!	6	0	#VALUE!	#VALUE!	#VALUE!	#VALUE!	#VALUE!	#VALUE!	#VALUE!	#VALUE!	#VALUE!	16	16		#VALUE!	#VALUE!	#VALUE!	#VALUE!	#VALUE!	#VALUE!	6		#VALUE!	0	#VALUE!	0	0	1
			#VALUE!	#VALUE!	0		#VALUE!	6	0	#VALUE!	#VALUE!	#VALUE!	#VALUE!	#VALUE!	#VALUE!	#VALUE!	#VALUE!	#VALUE!	16	16		#VALUE!	#VALUE!	#VALUE!	#VALUE!	#VALUE!	#VALUE!	6		#VALUE!	0	#VALUE!	0	0	1
			#VALUE!	#VALUE!	0		#VALUE!	6	0	#VALUE!	#VALUE!	#VALUE!	#VALUE!	#VALUE!	#VALUE!	#VALUE!	#VALUE!	#VALUE!	16	16		#VALUE!	#VALUE!	#VALUE!	#VALUE!	#VALUE!	#VALUE!	6		#VALUE!	0	#VALUE!	0	0	1
			#VALUE!	#VALUE!	0		#VALUE!	6	0	#VALUE!	#VALUE!	#VALUE!	#VALUE!	#VALUE!	#VALUE!	#VALUE!	#VALUE!	#VALUE!	16	16		#VALUE!	#VALUE!	#VALUE!	#VALUE!	#VALUE!	#VALUE!	6		#VALUE!	0	#VALUE!	0	0	1
			#VALUE!	#VALUE!	0		#VALUE!	6	0	#VALUE!	#VALUE!	#VALUE!	#VALUE!	#VALUE!	#VALUE!	#VALUE!	#VALUE!	#VALUE!	16	16		#VALUE!	#VALUE!	#VALUE!	#VALUE!	#VALUE!	#VALUE!	6		#VALUE!	0	#VALUE!	0	0	1
			#VALUE!	#VALUE!	0		#VALUE!	6	0	#VALUE!	#VALUE!	#VALUE!	#VALUE!	#VALUE!	#VALUE!	#VALUE!	#VALUE!	#VALUE!	16	16		#VALUE!	#VALUE!	#VALUE!	#VALUE!	#VALUE!	#VALUE!	6		#VALUE!	0	#VALUE!	0	0	1
			#VALUE!	#VALUE!	0		#VALUE!	6	0	#VALUE!	#VALUE!	#VALUE!	#VALUE!	#VALUE!	#VALUE!	#VALUE!	#VALUE!	#VALUE!	16	16		#VALUE!	#VALUE!	#VALUE!	#VALUE!	#VALUE!	#VALUE!	6		#VALUE!	0	#VALUE!	0	0	1
			#VALUE!	#VALUE!	0		#VALUE!	6	0	#VALUE!	#VALUE!	#VALUE!	#VALUE!	#VALUE!	#VALUE!	#VALUE!	#VALUE!	#VALUE!	16	16		#VALUE!	#VALUE!	#VALUE!	#VALUE!	#VALUE!	#VALUE!	6		#VALUE!	0	#VALUE!	0	0	1
			#VALUE!	#VALUE!	0		#VALUE!	6	0	#VALUE!	#VALUE!	#VALUE!	#VALUE!	#VALUE!	#VALUE!	#VALUE!	#VALUE!	#VALUE!	16	16		#VALUE!	#VALUE!	#VALUE!	#VALUE!	#VALUE!	#VALUE!	6		#VALUE!	0	#VALUE!	0	0	1
			#VALUE!	#VALUE!	0		#VALUE!	6	0	#VALUE!	#VALUE!	#VALUE!	#VALUE!	#VALUE!	#VALUE!	#VALUE!	#VALUE!	#VALUE!	16	16		#VALUE!	#VALUE!	#VALUE!	#VALUE!	#VALUE!	#VALUE!	6		#VALUE!	0	#VALUE!	0	0	1
			#VALUE!	#VALUE!	0		#VALUE!	6	0	#VALUE!	#VALUE!	#VALUE!	#VALUE!	#VALUE!	#VALUE!	#VALUE!	#VALUE!	#VALUE!	16	16		#VALUE!	#VALUE!	#VALUE!	#VALUE!	#VALUE!	#VALUE!	6		#VALUE!	0	#VALUE!	0	0	1
			#VALUE!	#VALUE!	0		#VALUE!	6	0	#VALUE!	#VALUE!	#VALUE!	#VALUE!	#VALUE!	#VALUE!	#VALUE!	#VALUE!	#VALUE!	16	16		#VALUE!	#VALUE!	#VALUE!	#VALUE!	#VALUE!	#VALUE!	6		#VALUE!	0	#VALUE!	0	0	1
			#VALUE!	#VALUE!	0		#VALUE!	6	0	#VALUE!	#VALUE!	#VALUE!	#VALUE!	#VALUE!	#VALUE!	#VALUE!	#VALUE!	#VALUE!	16	16		#VALUE!	#VALUE!	#VALUE!	#VALUE!	#VALUE!	#VALUE!	6		#VALUE!	0	#VALUE!	0	0	1
			#VALUE!	#VALUE!	0		#VALUE!	6	0	#VALUE!	#VALUE!	#VALUE!	#VALUE!	#VALUE!	#VALUE!	#VALUE!	#VALUE!	#VALUE!	16	16		#VALUE!	#VALUE!	#VALUE!	#VALUE!	#VALUE!	#VALUE!	6		#VALUE!	0	#VALUE!	0	0	1
			#VALUE!	#VALUE!	0		#VALUE!	6	0	#VALUE!	#VALUE!	#VALUE!	#VALUE!	#VALUE!	#VALUE!	#VALUE!	#VALUE!	#VALUE!	16	16		#VALUE!	#VALUE!	#VALUE!	#VALUE!	#VALUE!	#VALUE!	6		#VALUE!	0	#VALUE!	0	0	1
			#VALUE!	#VALUE!	0		#VALUE!	6	0	#VALUE!	#VALUE!	#VALUE!	#VALUE!	#VALUE!	#VALUE!	#VALUE!	#VALUE!	#VALUE!	16	16		#VALUE!	#VALUE!	#VALUE!	#VALUE!	#VALUE!	#VALUE!	6		#VALUE!	0	#VALUE!	0	0	1
			#VALUE!	#VALUE!	0		#VALUE!	6	0	#VALUE!	#VALUE!	#VALUE!	#VALUE!	#VALUE!	#VALUE!	#VALUE!	#VALUE!	#VALUE!	16	16		#VALUE!	#VALUE!	#VALUE!	#VALUE!	#VALUE!	#VALUE!	6		#VALUE!	0	#VALUE!	0	0	1
			#VALUE!	#VALUE!	0		#VALUE!	6	0	#VALUE!	#VALUE!	#VALUE!	#VALUE!	#VALUE!	#VALUE!	#VALUE!	#VALUE!	#VALUE!	16	16		#VALUE!	#VALUE!	#VALUE!	#VALUE!	#VALUE!	#VALUE!	6		#VALUE!	0	#VALUE!	0	0	1
			#VALUE!	#VALUE!	0		#VALUE!	6	0	#VALUE!	#VALUE!	#VALUE!	#VALUE!	#VALUE!	#VALUE!	#VALUE!	#VALUE!	#VALUE!	16	16		#VALUE!	#VALUE!	#VALUE!	#VALUE!	#VALUE!	#VALUE!	6		#VALUE!	0	#VALUE!	0	0	1
			#VALUE!	#VALUE!	0		#VALUE!	6	0	#VALUE!	#VALUE!	#VALUE!	#VALUE!	#VALUE!	#VALUE!	#VALUE!	#VALUE!	#VALUE!	16	16		#VALUE!	#VALUE!	#VALUE!	#VALUE!	#VALUE!	#VALUE!	6		#VALUE!	0	#VALUE!	0	0	1
			#VALUE!	#VALUE!	0		#VALUE!	6	0	#VALUE!	#VALUE!	#VALUE!	#VALUE!	#VALUE!	#VALUE!	#VALUE!	#VALUE!	#VALUE!	16	16		#VALUE!	#VALUE!	#VALUE!	#VALUE!	#VALUE!	#VALUE!	6		#VALUE!	0	#VALUE!	0	0	1
			#VALUE!	#VALUE!	0		#VALUE!	6	0	#VALUE!	#VALUE!	#VALUE!	#VALUE!	#VALUE!	#VALUE!	#VALUE!	#VALUE!	#VALUE!	16	16		#VALUE!	#VALUE!	#VALUE!	#VALUE!	#VALUE!	#VALUE!	6		#VALUE!	0	#VALUE!	0	0	1
			#VALUE!	#VALUE!	0		#VALUE!	6	0	#VALUE!	#VALUE!	#VALUE!	#VALUE!	#VALUE!	#VALUE!	#VALUE!	#VALUE!	#VALUE!	16	16		#VALUE!	#VALUE!	#VALUE!	#VALUE!	#VALUE!	#VALUE!	6		#VALUE!	0	#VALUE!	0	0	1
			#VALUE!	#VALUE!	0		#VALUE!	6	0	#VALUE!	#VALUE!	#VALUE!	#VALUE!	#VALUE!	#VALUE!	#VALUE!	#VALUE!	#VALUE!	16	16		#VALUE!	#VALUE!	#VALUE!	#VALUE!	#VALUE!	#VALUE!	6		#VALUE!	0	#VALUE!	0	0	1
			#VALUE!	#VALUE!	0		#VALUE!	6	0	#VALUE!	#VALUE!	#VALUE!	#VALUE!	#VALUE!	#VALUE!	#VALUE!	#VALUE!	#VALUE!	16	16		#VALUE!	#VALUE!	#VALUE!	#VALUE!	#VALUE!	#VALUE!	6		#VALUE!	0	#VALUE!	0	0	1
			#VALUE!	#VALUE!	0		#VALUE!	6	0	#VALUE!	#VALUE!	#VALUE!	#VALUE!	#VALUE!	#VALUE!	#VALUE!	#VALUE!	#VALUE!	16	16		#VALUE!	#VALUE!	#VALUE!	#VALUE!	#VALUE!	#VALUE!	6		#VALUE!	0	#VALUE!	0	0	1
			#VALUE!	#VALUE!	0		#VALUE!	6	0	#VALUE!	#VALUE!	#VALUE!	#VALUE!	#VALUE!	#VALUE!	#VALUE!	#VALUE!	#VALUE!	16	16		#VALUE!	#VALUE!	#VALUE!	#VALUE!	#VALUE!	#VALUE!	6		#VALUE!	0	#VALUE!	0	0	1
			#VALUE!	#VALUE!	0		#VALUE!	6	0	#VALUE!	#VALUE!	#VALUE!	#VALUE!	#VALUE!	#VALUE!	#VALUE!	#VALUE!	#VALUE!	16	16		#VALUE!	#VALUE!	#VALUE!	#VALUE!	#VALUE!	#VALUE!	6		#VALUE!	0	#VALUE!	0	0	1
			#VALUE!	#VALUE!	0		#VALUE!	6	0	#VALUE!	#VALUE!	#VALUE!	#VALUE!	#VALUE!	#VALUE!	#VALUE!	#VALUE!	#VALUE!	16	16		#VALUE!	#VALUE!	#VALUE!	#VALUE!	#VALUE!	#VALUE!	6		#VALUE!	0	#VALUE!	0	0	1
			#VALUE!	#VALUE!	0		#VALUE!	6	0	#VALUE!	#VALUE!	#VALUE!	#VALUE!	#VALUE!	#VALUE!	#VALUE!	#VALUE!	#VALUE!	16	16		#VALUE!	#VALUE!	#VALUE!	#VALUE!	#VALUE!	#VALUE!	6		#VALUE!	0	#VALUE!	0	0	1
			#VALUE!	#VALUE!	0		#VALUE!	6	0	#VALUE!	#VALUE!	#VALUE!	#VALUE!	#VALUE!	#VALUE!	#VALUE!	#VALUE!	#VALUE!	16	16		#VALUE!	#VALUE!	#VALUE!	#VALUE!	#VALUE!	#VALUE!	6		#VALUE!	0	#VALUE!	0	0	1
			#VALUE!	#VALUE!	0		#VALUE!	6	0	#VALUE!	#VALUE!	#VALUE!	#VALUE!	#VALUE!	#VALUE!	#VALUE!	#VALUE!	#VALUE!	16	16		#VALUE!	#VALUE!	#VALUE!	#VALUE!	#VALUE!	#VALUE!	6		#VALUE!	0	#VALUE!	0	0	1
			#VALUE!	#VALUE!	0		#VALUE!	6	0	#VALUE!	#VALUE!	#VALUE!	#VALUE!	#VALUE!	#VALUE!	#VALUE!	#VALUE!	#VALUE!	16	16		#VALUE!	#VALUE!	#VALUE!	#VALUE!	#VALUE!	#VALUE!	6		#VALUE!	0	#VALUE!	0	0	1
			#VALUE!	#VALUE!	0		#VALUE!	6	0	#VALUE!	#VALUE!	#VALUE!	#VALUE!	#VALUE!	#VALUE!	#VALUE!	#VALUE!	#VALUE!	16	16		#VALUE!	#VALUE!	#VALUE!	#VALUE!	#VALUE!	#VALUE!	6		#VALUE!	0	#VALUE!	0	0	1
			#VALUE!	#VALUE!	0		#VALUE!	6	0	#VALUE!	#VALUE!	#VALUE!	#VALUE!	#VALUE!	#VALUE!	#VALUE!	#VALUE!	#VALUE!	16	16		#VALUE!	#VALUE!	#VALUE!	#VALUE!	#VALUE!	#VALUE!	6		#VALUE!	0	#VALUE!	0	0	1
			#VALUE!	#VALUE!	0		#VALUE!	6	0	#VALUE!	#VALUE!	#VALUE!	#VALUE!	#VALUE!	#VALUE!	#VALUE!	#VALUE!	#VALUE!	16	16		#VALUE!	#VALUE!	#VALUE!	#VALUE!	#VALUE!	#VALUE!	6		#VALUE!	0	#VALUE!	0	0	1
			#VALUE!	#VALUE!	0		#VALUE!	6	0	#VALUE!	#VALUE!	#VALUE!	#VALUE!	#VALUE!	#VALUE!	#VALUE!	#VALUE!	#VALUE!	16	16		#VALUE!	#VALUE!	#VALUE!	#VALUE!	#VALUE!	#VALUE!	6		#VALUE!	0	#VALUE!	0	0	1
			#VALUE!	#VALUE!	0		#VALUE!	6	0	#VALUE!	#VALUE!	#VALUE!	#VALUE!	#VALUE!	#VALUE!	#VALUE!	#VALUE!	#VALUE!	16	16		#VALUE!	#VALUE!	#VALUE!	#VALUE!	#VALUE!	#VALUE!	6		#VALUE!	0	#VALUE!	0	0	1
			#VALUE!	#VALUE!	0		#VALUE!	6	0	#VALUE!	#VALUE!	#VALUE!	#VALUE!	#VALUE!	#VALUE!	#VALUE!	#VALUE!	#VALUE!	16	16		#VALUE!	#VALUE!	#VALUE!	#VALUE!	#VALUE!	#VALUE!	6		#VALUE!	0	#VALUE!	0	0	1
			#VALUE!	#VALUE!	0		#VALUE!	6	0	#VALUE!	#VALUE!	#VALUE!	#VALUE!	#VALUE!	#VALUE!	#VALUE!	#VALUE!	#VALUE!	16	16		#VALUE!	#VALUE!	#VALUE!	#VALUE!	#VALUE!	#VALUE!	6		#VALUE!	0	#VALUE!	0	0	1
			#VALUE!	#VALUE!	0		#VALUE!	6	0	#VALUE!	#VALUE!	#VALUE!	#VALUE!	#VALUE!	#VALUE!	#VALUE!	#VALUE!	#VALUE!	16	16		#VALUE!	#VALUE!	#VALUE!	#VALUE!	#VALUE!	#VALUE!	6		#VALUE!	0	#VALUE!	0	0	1
			#VALUE!	#VALUE!	0		#VALUE!	6	0	#VALUE!	#VALUE!	#VALUE!	#VALUE!	#VALUE!	#VALUE!	#VALUE!	#VALUE!	#VALUE!	16	16		#VALUE!	#VALUE!	#VALUE!	#VALUE!	#VALUE!	#VALUE!	6		#VALUE!	0	#VALUE!	0	0	1
			#VALUE!	#VALUE!	0		#VALUE!	6	0	#VALUE!	#VALUE!	#VALUE!	#VALUE!	#VALUE!	#VALUE!	#VALUE!	#VALUE!	#VALUE!	16	16		#VALUE!	#VALUE!	#VALUE!	#VALUE!	#VALUE!	#VALUE!	6		#VALUE!	0	#VALUE!	0	0	1
			#VALUE!	#VALUE!	0		#VALUE!	6	0	#VALUE!	#VALUE!	#VALUE!	#VALUE!	#VALUE!	#VALUE!	#VALUE!	#VALUE!	#VALUE!	16	16		#VALUE!	#VALUE!	#VALUE!	#VALUE!	#VALUE!	#VALUE!	6		#VALUE!	0	#VALUE!	0	0	1
			#VALUE!	#VALUE!	0		#VALUE!	6	0	#VALUE!	#VALUE!	#VALUE!	#VALUE!	#VALUE!	#VALUE!	#VALUE!	#VALUE!	#VALUE!	16	16		#VALUE!	#VALUE!	#VALUE!	#VALUE!	#VALUE!	#VALUE!	6		#VALUE!	0	#VALUE!	0	0	1
			#VALUE!	#VALUE!	0		#VALUE!	6	0	#VALUE!	#VALUE!	#VALUE!	#VALUE!	#VALUE!	#VALUE!	#VALUE!	#VALUE!	#VALUE!	16	16		#VALUE!	#VALUE!	#VALUE!	#VALUE!	#VALUE!	#VALUE!	6		#VALUE!	0	#VALUE!	0	0	1
			#VALUE!	#VALUE!	0		#VALUE!	6	0	#VALUE!	#VALUE!	#VALUE!	#VALUE!	#VALUE!	#VALUE!	#VALUE!	#VALUE!	#VALUE!	16	16		#VALUE!	#VALUE!	#VALUE!	#VALUE!	#VALUE!	#VALUE!	6		#VALUE!	0	#VALUE!	0	0	1
			#VALUE!	#VALUE!	0		#VALUE!	6	0	#VALUE!	#VALUE!	#VALUE!	#VALUE!	#VALUE!	#VALUE!	#VALUE!	#VALUE!	#VALUE!	16	16		#VALUE!	#VALUE!	#VALUE!	#VALUE!	#VALUE!	#VALUE!	6		#VALUE!	0	#VALUE!	0	0	1
			#VALUE!	#VALUE!	0		#VALUE!	6	0	#VALUE!	#VALUE!	#VALUE!	#VALUE!	#VALUE!	#VALUE!	#VALUE!	#VALUE!	#VALUE!	16	16		#VALUE!	#VALUE!	#VALUE!	#VALUE!	#VALUE!	#VALUE!	6		#VALUE!	0	#VALUE!	0	0	1
			#VALUE!	#VALUE!	0		#VALUE!	6	0	#VALUE!	#VALUE!	#VALUE!	#VALUE!	#VALUE!	#VALUE!	#VALUE!	#VALUE!	#VALUE!	16	16		#VALUE!	#VALUE!	#VALUE!	#VALUE!	#VALUE!	#VALUE!	6		#VALUE!	0	#VALUE!	0	0	1
			#VALUE!	#VALUE!	0		#VALUE!	6	0	#VALUE!	#VALUE!	#VALUE!	#VALUE!	#VALUE!	#VALUE!	#VALUE!	#VALUE!	#VALUE!	16	16		#VALUE!	#VALUE!	#VALUE!	#VALUE!	#VALUE!	#VALUE!	6		#VALUE!	0	#VALUE!	0	0	1
			#VALUE!	#VALUE!	0		#VALUE!	6	0	#VALUE!	#VALUE!	#VALUE!	#VALUE!	#VALUE!	#VALUE!	#VALUE!	#VALUE!	#VALUE!	16	16		#VALUE!	#VALUE!	#VALUE!	#VALUE!	#VALUE!	#VALUE!	6		#VALUE!	0	#VALUE!	0	0	1
			#VALUE!	#VALUE!	0		#VALUE!	6	0	#VALUE!	#VALUE!	#VALUE!	#VALUE!	#VALUE!	#VALUE!	#VALUE!	#VALUE!	#VALUE!	16	16		#VALUE!	#VALUE!	#VALUE!	#VALUE!	#VALUE!	#VALUE!	6		#VALUE!	0	#VALUE!	0	0	1
			#VALUE!	#VALUE!	0		#VALUE!	6	0	#VALUE!	#VALUE!	#VALUE!	#VALUE!	#VALUE!	#VALUE!	#VALUE!	#VALUE!	#VALUE!	16	16		#VALUE!	#VALUE!	#VALUE!	#VALUE!	#VALUE!	#VALUE!	6		#VALUE!	0	#VALUE!	0	0	1
			#VALUE!	#VALUE!	0		#VALUE!	6	0	#VALUE!	#VALUE!	#VALUE!	#VALUE!	#VALUE!	#VALUE!	#VALUE!	#VALUE!	#VALUE!	16	16		#VALUE!	#VALUE!	#VALUE!	#VALUE!	#VALUE!	#VALUE!	6		#VALUE!	0	#VALUE!	0	0	1
			#VALUE!	#VALUE!	0		#VALUE!	6	0	#VALUE!	#VALUE!	#VALUE!	#VALUE!	#VALUE!	#VALUE!	#VALUE!	#VALUE!	#VALUE!	16	16		#VALUE!	#VALUE!	#VALUE!	#VALUE!	#VALUE!	#VALUE!	6		#VALUE!	0	#VALUE!	0	0	1
			#VALUE!	#VALUE!	0		#VALUE!	6	0	#VALUE!	#VALUE!	#VALUE!	#VALUE!	#VALUE!	#VALUE!	#VALUE!	#VALUE!	#VALUE!	16	16		#VALUE!	#VALUE!	#VALUE!	#VALUE!	#VALUE!	#VALUE!	6		#VALUE!	0	#VALUE!	0	0	1
			#VALUE!	#VALUE!	0		#VALUE!	6	0	#VALUE!	#VALUE!	#VALUE!	#VALUE!	#VALUE!	#VALUE!	#VALUE!	#VALUE!	#VALUE!	16	16		#VALUE!	#VALUE!	#VALUE!	#VALUE!	#VALUE!	#VALUE!	6		#VALUE!	0	#VALUE!	0	0	1
			#VALUE!	#VALUE!	0		#VALUE!	6	0	#VALUE!	#VALUE!	#VALUE!	#VALUE!	#VALUE!	#VALUE!	#VALUE!	#VALUE!	#VALUE!	16	16		#VALUE!	#VALUE!	#VALUE!	#VALUE!	#VALUE!	#VALUE!	6		#VALUE!	0	#VALUE!	0	0	1
			#VALUE!	#VALUE!	0		#VALUE!	6	0	#VALUE!	#VALUE!	#VALUE!	#VALUE!	#VALUE!	#VALUE!	#VALUE!	#VALUE!	#VALUE!	16	16		#VALUE!	#VALUE!	#VALUE!	#VALUE!	#VALUE!	#VALUE!	6		#VALUE!	0	#VALUE!	0	0	1
			#VALUE!	#VALUE!	0		#VALUE!	6	0	#VALUE!	#VALUE!	#VALUE!	#VALUE!	#VALUE!	#VALUE!	#VALUE!	#VALUE!	#VALUE!	16	16		#VALUE!	#VALUE!	#VALUE!	#VALUE!	#VALUE!	#VALUE!	6		#VALUE!	0	#VALUE!	0	0	1
			#VALUE!	#VALUE!	0		#VALUE!	6	0	#VALUE!	#VALUE!	#VALUE!	#VALUE!	#VALUE!	#VALUE!	#VALUE!	#VALUE!	#VALUE!	16	16		#VALUE!	#VALUE!	#VALUE!	#VALUE!	#VALUE!	#VALUE!	6		#VALUE!	0	#VALUE!	0	0	1
			#VALUE!	#VALUE!	0		#VALUE!	6	0	#VALUE!	#VALUE!	#VALUE!	#VALUE!	#VALUE!	#VALUE!	#VALUE!	#VALUE!	#VALUE!	16	16		#VALUE!	#VALUE!	#VALUE!	#VALUE!	#VALUE!	#VALUE!	6		#VALUE!	0	#VALUE!	0	0	1
			#VALUE!	#VALUE!	0		#VALUE!	6	0	#VALUE!	#VALUE!	#VALUE!	#VALUE!	#VALUE!	#VALUE!	#VALUE!	#VALUE!	#VALUE!	16	16		#VALUE!	#VALUE!	#VALUE!	#VALUE!	#VALUE!	#VALUE!	6		#VALUE!	0	#VALUE!	0	0	1
			#VALUE!	#VALUE!	0		#VALUE!	6	0	#VALUE!	#VALUE!	#VALUE!	#VALUE!	#VALUE!	#VALUE!	#VALUE!	#VALUE!	#VALUE!	16	16		#VALUE!	#VALUE!	#VALUE!	#VALUE!	#VALUE!	#VALUE!	6		#VALUE!	0	#VALUE!	0	0	1
			#VALUE!	#VALUE!	0		#VALUE!	6	0	#VALUE!	#VALUE!	#VALUE!	#VALUE!	#VALUE!	#VALUE!	#VALUE!	#VALUE!	#VALUE!	16	16		#VALUE!	#VALUE!	#VALUE!	#VALUE!	#VALUE!	#VALUE!	6		#VALUE!	0	#VALUE!	0	0	1
			#VALUE!	#VALUE!	0		#VALUE!	6	0	#VALUE!	#VALUE!	#VALUE!	#VALUE!	#VALUE!	#VALUE!	#VALUE!	#VALUE!	#VALUE!	16	16		#VALUE!	#VALUE!	#VALUE!	#VALUE!	#VALUE!	#VALUE!	6		#VALUE!	0	#VALUE!	0	0	1
			#VALUE!	#VALUE!	0		#VALUE!	6	0	#VALUE!	#VALUE!	#VALUE!	#VALUE!	#VALUE!	#VALUE!	#VALUE!	#VALUE!	#VALUE!	16	16		#VALUE!	#VALUE!	#VALUE!	#VALUE!	#VALUE!	#VALUE!	6		#VALUE!	0	#VALUE!	0	0	1
			#VALUE!	#VALUE!	0		#VALUE!	6	0	#VALUE!	#VALUE!	#VALUE!	#VALUE!	#VALUE!	#VALUE!	#VALUE!	#VALUE!	#VALUE!	16	16		#VALUE!	#VALUE!	#VALUE!	#VALUE!	#VALUE!	#VALUE!	6		#VALUE!	0	#VALUE!	0	0	1
			#VALUE!	#VALUE!	0		#VALUE!	6	0	#VALUE!	#VALUE!	#VALUE!	#VALUE!	#VALUE!	#VALUE!	#VALUE!	#VALUE!	#VALUE!	16	16		#VALUE!	#VALUE!	#VALUE!	#VALUE!	#VALUE!	#VALUE!	6		#VALUE!	0	#VALUE!	0	0	1
			#VALUE!	#VALUE!	0		#VALUE!	6	0	#VALUE!	#VALUE!	#VALUE!	#VALUE!	#VALUE!	#VALUE!	#VALUE!	#VALUE!	#VALUE!	16	16		#VALUE!	#VALUE!	#VALUE!	#VALUE!	#VALUE!	#VALUE!	6		#VALUE!	0	#VALUE!	0	0	1
			#VALUE!	#VALUE!	0		#VALUE!	6	0	#VALUE!	#VALUE!	#VALUE!	#VALUE!	#VALUE!	#VALUE!	#VALUE!	#VALUE!	#VALUE!	16	16		#VALUE!	#VALUE!	#VALUE!	#VALUE!	#VALUE!	#VALUE!	6		#VALUE!	0	#VALUE!	0	0	1
			#VALUE!	#VALUE!	0		#VALUE!	6	0	#VALUE!	#VALUE!	#VALUE!	#VALUE!	#VALUE!	#VALUE!	#VALUE!	#VALUE!	#VALUE!	16	16		#VALUE!	#VALUE!	#VALUE!	#VALUE!	#VALUE!	#VALUE!	6		#VALUE!	0	#VALUE!	0	0	1
			#VALUE!	#VALUE!	0		#VALUE!	6	0	#VALUE!	#VALUE!	#VALUE!	#VALUE!	#VALUE!	#VALUE!	#VALUE!	#VALUE!	#VALUE!	16	16		#VALUE!	#VALUE!	#VALUE!	#VALUE!	#VALUE!	#VALUE!	6		#VALUE!	0	#VALUE!	0	0	1
			#VALUE!	#VALUE!	0		#VALUE!	6	0	#VALUE!	#VALUE!	#VALUE!	#VALUE!	#VALUE!	#VALUE!	#VALUE!	#VALUE!	#VALUE!	16	16		#VALUE!	#VALUE!	#VALUE!	#VALUE!	#VALUE!	#VALUE!	6		#VALUE!	0	#VALUE!	0	0	1
			#VALUE!	#VALUE!	0		#VALUE!	6	0	#VALUE!	#VALUE!	#VALUE!	#VALUE!	#VALUE!	#VALUE!	#VALUE!	#VALUE!	#VALUE!	16	16		#VALUE!	#VALUE!	#VALUE!	#VALUE!	#VALUE!	#VALUE!	6		#VALUE!	0	#VALUE!	0	0	1
			#VALUE!	#VALUE!	0		#VALUE!	6	0	#VALUE!	#VALUE!	#VALUE!	#VALUE!	#VALUE!	#VALUE!	#VALUE!	#VALUE!	#VALUE!	16	16		#VALUE!	#VALUE!	#VALUE!	#VALUE!	#VALUE!	#VALUE!	6		#VALUE!	0	#VALUE!	0	0	1
			#VALUE!	#VALUE!	0		#VALUE!	6	0	#VALUE!	#VALUE!	#VALUE!	#VALUE!	#VALUE!	#VALUE!	#VALUE!	#VALUE!	#VALUE!	16	16		#VALUE!	#VALUE!	#VALUE!	#VALUE!	#VALUE!	#VALUE!	6		#VALUE!	0	#VALUE!	0	0	1
			#VALUE!	#VALUE!	0		#VALUE!	6	0	#VALUE!	#VALUE!	#VALUE!	#VALUE!	#VALUE!	#VALUE!	#VALUE!	#VALUE!	#VALUE!	16	16		#VALUE!	#VALUE!	#VALUE!	#VALUE!	#VALUE!	#VALUE!	6		#VALUE!	0	#VALUE!	0	0	1
			#VALUE!	#VALUE!	0		#VALUE!	6	0	#VALUE!	#VALUE!	#VALUE!	#VALUE!	#VALUE!	#VALUE!	#VALUE!	#VALUE!	#VALUE!	16	16		#VALUE!	#VALUE!	#VALUE!	#VALUE!	#VALUE!	#VALUE!	6		#VALUE!	0	#VALUE!	0	0	1
			#VALUE!	#VALUE!	0		#VALUE!	6	0	#VALUE!	#VALUE!	#VALUE!	#VALUE!	#VALUE!	#VALUE!	#VALUE!	#VALUE!	#VALUE!	16	16		#VALUE!	#VALUE!	#VALUE!	#VALUE!	#VALUE!	#VALUE!	6		#VALUE!	0	#VALUE!	0	0	1
			#VALUE!	#VALUE!	0		#VALUE!	6	0	#VALUE!	#VALUE!	#VALUE!	#VALUE!	#VALUE!	#VALUE!	#VALUE!	#VALUE!	#VALUE!	16	16		#VALUE!	#VALUE!	#VALUE!	#VALUE!	#VALUE!	#VALUE!	6		#VALUE!	0	#VALUE!	0	0	1
			#VALUE!	#VALUE!	0		#VALUE!	6	0	#VALUE!	#VALUE!	#VALUE!	#VALUE!	#VALUE!	#VALUE!	#VALUE!	#VALUE!	#VALUE!	16	16		#VALUE!	#VALUE!	#VALUE!	#VALUE!	#VALUE!	#VALUE!	6		#VALUE!	0	#VALUE!	0	0	1
			#VALUE!	#VALUE!	0		#VALUE!	6	0	#VALUE!	#VALUE!	#VALUE!	#VALUE!	#VALUE!	#VALUE!	#VALUE!	#VALUE!	#VALUE!	16	16		#VALUE!	#VALUE!	#VALUE!	#VALUE!	#VALUE!	#VALUE!	6		#VALUE!	0	#VALUE!	0	0	1
			#VALUE!	#VALUE!	0		#VALUE!	6	0	#VALUE!	#VALUE!	#VALUE!	#VALUE!	#VALUE!	#VALUE!	#VALUE!	#VALUE!	#VALUE!	16	16		#VALUE!	#VALUE!	#VALUE!	#VALUE!	#VALUE!	#VALUE!	6		#VALUE!	0	#VALUE!	0	0	1
			#VALUE!	#VALUE!	0		#VALUE!	6	0	#VALUE!	#VALUE!	#VALUE!	#VALUE!	#VALUE!	#VALUE!	#VALUE!	#VALUE!	#VALUE!	16	16		#VALUE!	#VALUE!	#VALUE!	#VALUE!	#VALUE!	#VALUE!	6		#VALUE!	0	#VALUE!	0	0	1
			#VALUE!	#VALUE!	0		#VALUE!	6	0	#VALUE!	#VALUE!	#VALUE!	#VALUE!	#VALUE!	#VALUE!	#VALUE!	#VALUE!	#VALUE!	16	16		#VALUE!	#VALUE!	#VALUE!	#VALUE!	#VALUE!	#VALUE!	6		#VALUE!	0	#VALUE!	0	0	1
			#VALUE!	#VALUE!	0		#VALUE!	6	0	#VALUE!	#VALUE!	#VALUE!	#VALUE!	#VALUE!	#VALUE!	#VALUE!	#VALUE!	#VALUE!	16	16		#VALUE!	#VALUE!	#VALUE!	#VALUE!	#VALUE!	#VALUE!	6		#VALUE!	0	#VALUE!	0	0	1
			#VALUE!	#VALUE!	0		#VALUE!	6	0	#VALUE!	#VALUE!	#VALUE!	#VALUE!	#VALUE!	#VALUE!	#VALUE!	#VALUE!	#VALUE!	16	16		#VALUE!	#VALUE!	#VALUE!	#VALUE!	#VALUE!	#VALUE!	6		#VALUE!	0	#VALUE!	0	0	1
			#VALUE!	#VALUE!	0		#VALUE!	6	0	#VALUE!	#VALUE!	#VALUE!	#VALUE!	#VALUE!	#VALUE!	#VALUE!	#VALUE!	#VALUE!	16	16		#VALUE!	#VALUE!	#VALUE!	#VALUE!	#VALUE!	#VALUE!	6		#VALUE!	0	#VALUE!	0	0	1
			#VALUE!	#VALUE!	0		#VALUE!	6	0	#VALUE!	#VALUE!	#VALUE!	#VALUE!	#VALUE!	#VALUE!	#VALUE!	#VALUE!	#VALUE!	16	16		#VALUE!	#VALUE!	#VALUE!	#VALUE!	#VALUE!	#VALUE!	6		#VALUE!	0	#VALUE!	0	0	1
			#VALUE!	#VALUE!	0		#VALUE!	6	0	#VALUE!	#VALUE!	#VALUE!	#VALUE!	#VALUE!	#VALUE!	#VALUE!	#VALUE!	#VALUE!	16	16		#VALUE!	#VALUE!	#VALUE!	#VALUE!	#VALUE!	#VALUE!	6		#VALUE!	0	#VALUE!	0	0	1
			#VALUE!	#VALUE!	0		#VALUE!	6	0	#VALUE!	#VALUE!	#VALUE!	#VALUE!	#VALUE!	#VALUE!	#VALUE!	#VALUE!	#VALUE!	16	16		#VALUE!	#VALUE!	#VALUE!	#VALUE!	#VALUE!	#VALUE!	6		#VALUE!	0	#VALUE!	0	0	1
			#VALUE!	#VALUE!	0		#VALUE!	6	0	#VALUE!	#VALUE!	#VALUE!	#VALUE!	#VALUE!	#VALUE!	#VALUE!	#VALUE!	#VALUE!	16	16		#VALUE!	#VALUE!	#VALUE!	#VALUE!	#VALUE!	#VALUE!	6		#VALUE!	0	#VALUE!	0	0	1
			#VALUE!	#VALUE!	0		#VALUE!	6	0	#VALUE!	#VALUE!	#VALUE!	#VALUE!	#VALUE!	#VALUE!	#VALUE!	#VALUE!	#VALUE!	16	16		#VALUE!	#VALUE!	#VALUE!	#VALUE!	#VALUE!	#VALUE!	6		#VALUE!	0	#VALUE!	0	0	1
			#VALUE!	#VALUE!	0		#VALUE!	6	0	#VALUE!	#VALUE!	#VALUE!	#VALUE!	#VALUE!	#VALUE!	#VALUE!	#VALUE!	#VALUE!	16	16		#VALUE!	#VALUE!	#VALUE!	#VALUE!	#VALUE!	#VALUE!	6		#VALUE!	0	#VALUE!	0	0	1
			#VALUE!	#VALUE!	0		#VALUE!	6	0	#VALUE!	#VALUE!	#VALUE!	#VALUE!	#VALUE!	#VALUE!	#VALUE!	#VALUE!	#VALUE!	16	16		#VALUE!	#VALUE!	#VALUE!	#VALUE!	#VALUE!	#VALUE!	6		#VALUE!	0	#VALUE!	0	0	1
			#VALUE!	#VALUE!	0		#VALUE!	6	0	#VALUE!	#VALUE!	#VALUE!	#VALUE!	#VALUE!	#VALUE!	#VALUE!	#VALUE!	#VALUE!	16	16		#VALUE!	#VALUE!	#VALUE!	#VALUE!	#VALUE!	#VALUE!	6		#VALUE!	0	#VALUE!	0	0	1
			#VALUE!	#VALUE!	0		#VALUE!	6	0	#VALUE!	#VALUE!	#VALUE!	#VALUE!	#VALUE!	#VALUE!	#VALUE!	#VALUE!	#VALUE!	16	16		#VALUE!	#VALUE!	#VALUE!	#VALUE!	#VALUE!	#VALUE!	6		#VALUE!	0	#VALUE!	0	0	1
			#VALUE!	#VALUE!	0		#VALUE!	6	0	#VALUE!	#VALUE!	#VALUE!	#VALUE!	#VALUE!	#VALUE!	#VALUE!	#VALUE!	#VALUE!	16	16		#VALUE!	#VALUE!	#VALUE!	#VALUE!	#VALUE!	#VALUE!	6		#VALUE!	0	#VALUE!	0	0	1
			#VALUE!	#VALUE!	0		#VALUE!	6	0	#VALUE!	#VALUE!	#VALUE!	#VALUE!	#VALUE!	#VALUE!	#VALUE!	#VALUE!	#VALUE!	16	16		#VALUE!	#VALUE!	#VALUE!	#VALUE!	#VALUE!	#VALUE!	6		#VALUE!	0	#VALUE!	0	0	1
			#VALUE!	#VALUE!	0		#VALUE!	6	0	#VALUE!	#VALUE!	#VALUE!	#VALUE!	#VALUE!	#VALUE!	#VALUE!	#VALUE!	#VALUE!	16	16		#VALUE!	#VALUE!	#VALUE!	#VALUE!	#VALUE!	#VALUE!	6		#VALUE!	0	#VALUE!	0	0	1
			#VALUE!	#VALUE!	0		#VALUE!	6	0	#VALUE!	#VALUE!	#VALUE!	#VALUE!	#VALUE!	#VALUE!	#VALUE!	#VALUE!	#VALUE!	16	16		#VALUE!	#VALUE!	#VALUE!	#VALUE!	#VALUE!	#VALUE!	6		#VALUE!	0	#VALUE!	0	0	1
			#VALUE!	#VALUE!	0		#VALUE!	6	0	#VALUE!	#VALUE!	#VALUE!	#VALUE!	#VALUE!	#VALUE!	#VALUE!	#VALUE!	#VALUE!	16	16		#VALUE!	#VALUE!	#VALUE!	#VALUE!	#VALUE!	#VALUE!	6		#VALUE!	0	#VALUE!	0	0	1
			#VALUE!	#VALUE!	0		#VALUE!	6	0	#VALUE!	#VALUE!	#VALUE!	#VALUE!	#VALUE!	#VALUE!	#VALUE!	#VALUE!	#VALUE!	16	16		#VALUE!	#VALUE!	#VALUE!	#VALUE!	#VALUE!	#VALUE!	6		#VALUE!	0	#VALUE!	0	0	1
			#VALUE!	#VALUE!	0		#VALUE!	6	0	#VALUE!	#VALUE!	#VALUE!	#VALUE!	#VALUE!	#VALUE!	#VALUE!	#VALUE!	#VALUE!	16	16		#VALUE!	#VALUE!	#VALUE!	#VALUE!	#VALUE!	#VALUE!	6		#VALUE!	0	#VALUE!	0	0	1
			#VALUE!	#VALUE!	0		#VALUE!	6	0	#VALUE!	#VALUE!	#VALUE!	#VALUE!	#VALUE!	#VALUE!	#VALUE!	#VALUE!	#VALUE!	16	16		#VALUE!	#VALUE!	#VALUE!	#VALUE!	#VALUE!	#VALUE!	6		#VALUE!	0	#VALUE!	0	0	1
			#VALUE!	#VALUE!	0		#VALUE!	6	0	#VALUE!	#VALUE!	#VALUE!	#VALUE!	#VALUE!	#VALUE!	#VALUE!	#VALUE!	#VALUE!	16	16		#VALUE!	#VALUE!	#VALUE!	#VALUE!	#VALUE!	#VALUE!	6		#VALUE!	0	#VALUE!	0	0	1
			#VALUE!	#VALUE!	0		#VALUE!	6	0	#VALUE!	#VALUE!	#VALUE!	#VALUE!	#VALUE!	#VALUE!	#VALUE!	#VALUE!	#VALUE!	16	16		#VALUE!	#VALUE!	#VALUE!	#VALUE!	#VALUE!	#VALUE!	6		#VALUE!	0	#VALUE!	0	0	1
			#VALUE!	#VALUE!	0		#VALUE!	6	0	#VALUE!	#VALUE!	#VALUE!	#VALUE!	#VALUE!	#VALUE!	#VALUE!	#VALUE!	#VALUE!	16	16		#VALUE!	#VALUE!	#VALUE!	#VALUE!	#VALUE!	#VALUE!	6		#VALUE!	0	#VALUE!	0	0	1
			#VALUE!	#VALUE!	0		#VALUE!	6	0	#VALUE!	#VALUE!	#VALUE!	#VALUE!	#VALUE!	#VALUE!	#VALUE!	#VALUE!	#VALUE!	16	16		#VALUE!	#VALUE!	#VALUE!	#VALUE!	#VALUE!	#VALUE!	6		#VALUE!	0	#VALUE!	0	0	1
			#VALUE!	#VALUE!	0		#VALUE!	6	0	#VALUE!	#VALUE!	#VALUE!	#VALUE!	#VALUE!	#VALUE!	#VALUE!	#VALUE!	#VALUE!	16	16		#VALUE!	#VALUE!	#VALUE!	#VALUE!	#VALUE!	#VALUE!	6		#VALUE!	0	#VALUE!	0	0	1
			#VALUE!	#VALUE!	0		#VALUE!	6	0	#VALUE!	#VALUE!	#VALUE!	#VALUE!	#VALUE!	#VALUE!	#VALUE!	#VALUE!	#VALUE!	16	16		#VALUE!	#VALUE!	#VALUE!	#VALUE!	#VALUE!	#VALUE!	6		#VALUE!	0	#VALUE!	0	0	1
			#VALUE!	#VALUE!	0		#VALUE!	6	0	#VALUE!	#VALUE!	#VALUE!	#VALUE!	#VALUE!	#VALUE!	#VALUE!	#VALUE!	#VALUE!	16	16		#VALUE!	#VALUE!	#VALUE!	#VALUE!	#VALUE!	#VALUE!	6		#VALUE!	0	#VALUE!	0	0	1
			#VALUE!	#VALUE!	0		#VALUE!	6	0	#VALUE!	#VALUE!	#VALUE!	#VALUE!	#VALUE!	#VALUE!	#VALUE!	#VALUE!	#VALUE!	16	16		#VALUE!	#VALUE!	#VALUE!	#VALUE!	#VALUE!	#VALUE!	6		#VALUE!	0	#VALUE!	0	0	1
			#VALUE!	#VALUE!	0		#VALUE!	6	0	#VALUE!	#VALUE!	#VALUE!	#VALUE!	#VALUE!	#VALUE!	#VALUE!	#VALUE!	#VALUE!	16	16		#VALUE!	#VALUE!	#VALUE!	#VALUE!	#VALUE!	#VALUE!	6		#VALUE!	0	#VALUE!	0	0	1
			#VALUE!	#VALUE!	0		#VALUE!	6	0	#VALUE!	#VALUE!	#VALUE!	#VALUE!	#VALUE!	#VALUE!	#VALUE!	#VALUE!	#VALUE!	16	16		#VALUE!	#VALUE!	#VALUE!	#VALUE!	#VALUE!	#VALUE!	6		#VALUE!	0	#VALUE!	0	0	1
			#VALUE!	#VALUE!	0		#VALUE!	6	0	#VALUE!	#VALUE!	#VALUE!	#VALUE!	#VALUE!	#VALUE!	#VALUE!	#VALUE!	#VALUE!	16	16		#VALUE!	#VALUE!	#VALUE!	#VALUE!	#VALUE!	#VALUE!	6		#VALUE!	0	#VALUE!	0	0	1
			#VALUE!	#VALUE!	0		#VALUE!	6	0	#VALUE!	#VALUE!	#VALUE!	#VALUE!	#VALUE!	#VALUE!	#VALUE!	#VALUE!	#VALUE!	16	16		#VALUE!	#VALUE!	#VALUE!	#VALUE!	#VALUE!	#VALUE!	6		#VALUE!	0	#VALUE!	0	0	1
			#VALUE!	#VALUE!	0		#VALUE!	6	0	#VALUE!	#VALUE!	#VALUE!	#VALUE!	#VALUE!	#VALUE!	#VALUE!	#VALUE!	#VALUE!	16	16		#VALUE!	#VALUE!	#VALUE!	#VALUE!	#VALUE!	#VALUE!	6		#VALUE!	0	#VALUE!	0	0	1
			#VALUE!	#VALUE!	0		#VALUE!	6	0	#VALUE!	#VALUE!	#VALUE!	#VALUE!	#VALUE!	#VALUE!	#VALUE!	#VALUE!	#VALUE!	16	16		#VALUE!	#VALUE!	#VALUE!	#VALUE!	#VALUE!	#VALUE!	6		#VALUE!	0	#VALUE!	0	0	1
			#VALUE!	#VALUE!	0		#VALUE!	6	0	#VALUE!	#VALUE!	#VALUE!	#VALUE!	#VALUE!	#VALUE!	#VALUE!	#VALUE!	#VALUE!	16	16		#VALUE!	#VALUE!	#VALUE!	#VALUE!	#VALUE!	#VALUE!	6		#VALUE!	0	#VALUE!	0	0	1
			#VALUE!	#VALUE!	0		#VALUE!	6	0	#VALUE!	#VALUE!	#VALUE!	#VALUE!	#VALUE!	#VALUE!	#VALUE!	#VALUE!	#VALUE!	16	16		#VALUE!	#VALUE!	#VALUE!	#VALUE!	#VALUE!	#VALUE!	6		#VALUE!	0	#VALUE!	0	0	1
			#VALUE!	#VALUE!	0		#VALUE!	6	0	#VALUE!	#VALUE!	#VALUE!	#VALUE!	#VALUE!	#VALUE!	#VALUE!	#VALUE!	#VALUE!	16	16		#VALUE!	#VALUE!	#VALUE!	#VALUE!	#VALUE!	#VALUE!	6		#VALUE!	0	#VALUE!	0	0	1
			#VALUE!	#VALUE!	0		#VALUE!	6	0	#VALUE!	#VALUE!	#VALUE!	#VALUE!	#VALUE!	#VALUE!	#VALUE!	#VALUE!	#VALUE!	16	16		#VALUE!	#VALUE!	#VALUE!	#VALUE!	#VALUE!	#VALUE!	6		#VALUE!	0	#VALUE!	0	0	1
			#VALUE!	#VALUE!	0		#VALUE!	6	0	#VALUE!	#VALUE!	#VALUE!	#VALUE!	#VALUE!	#VALUE!	#VALUE!	#VALUE!	#VALUE!	16	16		#VALUE!	#VALUE!	#VALUE!	#VALUE!	#VALUE!	#VALUE!	6		#VALUE!	0	#VALUE!	0	0	1
			#VALUE!	#VALUE!	0		#VALUE!	6	0	#VALUE!	#VALUE!	#VALUE!	#VALUE!	#VALUE!	#VALUE!	#VALUE!	#VALUE!	#VALUE!	16	16		#VALUE!	#VALUE!	#VALUE!	#VALUE!	#VALUE!	#VALUE!	6		#VALUE!	0	#VALUE!	0	0	1
			#VALUE!	#VALUE!	0		#VALUE!	6	0	#VALUE!	#VALUE!	#VALUE!	#VALUE!	#VALUE!	#VALUE!	#VALUE!	#VALUE!	#VALUE!	16	16		#VALUE!	#VALUE!	#VALUE!	#VALUE!	#VALUE!	#VALUE!	6		#VALUE!	0	#VALUE!	0	0	1
			#VALUE!	#VALUE!	0		#VALUE!	6	0	#VALUE!	#VALUE!	#VALUE!	#VALUE!	#VALUE!	#VALUE!	#VALUE!	#VALUE!	#VALUE!	16	16		#VALUE!	#VALUE!	#VALUE!	#VALUE!	#VALUE!	#VALUE!	6		#VALUE!	0	#VALUE!	0	0	1
			#VALUE!	#VALUE!	0		#VALUE!	6	0	#VALUE!	#VALUE!	#VALUE!	#VALUE!	#VALUE!	#VALUE!	#VALUE!	#VALUE!	#VALUE!	16	16		#VALUE!	#VALUE!	#VALUE!	#VALUE!	#VALUE!	#VALUE!	6		#VALUE!	0	#VALUE!	0	0	1
			#VALUE!	#VALUE!	0		#VALUE!	6	0	#VALUE!	#VALUE!	#VALUE!	#VALUE!	#VALUE!	#VALUE!	#VALUE!	#VALUE!	#VALUE!	16	16		#VALUE!	#VALUE!	#VALUE!	#VALUE!	#VALUE!	#VALUE!	6		#VALUE!	0	#VALUE!	0	0	1
			#VALUE!	#VALUE!	0		#VALUE!	6	0	#VALUE!	#VALUE!	#VALUE!	#VALUE!	#VALUE!	#VALUE!	#VALUE!	#VALUE!	#VALUE!	16	16		#VALUE!	#VALUE!	#VALUE!	#VALUE!	#VALUE!	#VALUE!	6		#VALUE!	0	#VALUE!	0	0	1
			#VALUE!	#VALUE!	0		#VALUE!	6	0	#VALUE!	#VALUE!	#VALUE!	#VALUE!	#VALUE!	#VALUE!	#VALUE!	#VALUE!	#VALUE!	16	16		#VALUE!	#VALUE!	#VALUE!	#VALUE!	#VALUE!	#VALUE!	6		#VALUE!	0	#VALUE!	0	0	1
			#VALUE!	#VALUE!	0		#VALUE!	6	0	#VALUE!	#VALUE!	#VALUE!	#VALUE!	#VALUE!	#VALUE!	#VALUE!	#VALUE!	#VALUE!	16	16		#VALUE!	#VALUE!	#VALUE!	#VALUE!	#VALUE!	#VALUE!	6		#VALUE!	0	#VALUE!	0	0	1
			#VALUE!	#VALUE!	0		#VALUE!	6	0	#VALUE!	#VALUE!	#VALUE!	#VALUE!	#VALUE!	#VALUE!	#VALUE!	#VALUE!	#VALUE!	16	16		#VALUE!	#VALUE!	#VALUE!	#VALUE!	#VALUE!	#VALUE!	6		#VALUE!	0	#VALUE!	0	0	1
			#VALUE!	#VALUE!	0		#VALUE!	6	0	#VALUE!	#VALUE!	#VALUE!	#VALUE!	#VALUE!	#VALUE!	#VALUE!	#VALUE!	#VALUE!	16	16		#VALUE!	#VALUE!	#VALUE!	#VALUE!	#VALUE!	#VALUE!	6		#VALUE!	0	#VALUE!	0	0	1
			#VALUE!	#VALUE!	0		#VALUE!	6	0	#VALUE!	#VALUE!	#VALUE!	#VALUE!	#VALUE!	#VALUE!	#VALUE!	#VALUE!	#VALUE!	16	16		#VALUE!	#VALUE!	#VALUE!	#VALUE!	#VALUE!	#VALUE!	6		#VALUE!	0	#VALUE!	0	0	1
			#VALUE!	#VALUE!	0		#VALUE!	6	0	#VALUE!	#VALUE!	#VALUE!	#VALUE!	#VALUE!	#VALUE!	#VALUE!	#VALUE!	#VALUE!	16	16		#VALUE!	#VALUE!	#VALUE!	#VALUE!	#VALUE!	#VALUE!	6		#VALUE!	0	#VALUE!	0	0	1
			#VALUE!	#VALUE!	0		#VALUE!	6	0	#VALUE!	#VALUE!	#VALUE!	#VALUE!	#VALUE!	#VALUE!	#VALUE!	#VALUE!	#VALUE!	16	16		#VALUE!	#VALUE!	#VALUE!	#VALUE!	#VALUE!	#VALUE!	6		#VALUE!	0	#VALUE!	0	0	1
			#VALUE!	#VALUE!	0		#VALUE!	6	0	#VALUE!	#VALUE!	#VALUE!	#VALUE!	#VALUE!	#VALUE!	#VALUE!	#VALUE!	#VALUE!	16	16		#VALUE!	#VALUE!	#VALUE!	#VALUE!	#VALUE!	#VALUE!	6		#VALUE!	0	#VALUE!	0	0	1
			#VALUE!	#VALUE!	0		#VALUE!	6	0	#VALUE!	#VALUE!	#VALUE!	#VALUE!	#VALUE!	#VALUE!	#VALUE!	#VALUE!	#VALUE!	16	16		#VALUE!	#VALUE!	#VALUE!	#VALUE!	#VALUE!	#VALUE!	6		#VALUE!	0	#VALUE!	0	0	1
			#VALUE!	#VALUE!	0		#VALUE!	6	0	#VALUE!	#VALUE!	#VALUE!	#VALUE!	#VALUE!	#VALUE!	#VALUE!	#VALUE!	#VALUE!	16	16		#VALUE!	#VALUE!	#VALUE!	#VALUE!	#VALUE!	#VALUE!	6		#VALUE!	0	#VALUE!	0	0	1
			#VALUE!	#VALUE!	0		#VALUE!	6	0	#VALUE!	#VALUE!	#VALUE!	#VALUE!	#VALUE!	#VALUE!	#VALUE!	#VALUE!	#VALUE!	16	16		#VALUE!	#VALUE!	#VALUE!	#VALUE!	#VALUE!	#VALUE!	6		#VALUE!	0	#VALUE!	0	0	1
			#VALUE!	#VALUE!	0		#VALUE!	6	0	#VALUE!	#VALUE!	#VALUE!	#VALUE!	#VALUE!	#VALUE!	#VALUE!	#VALUE!	#VALUE!	16	16		#VALUE!	#VALUE!	#VALUE!	#VALUE!	#VALUE!	#VALUE!	6		#VALUE!	0	#VALUE!	0	0	1
			#VALUE!	#VALUE!	0		#VALUE!	6	0	#VALUE!	#VALUE!	#VALUE!	#VALUE!	#VALUE!	#VALUE!	#VALUE!	#VALUE!	#VALUE!	16	16		#VALUE!	#VALUE!	#VALUE!	#VALUE!	#VALUE!	#VALUE!	6		#VALUE!	0	#VALUE!	0	0	1
			#VALUE!	#VALUE!	0		#VALUE!	6	0	#VALUE!	#VALUE!	#VALUE!	#VALUE!	#VALUE!	#VALUE!	#VALUE!	#VALUE!	#VALUE!	16	16		#VALUE!	#VALUE!	#VALUE!	#VALUE!	#VALUE!	#VALUE!	6		#VALUE!	0	#VALUE!	0	0	1
			#VALUE!	#VALUE!	0		#VALUE!	6	0	#VALUE!	#VALUE!	#VALUE!	#VALUE!	#VALUE!	#VALUE!	#VALUE!	#VALUE!	#VALUE!	16	16		#VALUE!	#VALUE!	#VALUE!	#VALUE!	#VALUE!	#VALUE!	6		#VALUE!	0	#VALUE!	0	0	1
			#VALUE!	#VALUE!	0		#VALUE!	6	0	#VALUE!	#VALUE!	#VALUE!	#VALUE!	#VALUE!	#VALUE!	#VALUE!	#VALUE!	#VALUE!	16	16		#VALUE!	#VALUE!	#VALUE!	#VALUE!	#VALUE!	#VALUE!	6		#VALUE!	0	#VALUE!	0	0	1
			#VALUE!	#VALUE!	0		#VALUE!	6	0	#VALUE!	#VALUE!	#VALUE!	#VALUE!	#VALUE!	#VALUE!	#VALUE!	#VALUE!	#VALUE!	16	16		#VALUE!	#VALUE!	#VALUE!	#VALUE!	#VALUE!	#VALUE!	6		#VALUE!	0	#VALUE!	0	0	1
			#VALUE!	#VALUE!	0		#VALUE!	6	0	#VALUE!	#VALUE!	#VALUE!	#VALUE!	#VALUE!	#VALUE!	#VALUE!	#VALUE!	#VALUE!	16	16		#VALUE!	#VALUE!	#VALUE!	#VALUE!	#VALUE!	#VALUE!	6		#VALUE!	0	#VALUE!	0	0	1
			#VALUE!	#VALUE!	0		#VALUE!	6	0	#VALUE!	#VALUE!	#VALUE!	#VALUE!	#VALUE!	#VALUE!	#VALUE!	#VALUE!	#VALUE!	16	16		#VALUE!	#VALUE!	#VALUE!	#VALUE!	#VALUE!	#VALUE!	6		#VALUE!	0	#VALUE!	0	0	1
			#VALUE!	#VALUE!	0		#VALUE!	6	0	#VALUE!	#VALUE!	#VALUE!	#VALUE!	#VALUE!	#VALUE!	#VALUE!	#VALUE!	#VALUE!	16	16		#VALUE!	#VALUE!	#VALUE!	#VALUE!	#VALUE!	#VALUE!	6		#VALUE!	0	#VALUE!	0	0	1
			#VALUE!	#VALUE!	0		#VALUE!	6	0	#VALUE!	#VALUE!	#VALUE!	#VALUE!	#VALUE!	#VALUE!	#VALUE!	#VALUE!	#VALUE!	16	16		#VALUE!	#VALUE!	#VALUE!	#VALUE!	#VALUE!	#VALUE!	6		#VALUE!	0	#VALUE!	0	0	1
			#VALUE!	#VALUE!	0		#VALUE!	6	0	#VALUE!	#VALUE!	#VALUE!	#VALUE!	#VALUE!	#VALUE!	#VALUE!	#VALUE!	#VALUE!	16	16		#VALUE!	#VALUE!	#VALUE!	#VALUE!	#VALUE!	#VALUE!	6		#VALUE!	0	#VALUE!	0	0	1
			#VALUE!	#VALUE!	0		#VALUE!	6	0	#VALUE!	#VALUE!	#VALUE!	#VALUE!	#VALUE!	#VALUE!	#VALUE!	#VALUE!	#VALUE!	16	16		#VALUE!	#VALUE!	#VALUE!	#VALUE!	#VALUE!	#VALUE!	6		#VALUE!	0	#VALUE!	0	0	1
			#VALUE!	#VALUE!	0		#VALUE!	6	0	#VALUE!	#VALUE!	#VALUE!	#VALUE!	#VALUE!	#VALUE!	#VALUE!	#VALUE!	#VALUE!	16	16		#VALUE!	#VALUE!	#VALUE!	#VALUE!	#VALUE!	#VALUE!	6		#VALUE!	0	#VALUE!	0	0	1
			#VALUE!	#VALUE!	0		#VALUE!	6	0	#VALUE!	#VALUE!	#VALUE!	#VALUE!	#VALUE!	#VALUE!	#VALUE!	#VALUE!	#VALUE!	16	16		#VALUE!	#VALUE!	#VALUE!	#VALUE!	#VALUE!	#VALUE!	6		#VALUE!	0	#VALUE!	0	0	1
			#VALUE!	#VALUE!	0		#VALUE!	6	0	#VALUE!	#VALUE!	#VALUE!	#VALUE!	#VALUE!	#VALUE!	#VALUE!	#VALUE!	#VALUE!	16	16		#VALUE!	#VALUE!	#VALUE!	#VALUE!	#VALUE!	#VALUE!	6		#VALUE!	0	#VALUE!	0	0	1
			#VALUE!	#VALUE!	0		#VALUE!	6	0	#VALUE!	#VALUE!	#VALUE!	#VALUE!	#VALUE!	#VALUE!	#VALUE!	#VALUE!	#VALUE!	16	16		#VALUE!	#VALUE!	#VALUE!	#VALUE!	#VALUE!	#VALUE!	6		#VALUE!	0	#VALUE!	0	0	1
			#VALUE!	#VALUE!	0		#VALUE!	6	0	#VALUE!	#VALUE!	#VALUE!	#VALUE!	#VALUE!	#VALUE!	#VALUE!	#VALUE!	#VALUE!	16	16		#VALUE!	#VALUE!	#VALUE!	#VALUE!	#VALUE!	#VALUE!	6		#VALUE!	0	#VALUE!	0	0	1
			#VALUE!	#VALUE!	0		#VALUE!	6	0	#VALUE!	#VALUE!	#VALUE!	#VALUE!	#VALUE!	#VALUE!	#VALUE!	#VALUE!	#VALUE!	16	16		#VALUE!	#VALUE!	#VALUE!	#VALUE!	#VALUE!	#VALUE!	6		#VALUE!	0	#VALUE!	0	0	1
			#VALUE!	#VALUE!	0		#VALUE!	6	0	#VALUE!	#VALUE!	#VALUE!	#VALUE!	#VALUE!	#VALUE!	#VALUE!	#VALUE!	#VALUE!	16	16		#VALUE!	#VALUE!	#VALUE!	#VALUE!	#VALUE!	#VALUE!	6		#VALUE!	0	#VALUE!	0	0	1
			#VALUE!	#VALUE!	0		#VALUE!	6	0	#VALUE!	#VALUE!	#VALUE!	#VALUE!	#VALUE!	#VALUE!	#VALUE!	#VALUE!	#VALUE!	16	16		#VALUE!	#VALUE!	#VALUE!	#VALUE!	#VALUE!	#VALUE!	6		#VALUE!	0	#VALUE!	0	0	1
			#VALUE!	#VALUE!	0		#VALUE!	6	0	#VALUE!	#VALUE!	#VALUE!	#VALUE!	#VALUE!	#VALUE!	#VALUE!	#VALUE!	#VALUE!	16	16		#VALUE!	#VALUE!	#VALUE!	#VALUE!	#VALUE!	#VALUE!	6		#VALUE!	0	#VALUE!	0	0	1
			#VALUE!	#VALUE!	0		#VALUE!	6	0	#VALUE!	#VALUE!	#VALUE!	#VALUE!	#VALUE!	#VALUE!	#VALUE!	#VALUE!	#VALUE!	16	16		#VALUE!	#VALUE!	#VALUE!	#VALUE!	#VALUE!	#VALUE!	6		#VALUE!	0	#VALUE!	0	0	1
			#VALUE!	#VALUE!	0		#VALUE!	6	0	#VALUE!	#VALUE!	#VALUE!	#VALUE!	#VALUE!	#VALUE!	#VALUE!	#VALUE!	#VALUE!	16	16		#VALUE!	#VALUE!	#VALUE!	#VALUE!	#VALUE!	#VALUE!	6		#VALUE!	0	#VALUE!	0	0	1
			#VALUE!	#VALUE!	0		#VALUE!	6	0	#VALUE!	#VALUE!	#VALUE!	#VALUE!	#VALUE!	#VALUE!	#VALUE!	#VALUE!	#VALUE!	16	16		#VALUE!	#VALUE!	#VALUE!	#VALUE!	#VALUE!	#VALUE!	6		#VALUE!	0	#VALUE!	0	0	1
			#VALUE!	#VALUE!	0		#VALUE!	6	0	#VALUE!	#VALUE!	#VALUE!	#VALUE!	#VALUE!	#VALUE!	#VALUE!	#VALUE!	#VALUE!	16	16		#VALUE!	#VALUE!	#VALUE!	#VALUE!	#VALUE!	#VALUE!	6		#VALUE!	0	#VALUE!	0	0	1
			#VALUE!	#VALUE!	0		#VALUE!	6	0	#VALUE!	#VALUE!	#VALUE!	#VALUE!	#VALUE!	#VALUE!	#VALUE!	#VALUE!	#VALUE!	16	16		#VALUE!	#VALUE!	#VALUE!	#VALUE!	#VALUE!	#VALUE!	6		#VALUE!	0	#VALUE!	0	0	1
			#VALUE!	#VALUE!	0		#VALUE!	6	0	#VALUE!	#VALUE!	#VALUE!	#VALUE!	#VALUE!	#VALUE!	#VALUE!	#VALUE!	#VALUE!	16	16		#VALUE!	#VALUE!	#VALUE!	#VALUE!	#VALUE!	#VALUE!	6		#VALUE!	0	#VALUE!	0	0	1
			#VALUE!	#VALUE!	0		#VALUE!	6	0	#VALUE!	#VALUE!	#VALUE!	#VALUE!	#VALUE!	#VALUE!	#VALUE!	#VALUE!	#VALUE!	16	16		#VALUE!	#VALUE!	#VALUE!	#VALUE!	#VALUE!	#VALUE!	6		#VALUE!	0	#VALUE!	0	0	1
			#VALUE!	#VALUE!	0		#VALUE!	6	0	#VALUE!	#VALUE!	#VALUE!	#VALUE!	#VALUE!	#VALUE!	#VALUE!	#VALUE!	#VALUE!	16	16		#VALUE!	#VALUE!	#VALUE!	#VALUE!	#VALUE!	#VALUE!	6		#VALUE!	0	#VALUE!	0	0	1
			#VALUE!	#VALUE!	0		#VALUE!	6	0	#VALUE!	#VALUE!	#VALUE!	#VALUE!	#VALUE!	#VALUE!	#VALUE!	#VALUE!	#VALUE!	16	16		#VALUE!	#VALUE!	#VALUE!	#VALUE!	#VALUE!	#VALUE!	6		#VALUE!	0	#VALUE!	0	0	1
			#VALUE!	#VALUE!	0		#VALUE!	6	0	#VALUE!	#VALUE!	#VALUE!	#VALUE!	#VALUE!	#VALUE!	#VALUE!	#VALUE!	#VALUE!	16	16		#VALUE!	#VALUE!	#VALUE!	#VALUE!	#VALUE!	#VALUE!	6		#VALUE!	0	#VALUE!	0	0	1
			#VALUE!	#VALUE!	0		#VALUE!	6	0	#VALUE!	#VALUE!	#VALUE!	#VALUE!	#VALUE!	#VALUE!	#VALUE!	#VALUE!	#VALUE!	16	16		#VALUE!	#VALUE!	#VALUE!	#VALUE!	#VALUE!	#VALUE!	6		#VALUE!	0	#VALUE!	0	0	1
			#VALUE!	#VALUE!	0		#VALUE!	6	0	#VALUE!	#VALUE!	#VALUE!	#VALUE!	#VALUE!	#VALUE!	#VALUE!	#VALUE!	#VALUE!	16	16		#VALUE!	#VALUE!	#VALUE!	#VALUE!	#VALUE!	#VALUE!	6		#VALUE!	0	#VALUE!	0	0	1
			#VALUE!	#VALUE!	0		#VALUE!	6	0	#VALUE!	#VALUE!	#VALUE!	#VALUE!	#VALUE!	#VALUE!	#VALUE!	#VALUE!	#VALUE!	16	16		#VALUE!	#VALUE!	#VALUE!	#VALUE!	#VALUE!	#VALUE!	6		#VALUE!	0	#VALUE!	0	0	1
			#VALUE!	#VALUE!	0		#VALUE!	6	0	#VALUE!	#VALUE!	#VALUE!	#VALUE!	#VALUE!	#VALUE!	#VALUE!	#VALUE!	#VALUE!	16	16		#VALUE!	#VALUE!	#VALUE!	#VALUE!	#VALUE!	#VALUE!	6		#VALUE!	0	#VALUE!	0	0	1
			#VALUE!	#VALUE!	0		#VALUE!	6	0	#VALUE!	#VALUE!	#VALUE!	#VALUE!	#VALUE!	#VALUE!	#VALUE!	#VALUE!	#VALUE!	16	16		#VALUE!	#VALUE!	#VALUE!	#VALUE!	#VALUE!	#VALUE!	6		#VALUE!	0	#VALUE!	0	0	1
			#VALUE!	#VALUE!	0		#VALUE!	6	0	#VALUE!	#VALUE!	#VALUE!	#VALUE!	#VALUE!	#VALUE!	#VALUE!	#VALUE!	#VALUE!	16	16		#VALUE!	#VALUE!	#VALUE!	#VALUE!	#VALUE!	#VALUE!	6		#VALUE!	0	#VALUE!	0	0	1
			#VALUE!	#VALUE!	0		#VALUE!	6	0	#VALUE!	#VALUE!	#VALUE!	#VALUE!	#VALUE!	#VALUE!	#VALUE!	#VALUE!	#VALUE!	16	16		#VALUE!	#VALUE!	#VALUE!	#VALUE!	#VALUE!	#VALUE!	6		#VALUE!	0	#VALUE!	0	0	1
			#VALUE!	#VALUE!	0		#VALUE!	6	0	#VALUE!	#VALUE!	#VALUE!	#VALUE!	#VALUE!	#VALUE!	#VALUE!	#VALUE!	#VALUE!	16	16		#VALUE!	#VALUE!	#VALUE!	#VALUE!	#VALUE!	#VALUE!	6		#VALUE!	0	#VALUE!	0	0	1
			#VALUE!	#VALUE!	0		#VALUE!	6	0	#VALUE!	#VALUE!	#VALUE!	#VALUE!	#VALUE!	#VALUE!	#VALUE!	#VALUE!	#VALUE!	16	16		#VALUE!	#VALUE!	#VALUE!	#VALUE!	#VALUE!	#VALUE!	6		#VALUE!	0	#VALUE!	0	0	1
			#VALUE!	#VALUE!	0		#VALUE!	6	0	#VALUE!	#VALUE!	#VALUE!	#VALUE!	#VALUE!	#VALUE!	#VALUE!	#VALUE!	#VALUE!	16	16		#VALUE!	#VALUE!	#VALUE!	#VALUE!	#VALUE!	#VALUE!	6		#VALUE!	0	#VALUE!	0	0	1
			#VALUE!	#VALUE!	0		#VALUE!	6	0	#VALUE!	#VALUE!	#VALUE!	#VALUE!	#VALUE!	#VALUE!	#VALUE!	#VALUE!	#VALUE!	16	16		#VALUE!	#VALUE!	#VALUE!	#VALUE!	#VALUE!	#VALUE!	6		#VALUE!	0	#VALUE!	0	0	1
			#VALUE!	#VALUE!	0		#VALUE!	6	0	#VALUE!	#VALUE!	#VALUE!	#VALUE!	#VALUE!	#VALUE!	#VALUE!	#VALUE!	#VALUE!	16	16		#VALUE!	#VALUE!	#VALUE!	#VALUE!	#VALUE!	#VALUE!	6		#VALUE!	0	#VALUE!	0	0	1
			#VALUE!	#VALUE!	0		#VALUE!	6	0	#VALUE!	#VALUE!	#VALUE!	#VALUE!	#VALUE!	#VALUE!	#VALUE!	#VALUE!	#VALUE!	16	16		#VALUE!	#VALUE!	#VALUE!	#VALUE!	#VALUE!	#VALUE!	6		#VALUE!	0	#VALUE!	0	0	1
			#VALUE!	#VALUE!	0		#VALUE!	6	0	#VALUE!	#VALUE!	#VALUE!	#VALUE!	#VALUE!	#VALUE!	#VALUE!	#VALUE!	#VALUE!	16	16		#VALUE!	#VALUE!	#VALUE!	#VALUE!	#VALUE!	#VALUE!	6		#VALUE!	0	#VALUE!	0	0	1
			#VALUE!	#VALUE!	0		#VALUE!	6	0	#VALUE!	#VALUE!	#VALUE!	#VALUE!	#VALUE!	#VALUE!	#VALUE!	#VALUE!	#VALUE!	16	16		#VALUE!	#VALUE!	#VALUE!	#VALUE!	#VALUE!	#VALUE!	6		#VALUE!	0	#VALUE!	0	0	1
			#VALUE!	#VALUE!	0		#VALUE!	6	0	#VALUE!	#VALUE!	#VALUE!	#VALUE!	#VALUE!	#VALUE!	#VALUE!	#VALUE!	#VALUE!	16	16		#VALUE!	#VALUE!	#VALUE!	#VALUE!	#VALUE!	#VALUE!	6		#VALUE!	0	#VALUE!	0	0	1
			#VALUE!	#VALUE!	0		#VALUE!	6	0	#VALUE!	#VALUE!	#VALUE!	#VALUE!	#VALUE!	#VALUE!	#VALUE!	#VALUE!	#VALUE!	16	16		#VALUE!	#VALUE!	#VALUE!	#VALUE!	#VALUE!	#VALUE!	6		#VALUE!	0	#VALUE!	0	0	1
			#VALUE!	#VALUE!	0		#VALUE!	6	0	#VALUE!	#VALUE!	#VALUE!	#VALUE!	#VALUE!	#VALUE!	#VALUE!	#VALUE!	#VALUE!	16	16		#VALUE!	#VALUE!	#VALUE!	#VALUE!	#VALUE!	#VALUE!	6		#VALUE!	0	#VALUE!	0	0	1
			#VALUE!	#VALUE!	0		#VALUE!	6	0	#VALUE!	#VALUE!	#VALUE!	#VALUE!	#VALUE!	#VALUE!	#VALUE!	#VALUE!	#VALUE!	16	16		#VALUE!	#VALUE!	#VALUE!	#VALUE!	#VALUE!	#VALUE!	6		#VALUE!	0	#VALUE!	0	0	1
			#VALUE!	#VALUE!	0		#VALUE!	6	0	#VALUE!	#VALUE!	#VALUE!	#VALUE!	#VALUE!	#VALUE!	#VALUE!	#VALUE!	#VALUE!	16	16		#VALUE!	#VALUE!	#VALUE!	#VALUE!	#VALUE!	#VALUE!	6		#VALUE!	0	#VALUE!	0	0	1
			#VALUE!	#VALUE!	0		#VALUE!	6	0	#VALUE!	#VALUE!	#VALUE!	#VALUE!	#VALUE!	#VALUE!	#VALUE!	#VALUE!	#VALUE!	16	16		#VALUE!	#VALUE!	#VALUE!	#VALUE!	#VALUE!	#VALUE!	6		#VALUE!	0	#VALUE!	0	0	1
			#VALUE!	#VALUE!	0		#VALUE!	6	0	#VALUE!	#VALUE!	#VALUE!	#VALUE!	#VALUE!	#VALUE!	#VALUE!	#VALUE!	#VALUE!	16	16		#VALUE!	#VALUE!	#VALUE!	#VALUE!	#VALUE!	#VALUE!	6		#VALUE!	0	#VALUE!	0	0	1
			#VALUE!	#VALUE!	0		#VALUE!	6	0	#VALUE!	#VALUE!	#VALUE!	#VALUE!	#VALUE!	#VALUE!	#VALUE!	#VALUE!	#VALUE!	16	16		#VALUE!	#VALUE!	#VALUE!	#VALUE!	#VALUE!	#VALUE!	6		#VALUE!	0	#VALUE!	0	0	1
			#VALUE!	#VALUE!	0		#VALUE!	6	0	#VALUE!	#VALUE!	#VALUE!	#VALUE!	#VALUE!	#VALUE!	#VALUE!	#VALUE!	#VALUE!	16	16		#VALUE!	#VALUE!	#VALUE!	#VALUE!	#VALUE!	#VALUE!	6		#VALUE!	0	#VALUE!	0	0	1
			#VALUE!	#VALUE!	0		#VALUE!	6	0	#VALUE!	#VALUE!	#VALUE!	#VALUE!	#VALUE!	#VALUE!	#VALUE!	#VALUE!	#VALUE!	16	16		#VALUE!	#VALUE!	#VALUE!	#VALUE!	#VALUE!	#VALUE!	6		#VALUE!	0	#VALUE!	0	0	1
			#VALUE!	#VALUE!	0		#VALUE!	6	0	#VALUE!	#VALUE!	#VALUE!	#VALUE!	#VALUE!	#VALUE!	#VALUE!	#VALUE!	#VALUE!	16	16		#VALUE!	#VALUE!	#VALUE!	#VALUE!	#VALUE!	#VALUE!	6		#VALUE!	0	#VALUE!	0	0	1
			#VALUE!	#VALUE!	0		#VALUE!	6	0	#VALUE!	#VALUE!	#VALUE!	#VALUE!	#VALUE!	#VALUE!	#VALUE!	#VALUE!	#VALUE!	16	16		#VALUE!	#VALUE!	#VALUE!	#VALUE!	#VALUE!	#VALUE!	6		#VALUE!	0	#VALUE!	0	0	1
			#VALUE!	#VALUE!	0		#VALUE!	6	0	#VALUE!	#VALUE!	#VALUE!	#VALUE!	#VALUE!	#VALUE!	#VALUE!	#VALUE!	#VALUE!	16	16		#VALUE!	#VALUE!	#VALUE!	#VALUE!	#VALUE!	#VALUE!	6		#VALUE!	0	#VALUE!	0	0	1
			#VALUE!	#VALUE!	0		#VALUE!	6	0	#VALUE!	#VALUE!	#VALUE!	#VALUE!	#VALUE!	#VALUE!	#VALUE!	#VALUE!	#VALUE!	16	16		#VALUE!	#VALUE!	#VALUE!	#VALUE!	#VALUE!	#VALUE!	6		#VALUE!	0	#VALUE!	0	0	1
			#VALUE!	#VALUE!	0		#VALUE!	6	0	#VALUE!	#VALUE!	#VALUE!	#VALUE!	#VALUE!	#VALUE!	#VALUE!	#VALUE!	#VALUE!	16	16		#VALUE!	#VALUE!	#VALUE!	#VALUE!	#VALUE!	#VALUE!	6		#VALUE!	0	#VALUE!	0	0	1
			#VALUE!	#VALUE!	0		#VALUE!	6	0	#VALUE!	#VALUE!	#VALUE!	#VALUE!	#VALUE!	#VALUE!	#VALUE!	#VALUE!	#VALUE!	16	16		#VALUE!	#VALUE!	#VALUE!	#VALUE!	#VALUE!	#VALUE!	6		#VALUE!	0	#VALUE!	0	0	1
			#VALUE!	#VALUE!	0		#VALUE!	6	0	#VALUE!	#VALUE!	#VALUE!	#VALUE!	#VALUE!	#VALUE!	#VALUE!	#VALUE!	#VALUE!	16	16		#VALUE!	#VALUE!	#VALUE!	#VALUE!	#VALUE!	#VALUE!	6		#VALUE!	0	#VALUE!	0	0	1
			#VALUE!	#VALUE!	0		#VALUE!	6	0	#VALUE!	#VALUE!	#VALUE!	#VALUE!	#VALUE!	#VALUE!	#VALUE!	#VALUE!	#VALUE!	16	16		#VALUE!	#VALUE!	#VALUE!	#VALUE!	#VALUE!	#VALUE!	6		#VALUE!	0	#VALUE!	0	0	1
			#VALUE!	#VALUE!	0		#VALUE!	6	0	#VALUE!	#VALUE!	#VALUE!	#VALUE!	#VALUE!	#VALUE!	#VALUE!	#VALUE!	#VALUE!	16	16		#VALUE!	#VALUE!	#VALUE!	#VALUE!	#VALUE!	#VALUE!	6		#VALUE!	0	#VALUE!	0	0	1
			#VALUE!	#VALUE!	0		#VALUE!	6	0	#VALUE!	#VALUE!	#VALUE!	#VALUE!	#VALUE!	#VALUE!	#VALUE!	#VALUE!	#VALUE!	16	16		#VALUE!	#VALUE!	#VALUE!	#VALUE!	#VALUE!	#VALUE!	6		#VALUE!	0	#VALUE!	0	0	1
			#VALUE!	#VALUE!	0		#VALUE!	6	0	#VALUE!	#VALUE!	#VALUE!	#VALUE!	#VALUE!	#VALUE!	#VALUE!	#VALUE!	#VALUE!	16	16		#VALUE!	#VALUE!	#VALUE!	#VALUE!	#VALUE!	#VALUE!	6		#VALUE!	0	#VALUE!	0	0	1
			#VALUE!	#VALUE!	0		#VALUE!	6	0	#VALUE!	#VALUE!	#VALUE!	#VALUE!	#VALUE!	#VALUE!	#VALUE!	#VALUE!	#VALUE!	16	16		#VALUE!	#VALUE!	#VALUE!	#VALUE!	#VALUE!	#VALUE!	6		#VALUE!	0	#VALUE!	0	0	1
			#VALUE!	#VALUE!	0		#VALUE!	6	0	#VALUE!	#VALUE!	#VALUE!	#VALUE!	#VALUE!	#VALUE!	#VALUE!	#VALUE!	#VALUE!	16	16		#VALUE!	#VALUE!	#VALUE!	#VALUE!	#VALUE!	#VALUE!	6		#VALUE!	0	#VALUE!	0	0	1
			#VALUE!	#VALUE!	0		#VALUE!	6	0	#VALUE!	#VALUE!	#VALUE!	#VALUE!	#VALUE!	#VALUE!	#VALUE!	#VALUE!	#VALUE!	16	16		#VALUE!	#VALUE!	#VALUE!	#VALUE!	#VALUE!	#VALUE!	6		#VALUE!	0	#VALUE!	0	0	1
			#VALUE!	#VALUE!	0		#VALUE!	6	0	#VALUE!	#VALUE!	#VALUE!	#VALUE!	#VALUE!	#VALUE!	#VALUE!	#VALUE!	#VALUE!	16	16		#VALUE!	#VALUE!	#VALUE!	#VALUE!	#VALUE!	#VALUE!	6		#VALUE!	0	#VALUE!	0	0	1
			#VALUE!	#VALUE!	0		#VALUE!	6	0	#VALUE!	#VALUE!	#VALUE!	#VALUE!	#VALUE!	#VALUE!	#VALUE!	#VALUE!	#VALUE!	16	16		#VALUE!	#VALUE!	#VALUE!	#VALUE!	#VALUE!	#VALUE!	6		#VALUE!	0	#VALUE!	0	0	1
			#VALUE!	#VALUE!	0		#VALUE!	6	0	#VALUE!	#VALUE!	#VALUE!	#VALUE!	#VALUE!	#VALUE!	#VALUE!	#VALUE!	#VALUE!	16	16		#VALUE!	#VALUE!	#VALUE!	#VALUE!	#VALUE!	#VALUE!	6		#VALUE!	0	#VALUE!	0	0	1
			#VALUE!	#VALUE!	0		#VALUE!	6	0	#VALUE!	#VALUE!	#VALUE!	#VALUE!	#VALUE!	#VALUE!	#VALUE!	#VALUE!	#VALUE!	16	16		#VALUE!	#VALUE!	#VALUE!	#VALUE!	#VALUE!	#VALUE!	6		#VALUE!	0	#VALUE!	0	0	1
			#VALUE!	#VALUE!	0		#VALUE!	6	0	#VALUE!	#VALUE!	#VALUE!	#VALUE!	#VALUE!	#VALUE!	#VALUE!	#VALUE!	#VALUE!	16	16		#VALUE!	#VALUE!	#VALUE!	#VALUE!	#VALUE!	#VALUE!	6		#VALUE!	0	#VALUE!	0	0	1
			#VALUE!	#VALUE!	0		#VALUE!	6	0	#VALUE!	#VALUE!	#VALUE!	#VALUE!	#VALUE!	#VALUE!	#VALUE!	#VALUE!	#VALUE!	16	16		#VALUE!	#VALUE!	#VALUE!	#VALUE!	#VALUE!	#VALUE!	6		#VALUE!	0	#VALUE!	0	0	1
			#VALUE!	#VALUE!	0		#VALUE!	6	0	#VALUE!	#VALUE!	#VALUE!	#VALUE!	#VALUE!	#VALUE!	#VALUE!	#VALUE!	#VALUE!	16	16		#VALUE!	#VALUE!	#VALUE!	#VALUE!	#VALUE!	#VALUE!	6		#VALUE!	0	#VALUE!	0	0	1
			#VALUE!	#VALUE!	0		#VALUE!	6	0	#VALUE!	#VALUE!	#VALUE!	#VALUE!	#VALUE!	#VALUE!	#VALUE!	#VALUE!	#VALUE!	16	16		#VALUE!	#VALUE!	#VALUE!	#VALUE!	#VALUE!	#VALUE!	6		#VALUE!	0	#VALUE!	0	0	1
			#VALUE!	#VALUE!	0		#VALUE!	6	0	#VALUE!	#VALUE!	#VALUE!	#VALUE!	#VALUE!	#VALUE!	#VALUE!	#VALUE!	#VALUE!	16	16		#VALUE!	#VALUE!	#VALUE!	#VALUE!	#VALUE!	#VALUE!	6		#VALUE!	0	#VALUE!	0	0	1
			#VALUE!	#VALUE!	0		#VALUE!	6	0	#VALUE!	#VALUE!	#VALUE!	#VALUE!	#VALUE!	#VALUE!	#VALUE!	#VALUE!	#VALUE!	16	16		#VALUE!	#VALUE!	#VALUE!	#VALUE!	#VALUE!	#VALUE!	6		#VALUE!	0	#VALUE!	0	0	1
			#VALUE!	#VALUE!	0		#VALUE!	6	0	#VALUE!	#VALUE!	#VALUE!	#VALUE!	#VALUE!	#VALUE!	#VALUE!	#VALUE!	#VALUE!	16	16		#VALUE!	#VALUE!	#VALUE!	#VALUE!	#VALUE!	#VALUE!	6		#VALUE!	0	#VALUE!	0	0	1
			#VALUE!	#VALUE!	0		#VALUE!	6	0	#VALUE!	#VALUE!	#VALUE!	#VALUE!	#VALUE!	#VALUE!	#VALUE!	#VALUE!	#VALUE!	16	16		#VALUE!	#VALUE!	#VALUE!	#VALUE!	#VALUE!	#VALUE!	6		#VALUE!	0	#VALUE!	0	0	1
			#VALUE!	#VALUE!	0		#VALUE!	6	0	#VALUE!	#VALUE!	#VALUE!	#VALUE!	#VALUE!	#VALUE!	#VALUE!	#VALUE!	#VALUE!	16	16		#VALUE!	#VALUE!	#VALUE!	#VALUE!	#VALUE!	#VALUE!	6		#VALUE!	0	#VALUE!	0	0	1
			#VALUE!	#VALUE!	0		#VALUE!	6	0	#VALUE!	#VALUE!	#VALUE!	#VALUE!	#VALUE!	#VALUE!	#VALUE!	#VALUE!	#VALUE!	16	16		#VALUE!	#VALUE!	#VALUE!	#VALUE!	#VALUE!	#VALUE!	6		#VALUE!	0	#VALUE!	0	0	1
			#VALUE!	#VALUE!	0		#VALUE!	6	0	#VALUE!	#VALUE!	#VALUE!	#VALUE!	#VALUE!	#VALUE!	#VALUE!	#VALUE!	#VALUE!	16	16		#VALUE!	#VALUE!	#VALUE!	#VALUE!	#VALUE!	#VALUE!	6		#VALUE!	0	#VALUE!	0	0	1
			#VALUE!	#VALUE!	0		#VALUE!	6	0	#VALUE!	#VALUE!	#VALUE!	#VALUE!	#VALUE!	#VALUE!	#VALUE!	#VALUE!	#VALUE!	16	16		#VALUE!	#VALUE!	#VALUE!	#VALUE!	#VALUE!	#VALUE!	6		#VALUE!	0	#VALUE!	0	0	1
			#VALUE!	#VALUE!	0		#VALUE!	6	0	#VALUE!	#VALUE!	#VALUE!	#VALUE!	#VALUE!	#VALUE!	#VALUE!	#VALUE!	#VALUE!	16	16		#VALUE!	#VALUE!	#VALUE!	#VALUE!	#VALUE!	#VALUE!	6		#VALUE!	0	#VALUE!	0	0	1
			#VALUE!	#VALUE!	0		#VALUE!	6	0	#VALUE!	#VALUE!	#VALUE!	#VALUE!	#VALUE!	#VALUE!	#VALUE!	#VALUE!	#VALUE!	16	16		#VALUE!	#VALUE!	#VALUE!	#VALUE!	#VALUE!	#VALUE!	6		#VALUE!	0	#VALUE!	0	0	1
			#VALUE!	#VALUE!	0		#VALUE!	6	0	#VALUE!	#VALUE!	#VALUE!	#VALUE!	#VALUE!	#VALUE!	#VALUE!	#VALUE!	#VALUE!	16	16		#VALUE!	#VALUE!	#VALUE!	#VALUE!	#VALUE!	#VALUE!	6		#VALUE!	0	#VALUE!	0	0	1
			#VALUE!	#VALUE!	0		#VALUE!	6	0	#VALUE!	#VALUE!	#VALUE!	#VALUE!	#VALUE!	#VALUE!	#VALUE!	#VALUE!	#VALUE!	16	16		#VALUE!	#VALUE!	#VALUE!	#VALUE!	#VALUE!	#VALUE!	6		#VALUE!	0	#VALUE!	0	0	1
			#VALUE!	#VALUE!	0		#VALUE!	6	0	#VALUE!	#VALUE!	#VALUE!	#VALUE!	#VALUE!	#VALUE!	#VALUE!	#VALUE!	#VALUE!	16	16		#VALUE!	#VALUE!	#VALUE!	#VALUE!	#VALUE!	#VALUE!	6		#VALUE!	0	#VALUE!	0	0	1
			#VALUE!	#VALUE!	0		#VALUE!	6	0	#VALUE!	#VALUE!	#VALUE!	#VALUE!	#VALUE!	#VALUE!	#VALUE!	#VALUE!	#VALUE!	16	16		#VALUE!	#VALUE!	#VALUE!	#VALUE!	#VALUE!	#VALUE!	6		#VALUE!	0	#VALUE!	0	0	1
			#VALUE!	#VALUE!	0		#VALUE!	6	0	#VALUE!	#VALUE!	#VALUE!	#VALUE!	#VALUE!	#VALUE!	#VALUE!	#VALUE!	#VALUE!	16	16		#VALUE!	#VALUE!	#VALUE!	#VALUE!	#VALUE!	#VALUE!	6		#VALUE!	0	#VALUE!	0	0	1
			#VALUE!	#VALUE!	0		#VALUE!	6	0	#VALUE!	#VALUE!	#VALUE!	#VALUE!	#VALUE!	#VALUE!	#VALUE!	#VALUE!	#VALUE!	16	16		#VALUE!	#VALUE!	#VALUE!	#VALUE!	#VALUE!	#VALUE!	6		#VALUE!	0	#VALUE!	0	0	1
			#VALUE!	#VALUE!	0		#VALUE!	6	0	#VALUE!	#VALUE!	#VALUE!	#VALUE!	#VALUE!	#VALUE!	#VALUE!	#VALUE!	#VALUE!	16	16		#VALUE!	#VALUE!	#VALUE!	#VALUE!	#VALUE!	#VALUE!	6		#VALUE!	0	#VALUE!	0	0	1
			#VALUE!	#VALUE!	0		#VALUE!	6	0	#VALUE!	#VALUE!	#VALUE!	#VALUE!	#VALUE!	#VALUE!	#VALUE!	#VALUE!	#VALUE!	16	16		#VALUE!	#VALUE!	#VALUE!	#VALUE!	#VALUE!	#VALUE!	6		#VALUE!	0	#VALUE!	0	0	1
			#VALUE!	#VALUE!	0		#VALUE!	6	0	#VALUE!	#VALUE!	#VALUE!	#VALUE!	#VALUE!	#VALUE!	#VALUE!	#VALUE!	#VALUE!	16	16		#VALUE!	#VALUE!	#VALUE!	#VALUE!	#VALUE!	#VALUE!	6		#VALUE!	0	#VALUE!	0	0	1
			#VALUE!	#VALUE!	0		#VALUE!	6	0	#VALUE!	#VALUE!	#VALUE!	#VALUE!	#VALUE!	#VALUE!	#VALUE!	#VALUE!	#VALUE!	16	16		#VALUE!	#VALUE!	#VALUE!	#VALUE!	#VALUE!	#VALUE!	6		#VALUE!	0	#VALUE!	0	0	1
			#VALUE!	#VALUE!	0		#VALUE!	6	0	#VALUE!	#VALUE!	#VALUE!	#VALUE!	#VALUE!	#VALUE!	#VALUE!	#VALUE!	#VALUE!	16	16		#VALUE!	#VALUE!	#VALUE!	#VALUE!	#VALUE!	#VALUE!	6		#VALUE!	0	#VALUE!	0	0	1
			#VALUE!	#VALUE!	0		#VALUE!	6	0	#VALUE!	#VALUE!	#VALUE!	#VALUE!	#VALUE!	#VALUE!	#VALUE!	#VALUE!	#VALUE!	16	16		#VALUE!	#VALUE!	#VALUE!	#VALUE!	#VALUE!	#VALUE!	6		#VALUE!	0	#VALUE!	0	0	1
			#VALUE!	#VALUE!	0		#VALUE!	6	0	#VALUE!	#VALUE!	#VALUE!	#VALUE!	#VALUE!	#VALUE!	#VALUE!	#VALUE!	#VALUE!	16	16		#VALUE!	#VALUE!	#VALUE!	#VALUE!	#VALUE!	#VALUE!	6		#VALUE!	0	#VALUE!	0	0	1
			#VALUE!	#VALUE!	0		#VALUE!	6	0	#VALUE!	#VALUE!	#VALUE!	#VALUE!	#VALUE!	#VALUE!	#VALUE!	#VALUE!	#VALUE!	16	16		#VALUE!	#VALUE!	#VALUE!	#VALUE!	#VALUE!	#VALUE!	6		#VALUE!	0	#VALUE!	0	0	1
			#VALUE!	#VALUE!	0		#VALUE!	6	0	#VALUE!	#VALUE!	#VALUE!	#VALUE!	#VALUE!	#VALUE!	#VALUE!	#VALUE!	#VALUE!	16	16		#VALUE!	#VALUE!	#VALUE!	#VALUE!	#VALUE!	#VALUE!	6		#VALUE!	0	#VALUE!	0	0	1
			#VALUE!	#VALUE!	0		#VALUE!	6	0	#VALUE!	#VALUE!	#VALUE!	#VALUE!	#VALUE!	#VALUE!	#VALUE!	#VALUE!	#VALUE!	16	16		#VALUE!	#VALUE!	#VALUE!	#VALUE!	#VALUE!	#VALUE!	6		#VALUE!	0	#VALUE!	0	0	1
			#VALUE!	#VALUE!	0		#VALUE!	6	0	#VALUE!	#VALUE!	#VALUE!	#VALUE!	#VALUE!	#VALUE!	#VALUE!	#VALUE!	#VALUE!	16	16		#VALUE!	#VALUE!	#VALUE!	#VALUE!	#VALUE!	#VALUE!	6		#VALUE!	0	#VALUE!	0	0	1
			#VALUE!	#VALUE!	0		#VALUE!	6	0	#VALUE!	#VALUE!	#VALUE!	#VALUE!	#VALUE!	#VALUE!	#VALUE!	#VALUE!	#VALUE!	16	16		#VALUE!	#VALUE!	#VALUE!	#VALUE!	#VALUE!	#VALUE!	6		#VALUE!	0	#VALUE!	0	0	1
			#VALUE!	#VALUE!	0		#VALUE!	6	0	#VALUE!	#VALUE!	#VALUE!	#VALUE!	#VALUE!	#VALUE!	#VALUE!	#VALUE!	#VALUE!	16	16		#VALUE!	#VALUE!	#VALUE!	#VALUE!	#VALUE!	#VALUE!	6		#VALUE!	0	#VALUE!	0	0	1
			#VALUE!	#VALUE!	0		#VALUE!	6	0	#VALUE!	#VALUE!	#VALUE!	#VALUE!	#VALUE!	#VALUE!	#VALUE!	#VALUE!	#VALUE!	16	16		#VALUE!	#VALUE!	#VALUE!	#VALUE!	#VALUE!	#VALUE!	6		#VALUE!	0	#VALUE!	0	0	1
			#VALUE!	#VALUE!	0		#VALUE!	6	0	#VALUE!	#VALUE!	#VALUE!	#VALUE!	#VALUE!	#VALUE!	#VALUE!	#VALUE!	#VALUE!	16	16		#VALUE!	#VALUE!	#VALUE!	#VALUE!	#VALUE!	#VALUE!	6		#VALUE!	0	#VALUE!	0	0	1
			#VALUE!	#VALUE!	0		#VALUE!	6	0	#VALUE!	#VALUE!	#VALUE!	#VALUE!	#VALUE!	#VALUE!	#VALUE!	#VALUE!	#VALUE!	16	16		#VALUE!	#VALUE!	#VALUE!	#VALUE!	#VALUE!	#VALUE!	6		#VALUE!	0	#VALUE!	0	0	1
			#VALUE!	#VALUE!	0		#VALUE!	6	0	#VALUE!	#VALUE!	#VALUE!	#VALUE!	#VALUE!	#VALUE!	#VALUE!	#VALUE!	#VALUE!	16	16		#VALUE!	#VALUE!	#VALUE!	#VALUE!	#VALUE!	#VALUE!	6		#VALUE!	0	#VALUE!	0	0	1
			#VALUE!	#VALUE!	0		#VALUE!	6	0	#VALUE!	#VALUE!	#VALUE!	#VALUE!	#VALUE!	#VALUE!	#VALUE!	#VALUE!	#VALUE!	16	16		#VALUE!	#VALUE!	#VALUE!	#VALUE!	#VALUE!	#VALUE!	6		#VALUE!	0	#VALUE!	0	0	1
			#VALUE!	#VALUE!	0		#VALUE!	6	0	#VALUE!	#VALUE!	#VALUE!	#VALUE!	#VALUE!	#VALUE!	#VALUE!	#VALUE!	#VALUE!	16	16		#VALUE!	#VALUE!	#VALUE!	#VALUE!	#VALUE!	#VALUE!	6		#VALUE!	0	#VALUE!	0	0	1
			#VALUE!	#VALUE!	0		#VALUE!	6	0	#VALUE!	#VALUE!	#VALUE!	#VALUE!	#VALUE!	#VALUE!	#VALUE!	#VALUE!	#VALUE!	16	16		#VALUE!	#VALUE!	#VALUE!	#VALUE!	#VALUE!	#VALUE!	6		#VALUE!	0	#VALUE!	0	0	1
			#VALUE!	#VALUE!	0		#VALUE!	6	0	#VALUE!	#VALUE!	#VALUE!	#VALUE!	#VALUE!	#VALUE!	#VALUE!	#VALUE!	#VALUE!	16	16		#VALUE!	#VALUE!	#VALUE!	#VALUE!	#VALUE!	#VALUE!	6		#VALUE!	0	#VALUE!	0	0	1
			#VALUE!	#VALUE!	0		#VALUE!	6	0	#VALUE!	#VALUE!	#VALUE!	#VALUE!	#VALUE!	#VALUE!	#VALUE!	#VALUE!	#VALUE!	16	16		#VALUE!	#VALUE!	#VALUE!	#VALUE!	#VALUE!	#VALUE!	6		#VALUE!	0	#VALUE!	0	0	1
			#VALUE!	#VALUE!	0		#VALUE!	6	0	#VALUE!	#VALUE!	#VALUE!	#VALUE!	#VALUE!	#VALUE!	#VALUE!	#VALUE!	#VALUE!	16	16		#VALUE!	#VALUE!	#VALUE!	#VALUE!	#VALUE!	#VALUE!	6		#VALUE!	0	#VALUE!	0	0	1
			#VALUE!	#VALUE!	0		#VALUE!	6	0	#VALUE!	#VALUE!	#VALUE!	#VALUE!	#VALUE!	#VALUE!	#VALUE!	#VALUE!	#VALUE!	16	16		#VALUE!	#VALUE!	#VALUE!	#VALUE!	#VALUE!	#VALUE!	6		#VALUE!	0	#VALUE!	0	0	1
			#VALUE!	#VALUE!	0		#VALUE!	6	0	#VALUE!	#VALUE!	#VALUE!	#VALUE!	#VALUE!	#VALUE!	#VALUE!	#VALUE!	#VALUE!	16	16		#VALUE!	#VALUE!	#VALUE!	#VALUE!	#VALUE!	#VALUE!	6		#VALUE!	0	#VALUE!	0	0	1
			#VALUE!	#VALUE!	0		#VALUE!	6	0	#VALUE!	#VALUE!	#VALUE!	#VALUE!	#VALUE!	#VALUE!	#VALUE!	#VALUE!	#VALUE!	16	16		#VALUE!	#VALUE!	#VALUE!	#VALUE!	#VALUE!	#VALUE!	6		#VALUE!	0	#VALUE!	0	0	1
			#VALUE!	#VALUE!	0		#VALUE!	6	0	#VALUE!	#VALUE!	#VALUE!	#VALUE!	#VALUE!	#VALUE!	#VALUE!	#VALUE!	#VALUE!	16	16		#VALUE!	#VALUE!	#VALUE!	#VALUE!	#VALUE!	#VALUE!	6		#VALUE!	0	#VALUE!	0	0	1
			#VALUE!	#VALUE!	0		#VALUE!	6	0	#VALUE!	#VALUE!	#VALUE!	#VALUE!	#VALUE!	#VALUE!	#VALUE!	#VALUE!	#VALUE!	16	16		#VALUE!	#VALUE!	#VALUE!	#VALUE!	#VALUE!	#VALUE!	6		#VALUE!	0	#VALUE!	0	0	1
			#VALUE!	#VALUE!	0		#VALUE!	6	0	#VALUE!	#VALUE!	#VALUE!	#VALUE!	#VALUE!	#VALUE!	#VALUE!	#VALUE!	#VALUE!	16	16		#VALUE!	#VALUE!	#VALUE!	#VALUE!	#VALUE!	#VALUE!	6		#VALUE!	0	#VALUE!	0	0	1
			#VALUE!	#VALUE!	0		#VALUE!	6	0	#VALUE!	#VALUE!	#VALUE!	#VALUE!	#VALUE!	#VALUE!	#VALUE!	#VALUE!	#VALUE!	16	16		#VALUE!	#VALUE!	#VALUE!	#VALUE!	#VALUE!	#VALUE!	6		#VALUE!	0	#VALUE!	0	0	1
			#VALUE!	#VALUE!	0		#VALUE!	6	0	#VALUE!	#VALUE!	#VALUE!	#VALUE!	#VALUE!	#VALUE!	#VALUE!	#VALUE!	#VALUE!	16	16		#VALUE!	#VALUE!	#VALUE!	#VALUE!	#VALUE!	#VALUE!	6		#VALUE!	0	#VALUE!	0	0	1
			#VALUE!	#VALUE!	0		#VALUE!	6	0	#VALUE!	#VALUE!	#VALUE!	#VALUE!	#VALUE!	#VALUE!	#VALUE!	#VALUE!	#VALUE!	16	16		#VALUE!	#VALUE!	#VALUE!	#VALUE!	#VALUE!	#VALUE!	6		#VALUE!	0	#VALUE!	0	0	1
			#VALUE!	#VALUE!	0		#VALUE!	6	0	#VALUE!	#VALUE!	#VALUE!	#VALUE!	#VALUE!	#VALUE!	#VALUE!	#VALUE!	#VALUE!	16	16		#VALUE!	#VALUE!	#VALUE!	#VALUE!	#VALUE!	#VALUE!	6		#VALUE!	0	#VALUE!	0	0	1
			#VALUE!	#VALUE!	0		#VALUE!	6	0	#VALUE!	#VALUE!	#VALUE!	#VALUE!	#VALUE!	#VALUE!	#VALUE!	#VALUE!	#VALUE!	16	16		#VALUE!	#VALUE!	#VALUE!	#VALUE!	#VALUE!	#VALUE!	6		#VALUE!	0	#VALUE!	0	0	1
			#VALUE!	#VALUE!	0		#VALUE!	6	0	#VALUE!	#VALUE!	#VALUE!	#VALUE!	#VALUE!	#VALUE!	#VALUE!	#VALUE!	#VALUE!	16	16		#VALUE!	#VALUE!	#VALUE!	#VALUE!	#VALUE!	#VALUE!	6		#VALUE!	0	#VALUE!	0	0	1
			#VALUE!	#VALUE!	0		#VALUE!	6	0	#VALUE!	#VALUE!	#VALUE!	#VALUE!	#VALUE!	#VALUE!	#VALUE!	#VALUE!	#VALUE!	16	16		#VALUE!	#VALUE!	#VALUE!	#VALUE!	#VALUE!	#VALUE!	6		#VALUE!	0	#VALUE!	0	0	1
			#VALUE!	#VALUE!	0		#VALUE!	6	0	#VALUE!	#VALUE!	#VALUE!	#VALUE!	#VALUE!	#VALUE!	#VALUE!	#VALUE!	#VALUE!	16	16		#VALUE!	#VALUE!	#VALUE!	#VALUE!	#VALUE!	#VALUE!	6		#VALUE!	0	#VALUE!	0	0	1
			#VALUE!	#VALUE!	0		#VALUE!	6	0	#VALUE!	#VALUE!	#VALUE!	#VALUE!	#VALUE!	#VALUE!	#VALUE!	#VALUE!	#VALUE!	16	16		#VALUE!	#VALUE!	#VALUE!	#VALUE!	#VALUE!	#VALUE!	6		#VALUE!	0	#VALUE!	0	0	1
			#VALUE!	#VALUE!	0		#VALUE!	6	0	#VALUE!	#VALUE!	#VALUE!	#VALUE!	#VALUE!	#VALUE!	#VALUE!	#VALUE!	#VALUE!	16	16		#VALUE!	#VALUE!	#VALUE!	#VALUE!	#VALUE!	#VALUE!	6		#VALUE!	0	#VALUE!	0	0	1
			#VALUE!	#VALUE!	0		#VALUE!	6	0	#VALUE!	#VALUE!	#VALUE!	#VALUE!	#VALUE!	#VALUE!	#VALUE!	#VALUE!	#VALUE!	16	16		#VALUE!	#VALUE!	#VALUE!	#VALUE!	#VALUE!	#VALUE!	6		#VALUE!	0	#VALUE!	0	0	1
			#VALUE!	#VALUE!	0		#VALUE!	6	0	#VALUE!	#VALUE!	#VALUE!	#VALUE!	#VALUE!	#VALUE!	#VALUE!	#VALUE!	#VALUE!	16	16		#VALUE!	#VALUE!	#VALUE!	#VALUE!	#VALUE!	#VALUE!	6		#VALUE!	0	#VALUE!	0	0	1
			#VALUE!	#VALUE!	0		#VALUE!	6	0	#VALUE!	#VALUE!	#VALUE!	#VALUE!	#VALUE!	#VALUE!	#VALUE!	#VALUE!	#VALUE!	16	16		#VALUE!	#VALUE!	#VALUE!	#VALUE!	#VALUE!	#VALUE!	6		#VALUE!	0	#VALUE!	0	0	1
			#VALUE!	#VALUE!	0		#VALUE!	6	0	#VALUE!	#VALUE!	#VALUE!	#VALUE!	#VALUE!	#VALUE!	#VALUE!	#VALUE!	#VALUE!	16	16		#VALUE!	#VALUE!	#VALUE!	#VALUE!	#VALUE!	#VALUE!	6		#VALUE!	0	#VALUE!	0	0	1
			#VALUE!	#VALUE!	0		#VALUE!	6	0	#VALUE!	#VALUE!	#VALUE!	#VALUE!	#VALUE!	#VALUE!	#VALUE!	#VALUE!	#VALUE!	16	16		#VALUE!	#VALUE!	#VALUE!	#VALUE!	#VALUE!	#VALUE!	6		#VALUE!	0	#VALUE!	0	0	1
			#VALUE!	#VALUE!	0		#VALUE!	6	0	#VALUE!	#VALUE!	#VALUE!	#VALUE!	#VALUE!	#VALUE!	#VALUE!	#VALUE!	#VALUE!	16	16		#VALUE!	#VALUE!	#VALUE!	#VALUE!	#VALUE!	#VALUE!	6		#VALUE!	0	#VALUE!	0	0	1
			#VALUE!	#VALUE!	0		#VALUE!	6	0	#VALUE!	#VALUE!	#VALUE!	#VALUE!	#VALUE!	#VALUE!	#VALUE!	#VALUE!	#VALUE!	16	16		#VALUE!	#VALUE!	#VALUE!	#VALUE!	#VALUE!	#VALUE!	6		#VALUE!	0	#VALUE!	0	0	1
			#VALUE!	#VALUE!	0		#VALUE!	6	0	#VALUE!	#VALUE!	#VALUE!	#VALUE!	#VALUE!	#VALUE!	#VALUE!	#VALUE!	#VALUE!	16	16		#VALUE!	#VALUE!	#VALUE!	#VALUE!	#VALUE!	#VALUE!	6		#VALUE!	0	#VALUE!	0	0	1
			#VALUE!	#VALUE!	0		#VALUE!	6	0	#VALUE!	#VALUE!	#VALUE!	#VALUE!	#VALUE!	#VALUE!	#VALUE!	#VALUE!	#VALUE!	16	16		#VALUE!	#VALUE!	#VALUE!	#VALUE!	#VALUE!	#VALUE!	6		#VALUE!	0	#VALUE!	0	0	1
			#VALUE!	#VALUE!	0		#VALUE!	6	0	#VALUE!	#VALUE!	#VALUE!	#VALUE!	#VALUE!	#VALUE!	#VALUE!	#VALUE!	#VALUE!	16	16		#VALUE!	#VALUE!	#VALUE!	#VALUE!	#VALUE!	#VALUE!	6		#VALUE!	0	#VALUE!	0	0	1
			#VALUE!	#VALUE!	0		#VALUE!	6	0	#VALUE!	#VALUE!	#VALUE!	#VALUE!	#VALUE!	#VALUE!	#VALUE!	#VALUE!	#VALUE!	16	16		#VALUE!	#VALUE!	#VALUE!	#VALUE!	#VALUE!	#VALUE!	6		#VALUE!	0	#VALUE!	0	0	1
			#VALUE!	#VALUE!	0		#VALUE!	6	0	#VALUE!	#VALUE!	#VALUE!	#VALUE!	#VALUE!	#VALUE!	#VALUE!	#VALUE!	#VALUE!	16	16		#VALUE!	#VALUE!	#VALUE!	#VALUE!	#VALUE!	#VALUE!	6		#VALUE!	0	#VALUE!	0	0	1
			#VALUE!	#VALUE!	0		#VALUE!	6	0	#VALUE!	#VALUE!	#VALUE!	#VALUE!	#VALUE!	#VALUE!	#VALUE!	#VALUE!	#VALUE!	16	16		#VALUE!	#VALUE!	#VALUE!	#VALUE!	#VALUE!	#VALUE!	6		#VALUE!	0	#VALUE!	0	0	1
			#VALUE!	#VALUE!	0		#VALUE!	6	0	#VALUE!	#VALUE!	#VALUE!	#VALUE!	#VALUE!	#VALUE!	#VALUE!	#VALUE!	#VALUE!	16	16		#VALUE!	#VALUE!	#VALUE!	#VALUE!	#VALUE!	#VALUE!	6		#VALUE!	0	#VALUE!	0	0	1
			#VALUE!	#VALUE!	0		#VALUE!	6	0	#VALUE!	#VALUE!	#VALUE!	#VALUE!	#VALUE!	#VALUE!	#VALUE!	#VALUE!	#VALUE!	16	16		#VALUE!	#VALUE!	#VALUE!	#VALUE!	#VALUE!	#VALUE!	6		#VALUE!	0	#VALUE!	0	0	1
			#VALUE!	#VALUE!	0		#VALUE!	6	0	#VALUE!	#VALUE!	#VALUE!	#VALUE!	#VALUE!	#VALUE!	#VALUE!	#VALUE!	#VALUE!	16	16		#VALUE!	#VALUE!	#VALUE!	#VALUE!	#VALUE!	#VALUE!	6		#VALUE!	0	#VALUE!	0	0	1
			#VALUE!	#VALUE!	0		#VALUE!	6	0	#VALUE!	#VALUE!	#VALUE!	#VALUE!	#VALUE!	#VALUE!	#VALUE!	#VALUE!	#VALUE!	16	16		#VALUE!	#VALUE!	#VALUE!	#VALUE!	#VALUE!	#VALUE!	6		#VALUE!	0	#VALUE!	0	0	1
			#VALUE!	#VALUE!	0		#VALUE!	6	0	#VALUE!	#VALUE!	#VALUE!	#VALUE!	#VALUE!	#VALUE!	#VALUE!	#VALUE!	#VALUE!	16	16		#VALUE!	#VALUE!	#VALUE!	#VALUE!	#VALUE!	#VALUE!	6		#VALUE!	0	#VALUE!	0	0	1
			#VALUE!	#VALUE!	0		#VALUE!	6	0	#VALUE!	#VALUE!	#VALUE!	#VALUE!	#VALUE!	#VALUE!	#VALUE!	#VALUE!	#VALUE!	16	16		#VALUE!	#VALUE!	#VALUE!	#VALUE!	#VALUE!	#VALUE!	6		#VALUE!	0	#VALUE!	0	0	1
			#VALUE!	#VALUE!	0		#VALUE!	6	0	#VALUE!	#VALUE!	#VALUE!	#VALUE!	#VALUE!	#VALUE!	#VALUE!	#VALUE!	#VALUE!	16	16		#VALUE!	#VALUE!	#VALUE!	#VALUE!	#VALUE!	#VALUE!	6		#VALUE!	0	#VALUE!	0	0	1
			#VALUE!	#VALUE!	0		#VALUE!	6	0	#VALUE!	#VALUE!	#VALUE!	#VALUE!	#VALUE!	#VALUE!	#VALUE!	#VALUE!	#VALUE!	16	16		#VALUE!	#VALUE!	#VALUE!	#VALUE!	#VALUE!	#VALUE!	6		#VALUE!	0	#VALUE!	0	0	1
			#VALUE!	#VALUE!	0		#VALUE!	6	0	#VALUE!	#VALUE!	#VALUE!	#VALUE!	#VALUE!	#VALUE!	#VALUE!	#VALUE!	#VALUE!	16	16		#VALUE!	#VALUE!	#VALUE!	#VALUE!	#VALUE!	#VALUE!	6		#VALUE!	0	#VALUE!	0	0	1
			#VALUE!	#VALUE!	0		#VALUE!	6	0	#VALUE!	#VALUE!	#VALUE!	#VALUE!	#VALUE!	#VALUE!	#VALUE!	#VALUE!	#VALUE!	16	16		#VALUE!	#VALUE!	#VALUE!	#VALUE!	#VALUE!	#VALUE!	6		#VALUE!	0	#VALUE!	0	0	1
			#VALUE!	#VALUE!	0		#VALUE!	6	0	#VALUE!	#VALUE!	#VALUE!	#VALUE!	#VALUE!	#VALUE!	#VALUE!	#VALUE!	#VALUE!	16	16		#VALUE!	#VALUE!	#VALUE!	#VALUE!	#VALUE!	#VALUE!	6		#VALUE!	0	#VALUE!	0	0	1
			#VALUE!	#VALUE!	0		#VALUE!	6	0	#VALUE!	#VALUE!	#VALUE!	#VALUE!	#VALUE!	#VALUE!	#VALUE!	#VALUE!	#VALUE!	16	16		#VALUE!	#VALUE!	#VALUE!	#VALUE!	#VALUE!	#VALUE!	6		#VALUE!	0	#VALUE!	0	0	1
			#VALUE!	#VALUE!	0		#VALUE!	6	0	#VALUE!	#VALUE!	#VALUE!	#VALUE!	#VALUE!	#VALUE!	#VALUE!	#VALUE!	#VALUE!	16	16		#VALUE!	#VALUE!	#VALUE!	#VALUE!	#VALUE!	#VALUE!	6		#VALUE!	0	#VALUE!	0	0	1
			#VALUE!	#VALUE!	0		#VALUE!	6	0	#VALUE!	#VALUE!	#VALUE!	#VALUE!	#VALUE!	#VALUE!	#VALUE!	#VALUE!	#VALUE!	16	16		#VALUE!	#VALUE!	#VALUE!	#VALUE!	#VALUE!	#VALUE!	6		#VALUE!	0	#VALUE!	0	0	1
			#VALUE!	#VALUE!	0		#VALUE!	6	0	#VALUE!	#VALUE!	#VALUE!	#VALUE!	#VALUE!	#VALUE!	#VALUE!	#VALUE!	#VALUE!	16	16		#VALUE!	#VALUE!	#VALUE!	#VALUE!	#VALUE!	#VALUE!	6		#VALUE!	0	#VALUE!	0	0	1
			#VALUE!	#VALUE!	0		#VALUE!	6	0	#VALUE!	#VALUE!	#VALUE!	#VALUE!	#VALUE!	#VALUE!	#VALUE!	#VALUE!	#VALUE!	16	16		#VALUE!	#VALUE!	#VALUE!	#VALUE!	#VALUE!	#VALUE!	6		#VALUE!	0	#VALUE!	0	0	1
			#VALUE!	#VALUE!	0		#VALUE!	6	0	#VALUE!	#VALUE!	#VALUE!	#VALUE!	#VALUE!	#VALUE!	#VALUE!	#VALUE!	#VALUE!	16	16		#VALUE!	#VALUE!	#VALUE!	#VALUE!	#VALUE!	#VALUE!	6		#VALUE!	0	#VALUE!	0	0	1
			#VALUE!	#VALUE!	0		#VALUE!	6	0	#VALUE!	#VALUE!	#VALUE!	#VALUE!	#VALUE!	#VALUE!	#VALUE!	#VALUE!	#VALUE!	16	16		#VALUE!	#VALUE!	#VALUE!	#VALUE!	#VALUE!	#VALUE!	6		#VALUE!	0	#VALUE!	0	0	1
			#VALUE!	#VALUE!	0		#VALUE!	6	0	#VALUE!	#VALUE!	#VALUE!	#VALUE!	#VALUE!	#VALUE!	#VALUE!	#VALUE!	#VALUE!	16	16		#VALUE!	#VALUE!	#VALUE!	#VALUE!	#VALUE!	#VALUE!	6		#VALUE!	0	#VALUE!	0	0	1
			#VALUE!	#VALUE!	0		#VALUE!	6	0	#VALUE!	#VALUE!	#VALUE!	#VALUE!	#VALUE!	#VALUE!	#VALUE!	#VALUE!	#VALUE!	16	16		#VALUE!	#VALUE!	#VALUE!	#VALUE!	#VALUE!	#VALUE!	6		#VALUE!	0	#VALUE!	0	0	1
			#VALUE!	#VALUE!	0		#VALUE!	6	0	#VALUE!	#VALUE!	#VALUE!	#VALUE!	#VALUE!	#VALUE!	#VALUE!	#VALUE!	#VALUE!	16	16		#VALUE!	#VALUE!	#VALUE!	#VALUE!	#VALUE!	#VALUE!	6		#VALUE!	0	#VALUE!	0	0	1
			#VALUE!	#VALUE!	0		#VALUE!	6	0	#VALUE!	#VALUE!	#VALUE!	#VALUE!	#VALUE!	#VALUE!	#VALUE!	#VALUE!	#VALUE!	16	16		#VALUE!	#VALUE!	#VALUE!	#VALUE!	#VALUE!	#VALUE!	6		#VALUE!	0	#VALUE!	0	0	1
			#VALUE!	#VALUE!	0		#VALUE!	6	0	#VALUE!	#VALUE!	#VALUE!	#VALUE!	#VALUE!	#VALUE!	#VALUE!	#VALUE!	#VALUE!	16	16		#VALUE!	#VALUE!	#VALUE!	#VALUE!	#VALUE!	#VALUE!	6		#VALUE!	0	#VALUE!	0	0	1
			#VALUE!	#VALUE!	0		#VALUE!	6	0	#VALUE!	#VALUE!	#VALUE!	#VALUE!	#VALUE!	#VALUE!	#VALUE!	#VALUE!	#VALUE!	16	16		#VALUE!	#VALUE!	#VALUE!	#VALUE!	#VALUE!	#VALUE!	6		#VALUE!	0	#VALUE!	0	0	1
			#VALUE!	#VALUE!	0		#VALUE!	6	0	#VALUE!	#VALUE!	#VALUE!	#VALUE!	#VALUE!	#VALUE!	#VALUE!	#VALUE!	#VALUE!	16	16		#VALUE!	#VALUE!	#VALUE!	#VALUE!	#VALUE!	#VALUE!	6		#VALUE!	0	#VALUE!	0	0	1
			#VALUE!	#VALUE!	0		#VALUE!	6	0	#VALUE!	#VALUE!	#VALUE!	#VALUE!	#VALUE!	#VALUE!	#VALUE!	#VALUE!	#VALUE!	16	16		#VALUE!	#VALUE!	#VALUE!	#VALUE!	#VALUE!	#VALUE!	6		#VALUE!	0	#VALUE!	0	0	1
			#VALUE!	#VALUE!	0		#VALUE!	6	0	#VALUE!	#VALUE!	#VALUE!	#VALUE!	#VALUE!	#VALUE!	#VALUE!	#VALUE!	#VALUE!	16	16		#VALUE!	#VALUE!	#VALUE!	#VALUE!	#VALUE!	#VALUE!	6		#VALUE!	0	#VALUE!	0	0	1
			#VALUE!	#VALUE!	0		#VALUE!	6	0	#VALUE!	#VALUE!	#VALUE!	#VALUE!	#VALUE!	#VALUE!	#VALUE!	#VALUE!	#VALUE!	16	16		#VALUE!	#VALUE!	#VALUE!	#VALUE!	#VALUE!	#VALUE!	6		#VALUE!	0	#VALUE!	0	0	1
			#VALUE!	#VALUE!	0		#VALUE!	6	0	#VALUE!	#VALUE!	#VALUE!	#VALUE!	#VALUE!	#VALUE!	#VALUE!	#VALUE!	#VALUE!	16	16		#VALUE!	#VALUE!	#VALUE!	#VALUE!	#VALUE!	#VALUE!	6		#VALUE!	0	#VALUE!	0	0	1
			#VALUE!	#VALUE!	0		#VALUE!	6	0	#VALUE!	#VALUE!	#VALUE!	#VALUE!	#VALUE!	#VALUE!	#VALUE!	#VALUE!	#VALUE!	16	16		#VALUE!	#VALUE!	#VALUE!	#VALUE!	#VALUE!	#VALUE!	6		#VALUE!	0	#VALUE!	0	0	1
			#VALUE!	#VALUE!	0		#VALUE!	6	0	#VALUE!	#VALUE!	#VALUE!	#VALUE!	#VALUE!	#VALUE!	#VALUE!	#VALUE!	#VALUE!	16	16		#VALUE!	#VALUE!	#VALUE!	#VALUE!	#VALUE!	#VALUE!	6		#VALUE!	0	#VALUE!	0	0	1
			#VALUE!	#VALUE!	0		#VALUE!	6	0	#VALUE!	#VALUE!	#VALUE!	#VALUE!	#VALUE!	#VALUE!	#VALUE!	#VALUE!	#VALUE!	16	16		#VALUE!	#VALUE!	#VALUE!	#VALUE!	#VALUE!	#VALUE!	6		#VALUE!	0	#VALUE!	0	0	1
			#VALUE!	#VALUE!	0		#VALUE!	6	0	#VALUE!	#VALUE!	#VALUE!	#VALUE!	#VALUE!	#VALUE!	#VALUE!	#VALUE!	#VALUE!	16	16		#VALUE!	#VALUE!	#VALUE!	#VALUE!	#VALUE!	#VALUE!	6		#VALUE!	0	#VALUE!	0	0	1
			#VALUE!	#VALUE!	0		#VALUE!	6	0	#VALUE!	#VALUE!	#VALUE!	#VALUE!	#VALUE!	#VALUE!	#VALUE!	#VALUE!	#VALUE!	16	16		#VALUE!	#VALUE!	#VALUE!	#VALUE!	#VALUE!	#VALUE!	6		#VALUE!	0	#VALUE!	0	0	1
			#VALUE!	#VALUE!	0		#VALUE!	6	0	#VALUE!	#VALUE!	#VALUE!	#VALUE!	#VALUE!	#VALUE!	#VALUE!	#VALUE!	#VALUE!	16	16		#VALUE!	#VALUE!	#VALUE!	#VALUE!	#VALUE!	#VALUE!	6		#VALUE!	0	#VALUE!	0	0	1
			#VALUE!	#VALUE!	0		#VALUE!	6	0	#VALUE!	#VALUE!	#VALUE!	#VALUE!	#VALUE!	#VALUE!	#VALUE!	#VALUE!	#VALUE!	16	16		#VALUE!	#VALUE!	#VALUE!	#VALUE!	#VALUE!	#VALUE!	6		#VALUE!	0	#VALUE!	0	0	1
			#VALUE!	#VALUE!	0		#VALUE!	6	0	#VALUE!	#VALUE!	#VALUE!	#VALUE!	#VALUE!	#VALUE!	#VALUE!	#VALUE!	#VALUE!	16	16		#VALUE!	#VALUE!	#VALUE!	#VALUE!	#VALUE!	#VALUE!	6		#VALUE!	0	#VALUE!	0	0	1
			#VALUE!	#VALUE!	0		#VALUE!	6	0	#VALUE!	#VALUE!	#VALUE!	#VALUE!	#VALUE!	#VALUE!	#VALUE!	#VALUE!	#VALUE!	16	16		#VALUE!	#VALUE!	#VALUE!	#VALUE!	#VALUE!	#VALUE!	6		#VALUE!	0	#VALUE!	0	0	1
			#VALUE!	#VALUE!	0		#VALUE!	6	0	#VALUE!	#VALUE!	#VALUE!	#VALUE!	#VALUE!	#VALUE!	#VALUE!	#VALUE!	#VALUE!	16	16		#VALUE!	#VALUE!	#VALUE!	#VALUE!	#VALUE!	#VALUE!	6		#VALUE!	0	#VALUE!	0	0	1
			#VALUE!	#VALUE!	0		#VALUE!	6	0	#VALUE!	#VALUE!	#VALUE!	#VALUE!	#VALUE!	#VALUE!	#VALUE!	#VALUE!	#VALUE!	16	16		#VALUE!	#VALUE!	#VALUE!	#VALUE!	#VALUE!	#VALUE!	6		#VALUE!	0	#VALUE!	0	0	1
			#VALUE!	#VALUE!	0		#VALUE!	6	0	#VALUE!	#VALUE!	#VALUE!	#VALUE!	#VALUE!	#VALUE!	#VALUE!	#VALUE!	#VALUE!	16	16		#VALUE!	#VALUE!	#VALUE!	#VALUE!	#VALUE!	#VALUE!	6		#VALUE!	0	#VALUE!	0	0	1
			#VALUE!	#VALUE!	0		#VALUE!	6	0	#VALUE!	#VALUE!	#VALUE!	#VALUE!	#VALUE!	#VALUE!	#VALUE!	#VALUE!	#VALUE!	16	16		#VALUE!	#VALUE!	#VALUE!	#VALUE!	#VALUE!	#VALUE!	6		#VALUE!	0	#VALUE!	0	0	1
			#VALUE!	#VALUE!	0		#VALUE!	6	0	#VALUE!	#VALUE!	#VALUE!	#VALUE!	#VALUE!	#VALUE!	#VALUE!	#VALUE!	#VALUE!	16	16		#VALUE!	#VALUE!	#VALUE!	#VALUE!	#VALUE!	#VALUE!	6		#VALUE!	0	#VALUE!	0	0	1
			#VALUE!	#VALUE!	0		#VALUE!	6	0	#VALUE!	#VALUE!	#VALUE!	#VALUE!	#VALUE!	#VALUE!	#VALUE!	#VALUE!	#VALUE!	16	16		#VALUE!	#VALUE!	#VALUE!	#VALUE!	#VALUE!	#VALUE!	6		#VALUE!	0	#VALUE!	0	0	1
			#VALUE!	#VALUE!	0		#VALUE!	6	0	#VALUE!	#VALUE!	#VALUE!	#VALUE!	#VALUE!	#VALUE!	#VALUE!	#VALUE!	#VALUE!	16	16		#VALUE!	#VALUE!	#VALUE!	#VALUE!	#VALUE!	#VALUE!	6		#VALUE!	0	#VALUE!	0	0	1
			#VALUE!	#VALUE!	0		#VALUE!	6	0	#VALUE!	#VALUE!	#VALUE!	#VALUE!	#VALUE!	#VALUE!	#VALUE!	#VALUE!	#VALUE!	16	16		#VALUE!	#VALUE!	#VALUE!	#VALUE!	#VALUE!	#VALUE!	6		#VALUE!	0	#VALUE!	0	0	1
			#VALUE!	#VALUE!	0		#VALUE!	6	0	#VALUE!	#VALUE!	#VALUE!	#VALUE!	#VALUE!	#VALUE!	#VALUE!	#VALUE!	#VALUE!	16	16		#VALUE!	#VALUE!	#VALUE!	#VALUE!	#VALUE!	#VALUE!	6		#VALUE!	0	#VALUE!	0	0	1
			#VALUE!	#VALUE!	0		#VALUE!	6	0	#VALUE!	#VALUE!	#VALUE!	#VALUE!	#VALUE!	#VALUE!	#VALUE!	#VALUE!	#VALUE!	16	16		#VALUE!	#VALUE!	#VALUE!	#VALUE!	#VALUE!	#VALUE!	6		#VALUE!	0	#VALUE!	0	0	1
			#VALUE!	#VALUE!	0		#VALUE!	6	0	#VALUE!	#VALUE!	#VALUE!	#VALUE!	#VALUE!	#VALUE!	#VALUE!	#VALUE!	#VALUE!	16	16		#VALUE!	#VALUE!	#VALUE!	#VALUE!	#VALUE!	#VALUE!	6		#VALUE!	0	#VALUE!	0	0	1
			#VALUE!	#VALUE!	0		#VALUE!	6	0	#VALUE!	#VALUE!	#VALUE!	#VALUE!	#VALUE!	#VALUE!	#VALUE!	#VALUE!	#VALUE!	16	16		#VALUE!	#VALUE!	#VALUE!	#VALUE!	#VALUE!	#VALUE!	6		#VALUE!	0	#VALUE!	0	0	1
			#VALUE!	#VALUE!	0		#VALUE!	6	0	#VALUE!	#VALUE!	#VALUE!	#VALUE!	#VALUE!	#VALUE!	#VALUE!	#VALUE!	#VALUE!	16	16		#VALUE!	#VALUE!	#VALUE!	#VALUE!	#VALUE!	#VALUE!	6		#VALUE!	0	#VALUE!	0	0	1
			#VALUE!	#VALUE!	0		#VALUE!	6	0	#VALUE!	#VALUE!	#VALUE!	#VALUE!	#VALUE!	#VALUE!	#VALUE!	#VALUE!	#VALUE!	16	16		#VALUE!	#VALUE!	#VALUE!	#VALUE!	#VALUE!	#VALUE!	6		#VALUE!	0	#VALUE!	0	0	1
			#VALUE!	#VALUE!	0		#VALUE!	6	0	#VALUE!	#VALUE!	#VALUE!	#VALUE!	#VALUE!	#VALUE!	#VALUE!	#VALUE!	#VALUE!	16	16		#VALUE!	#VALUE!	#VALUE!	#VALUE!	#VALUE!	#VALUE!	6		#VALUE!	0	#VALUE!	0	0	1
			#VALUE!	#VALUE!	0		#VALUE!	6	0	#VALUE!	#VALUE!	#VALUE!	#VALUE!	#VALUE!	#VALUE!	#VALUE!	#VALUE!	#VALUE!	16	16		#VALUE!	#VALUE!	#VALUE!	#VALUE!	#VALUE!	#VALUE!	6		#VALUE!	0	#VALUE!	0	0	1
			#VALUE!	#VALUE!	0		#VALUE!	6	0	#VALUE!	#VALUE!	#VALUE!	#VALUE!	#VALUE!	#VALUE!	#VALUE!	#VALUE!	#VALUE!	16	16		#VALUE!	#VALUE!	#VALUE!	#VALUE!	#VALUE!	#VALUE!	6		#VALUE!	0	#VALUE!	0	0	1
			#VALUE!	#VALUE!	0		#VALUE!	6	0	#VALUE!	#VALUE!	#VALUE!	#VALUE!	#VALUE!	#VALUE!	#VALUE!	#VALUE!	#VALUE!	16	16		#VALUE!	#VALUE!	#VALUE!	#VALUE!	#VALUE!	#VALUE!	6		#VALUE!	0	#VALUE!	0	0	1
			#VALUE!	#VALUE!	0		#VALUE!	6	0	#VALUE!	#VALUE!	#VALUE!	#VALUE!	#VALUE!	#VALUE!	#VALUE!	#VALUE!	#VALUE!	16	16		#VALUE!	#VALUE!	#VALUE!	#VALUE!	#VALUE!	#VALUE!	6		#VALUE!	0	#VALUE!	0	0	1
			#VALUE!	#VALUE!	0		#VALUE!	6	0	#VALUE!	#VALUE!	#VALUE!	#VALUE!	#VALUE!	#VALUE!	#VALUE!	#VALUE!	#VALUE!	16	16		#VALUE!	#VALUE!	#VALUE!	#VALUE!	#VALUE!	#VALUE!	6		#VALUE!	0	#VALUE!	0	0	1
			#VALUE!	#VALUE!	0		#VALUE!	6	0	#VALUE!	#VALUE!	#VALUE!	#VALUE!	#VALUE!	#VALUE!	#VALUE!	#VALUE!	#VALUE!	16	16		#VALUE!	#VALUE!	#VALUE!	#VALUE!	#VALUE!	#VALUE!	6		#VALUE!	0	#VALUE!	0	0	1
			#VALUE!	#VALUE!	0		#VALUE!	6	0	#VALUE!	#VALUE!	#VALUE!	#VALUE!	#VALUE!	#VALUE!	#VALUE!	#VALUE!	#VALUE!	16	16		#VALUE!	#VALUE!	#VALUE!	#VALUE!	#VALUE!	#VALUE!	6		#VALUE!	0	#VALUE!	0	0	1
			#VALUE!	#VALUE!	0		#VALUE!	6	0	#VALUE!	#VALUE!	#VALUE!	#VALUE!	#VALUE!	#VALUE!	#VALUE!	#VALUE!	#VALUE!	16	16		#VALUE!	#VALUE!	#VALUE!	#VALUE!	#VALUE!	#VALUE!	6		#VALUE!	0	#VALUE!	0	0	1
			#VALUE!	#VALUE!	0		#VALUE!	6	0	#VALUE!	#VALUE!	#VALUE!	#VALUE!	#VALUE!	#VALUE!	#VALUE!	#VALUE!	#VALUE!	16	16		#VALUE!	#VALUE!	#VALUE!	#VALUE!	#VALUE!	#VALUE!	6		#VALUE!	0	#VALUE!	0	0	1
			#VALUE!	#VALUE!	0		#VALUE!	6	0	#VALUE!	#VALUE!	#VALUE!	#VALUE!	#VALUE!	#VALUE!	#VALUE!	#VALUE!	#VALUE!	16	16		#VALUE!	#VALUE!	#VALUE!	#VALUE!	#VALUE!	#VALUE!	6		#VALUE!	0	#VALUE!	0	0	1
			#VALUE!	#VALUE!	0		#VALUE!	6	0	#VALUE!	#VALUE!	#VALUE!	#VALUE!	#VALUE!	#VALUE!	#VALUE!	#VALUE!	#VALUE!	16	16		#VALUE!	#VALUE!	#VALUE!	#VALUE!	#VALUE!	#VALUE!	6		#VALUE!	0	#VALUE!	0	0	1
			#VALUE!	#VALUE!	0		#VALUE!	6	0	#VALUE!	#VALUE!	#VALUE!	#VALUE!	#VALUE!	#VALUE!	#VALUE!	#VALUE!	#VALUE!	16	16		#VALUE!	#VALUE!	#VALUE!	#VALUE!	#VALUE!	#VALUE!	6		#VALUE!	0	#VALUE!	0	0	1
			#VALUE!	#VALUE!	0		#VALUE!	6	0	#VALUE!	#VALUE!	#VALUE!	#VALUE!	#VALUE!	#VALUE!	#VALUE!	#VALUE!	#VALUE!	16	16		#VALUE!	#VALUE!	#VALUE!	#VALUE!	#VALUE!	#VALUE!	6		#VALUE!	0	#VALUE!	0	0	1
			#VALUE!	#VALUE!	0		#VALUE!	6	0	#VALUE!	#VALUE!	#VALUE!	#VALUE!	#VALUE!	#VALUE!	#VALUE!	#VALUE!	#VALUE!	16	16		#VALUE!	#VALUE!	#VALUE!	#VALUE!	#VALUE!	#VALUE!	6		#VALUE!	0	#VALUE!	0	0	1
			#VALUE!	#VALUE!	0		#VALUE!	6	0	#VALUE!	#VALUE!	#VALUE!	#VALUE!	#VALUE!	#VALUE!	#VALUE!	#VALUE!	#VALUE!	16	16		#VALUE!	#VALUE!	#VALUE!	#VALUE!	#VALUE!	#VALUE!	6		#VALUE!	0	#VALUE!	0	0	1
			#VALUE!	#VALUE!	0		#VALUE!	6	0	#VALUE!	#VALUE!	#VALUE!	#VALUE!	#VALUE!	#VALUE!	#VALUE!	#VALUE!	#VALUE!	16	16		#VALUE!	#VALUE!	#VALUE!	#VALUE!	#VALUE!	#VALUE!	6		#VALUE!	0	#VALUE!	0	0	1
			#VALUE!	#VALUE!	0		#VALUE!	6	0	#VALUE!	#VALUE!	#VALUE!	#VALUE!	#VALUE!	#VALUE!	#VALUE!	#VALUE!	#VALUE!	16	16		#VALUE!	#VALUE!	#VALUE!	#VALUE!	#VALUE!	#VALUE!	6		#VALUE!	0	#VALUE!	0	0	1
			#VALUE!	#VALUE!	0		#VALUE!	6	0	#VALUE!	#VALUE!	#VALUE!	#VALUE!	#VALUE!	#VALUE!	#VALUE!	#VALUE!	#VALUE!	16	16		#VALUE!	#VALUE!	#VALUE!	#VALUE!	#VALUE!	#VALUE!	6		#VALUE!	0	#VALUE!	0	0	1
			#VALUE!	#VALUE!	0		#VALUE!	6	0	#VALUE!	#VALUE!	#VALUE!	#VALUE!	#VALUE!	#VALUE!	#VALUE!	#VALUE!	#VALUE!	16	16		#VALUE!	#VALUE!	#VALUE!	#VALUE!	#VALUE!	#VALUE!	6		#VALUE!	0	#VALUE!	0	0	1
			#VALUE!	#VALUE!	0		#VALUE!	6	0	#VALUE!	#VALUE!	#VALUE!	#VALUE!	#VALUE!	#VALUE!	#VALUE!	#VALUE!	#VALUE!	16	16		#VALUE!	#VALUE!	#VALUE!	#VALUE!	#VALUE!	#VALUE!	6		#VALUE!	0	#VALUE!	0	0	1
			#VALUE!	#VALUE!	0		#VALUE!	6	0	#VALUE!	#VALUE!	#VALUE!	#VALUE!	#VALUE!	#VALUE!	#VALUE!	#VALUE!	#VALUE!	16	16		#VALUE!	#VALUE!	#VALUE!	#VALUE!	#VALUE!	#VALUE!	6		#VALUE!	0	#VALUE!	0	0	1
			#VALUE!	#VALUE!	0		#VALUE!	6	0	#VALUE!	#VALUE!	#VALUE!	#VALUE!	#VALUE!	#VALUE!	#VALUE!	#VALUE!	#VALUE!	16	16		#VALUE!	#VALUE!	#VALUE!	#VALUE!	#VALUE!	#VALUE!	6		#VALUE!	0	#VALUE!	0	0	1
			#VALUE!	#VALUE!	0		#VALUE!	6	0	#VALUE!	#VALUE!	#VALUE!	#VALUE!	#VALUE!	#VALUE!	#VALUE!	#VALUE!	#VALUE!	16	16		#VALUE!	#VALUE!	#VALUE!	#VALUE!	#VALUE!	#VALUE!	6		#VALUE!	0	#VALUE!	0	0	1
			#VALUE!	#VALUE!	0		#VALUE!	6	0	#VALUE!	#VALUE!	#VALUE!	#VALUE!	#VALUE!	#VALUE!	#VALUE!	#VALUE!	#VALUE!	16	16		#VALUE!	#VALUE!	#VALUE!	#VALUE!	#VALUE!	#VALUE!	6		#VALUE!	0	#VALUE!	0	0	1
			#VALUE!	#VALUE!	0		#VALUE!	6	0	#VALUE!	#VALUE!	#VALUE!	#VALUE!	#VALUE!	#VALUE!	#VALUE!	#VALUE!	#VALUE!	16	16		#VALUE!	#VALUE!	#VALUE!	#VALUE!	#VALUE!	#VALUE!	6		#VALUE!	0	#VALUE!	0	0	1
			#VALUE!	#VALUE!	0		#VALUE!	6	0	#VALUE!	#VALUE!	#VALUE!	#VALUE!	#VALUE!	#VALUE!	#VALUE!	#VALUE!	#VALUE!	16	16		#VALUE!	#VALUE!	#VALUE!	#VALUE!	#VALUE!	#VALUE!	6		#VALUE!	0	#VALUE!	0	0	1
			#VALUE!	#VALUE!	0		#VALUE!	6	0	#VALUE!	#VALUE!	#VALUE!	#VALUE!	#VALUE!	#VALUE!	#VALUE!	#VALUE!	#VALUE!	16	16		#VALUE!	#VALUE!	#VALUE!	#VALUE!	#VALUE!	#VALUE!	6		#VALUE!	0	#VALUE!	0	0	1
			#VALUE!	#VALUE!	0		#VALUE!	6	0	#VALUE!	#VALUE!	#VALUE!	#VALUE!	#VALUE!	#VALUE!	#VALUE!	#VALUE!	#VALUE!	16	16		#VALUE!	#VALUE!	#VALUE!	#VALUE!	#VALUE!	#VALUE!	6		#VALUE!	0	#VALUE!	0	0	1
			#VALUE!	#VALUE!	0		#VALUE!	6	0	#VALUE!	#VALUE!	#VALUE!	#VALUE!	#VALUE!	#VALUE!	#VALUE!	#VALUE!	#VALUE!	16	16		#VALUE!	#VALUE!	#VALUE!	#VALUE!	#VALUE!	#VALUE!	6		#VALUE!	0	#VALUE!	0	0	1
			#VALUE!	#VALUE!	0		#VALUE!	6	0	#VALUE!	#VALUE!	#VALUE!	#VALUE!	#VALUE!	#VALUE!	#VALUE!	#VALUE!	#VALUE!	16	16		#VALUE!	#VALUE!	#VALUE!	#VALUE!	#VALUE!	#VALUE!	6		#VALUE!	0	#VALUE!	0	0	1
			#VALUE!	#VALUE!	0		#VALUE!	6	0	#VALUE!	#VALUE!	#VALUE!	#VALUE!	#VALUE!	#VALUE!	#VALUE!	#VALUE!	#VALUE!	16	16		#VALUE!	#VALUE!	#VALUE!	#VALUE!	#VALUE!	#VALUE!	6		#VALUE!	0	#VALUE!	0	0	1
			#VALUE!	#VALUE!	0		#VALUE!	6	0	#VALUE!	#VALUE!	#VALUE!	#VALUE!	#VALUE!	#VALUE!	#VALUE!	#VALUE!	#VALUE!	16	16		#VALUE!	#VALUE!	#VALUE!	#VALUE!	#VALUE!	#VALUE!	6		#VALUE!	0	#VALUE!	0	0	1
			#VALUE!	#VALUE!	0		#VALUE!	6	0	#VALUE!	#VALUE!	#VALUE!	#VALUE!	#VALUE!	#VALUE!	#VALUE!	#VALUE!	#VALUE!	16	16		#VALUE!	#VALUE!	#VALUE!	#VALUE!	#VALUE!	#VALUE!	6		#VALUE!	0	#VALUE!	0	0	1
			#VALUE!	#VALUE!	0		#VALUE!	6	0	#VALUE!	#VALUE!	#VALUE!	#VALUE!	#VALUE!	#VALUE!	#VALUE!	#VALUE!	#VALUE!	16	16		#VALUE!	#VALUE!	#VALUE!	#VALUE!	#VALUE!	#VALUE!	6		#VALUE!	0	#VALUE!	0	0	1
			#VALUE!	#VALUE!	0		#VALUE!	6	0	#VALUE!	#VALUE!	#VALUE!	#VALUE!	#VALUE!	#VALUE!	#VALUE!	#VALUE!	#VALUE!	16	16		#VALUE!	#VALUE!	#VALUE!	#VALUE!	#VALUE!	#VALUE!	6		#VALUE!	0	#VALUE!	0	0	1
			#VALUE!	#VALUE!	0		#VALUE!	6	0	#VALUE!	#VALUE!	#VALUE!	#VALUE!	#VALUE!	#VALUE!	#VALUE!	#VALUE!	#VALUE!	16	16		#VALUE!	#VALUE!	#VALUE!	#VALUE!	#VALUE!	#VALUE!	6		#VALUE!	0	#VALUE!	0	0	1
			#VALUE!	#VALUE!	0		#VALUE!	6	0	#VALUE!	#VALUE!	#VALUE!	#VALUE!	#VALUE!	#VALUE!	#VALUE!	#VALUE!	#VALUE!	16	16		#VALUE!	#VALUE!	#VALUE!	#VALUE!	#VALUE!	#VALUE!	6		#VALUE!	0	#VALUE!	0	0	1
			#VALUE!	#VALUE!	0		#VALUE!	6	0	#VALUE!	#VALUE!	#VALUE!	#VALUE!	#VALUE!	#VALUE!	#VALUE!	#VALUE!	#VALUE!	16	16		#VALUE!	#VALUE!	#VALUE!	#VALUE!	#VALUE!	#VALUE!	6		#VALUE!	0	#VALUE!	0	0	1
			#VALUE!	#VALUE!	0		#VALUE!	6	0	#VALUE!	#VALUE!	#VALUE!	#VALUE!	#VALUE!	#VALUE!	#VALUE!	#VALUE!	#VALUE!	16	16		#VALUE!	#VALUE!	#VALUE!	#VALUE!	#VALUE!	#VALUE!	6		#VALUE!	0	#VALUE!	0	0	1
			#VALUE!	#VALUE!	0		#VALUE!	6	0	#VALUE!	#VALUE!	#VALUE!	#VALUE!	#VALUE!	#VALUE!	#VALUE!	#VALUE!	#VALUE!	16	16		#VALUE!	#VALUE!	#VALUE!	#VALUE!	#VALUE!	#VALUE!	6		#VALUE!	0	#VALUE!	0	0	1
			#VALUE!	#VALUE!	0		#VALUE!	6	0	#VALUE!	#VALUE!	#VALUE!	#VALUE!	#VALUE!	#VALUE!	#VALUE!	#VALUE!	#VALUE!	16	16		#VALUE!	#VALUE!	#VALUE!	#VALUE!	#VALUE!	#VALUE!	6		#VALUE!	0	#VALUE!	0	0	1
			#VALUE!	#VALUE!	0		#VALUE!	6	0	#VALUE!	#VALUE!	#VALUE!	#VALUE!	#VALUE!	#VALUE!	#VALUE!	#VALUE!	#VALUE!	16	16		#VALUE!	#VALUE!	#VALUE!	#VALUE!	#VALUE!	#VALUE!	6		#VALUE!	0	#VALUE!	0	0	1
			#VALUE!	#VALUE!	0		#VALUE!	6	0	#VALUE!	#VALUE!	#VALUE!	#VALUE!	#VALUE!	#VALUE!	#VALUE!	#VALUE!	#VALUE!	16	16		#VALUE!	#VALUE!	#VALUE!	#VALUE!	#VALUE!	#VALUE!	6		#VALUE!	0	#VALUE!	0	0	1
			#VALUE!	#VALUE!	0		#VALUE!	6	0	#VALUE!	#VALUE!	#VALUE!	#VALUE!	#VALUE!	#VALUE!	#VALUE!	#VALUE!	#VALUE!	16	16		#VALUE!	#VALUE!	#VALUE!	#VALUE!	#VALUE!	#VALUE!	6		#VALUE!	0	#VALUE!	0	0	1
			#VALUE!	#VALUE!	0		#VALUE!	6	0	#VALUE!	#VALUE!	#VALUE!	#VALUE!	#VALUE!	#VALUE!	#VALUE!	#VALUE!	#VALUE!	16	16		#VALUE!	#VALUE!	#VALUE!	#VALUE!	#VALUE!	#VALUE!	6		#VALUE!	0	#VALUE!	0	0	1
			#VALUE!	#VALUE!	0		#VALUE!	6	0	#VALUE!	#VALUE!	#VALUE!	#VALUE!	#VALUE!	#VALUE!	#VALUE!	#VALUE!	#VALUE!	16	16		#VALUE!	#VALUE!	#VALUE!	#VALUE!	#VALUE!	#VALUE!	6		#VALUE!	0	#VALUE!	0	0	1
			#VALUE!	#VALUE!	0		#VALUE!	6	0	#VALUE!	#VALUE!	#VALUE!	#VALUE!	#VALUE!	#VALUE!	#VALUE!	#VALUE!	#VALUE!	16	16		#VALUE!	#VALUE!	#VALUE!	#VALUE!	#VALUE!	#VALUE!	6		#VALUE!	0	#VALUE!	0	0	1
			#VALUE!	#VALUE!	0		#VALUE!	6	0	#VALUE!	#VALUE!	#VALUE!	#VALUE!	#VALUE!	#VALUE!	#VALUE!	#VALUE!	#VALUE!	16	16		#VALUE!	#VALUE!	#VALUE!	#VALUE!	#VALUE!	#VALUE!	6		#VALUE!	0	#VALUE!	0	0	1
			#VALUE!	#VALUE!	0		#VALUE!	6	0	#VALUE!	#VALUE!	#VALUE!	#VALUE!	#VALUE!	#VALUE!	#VALUE!	#VALUE!	#VALUE!	16	16		#VALUE!	#VALUE!	#VALUE!	#VALUE!	#VALUE!	#VALUE!	6		#VALUE!	0	#VALUE!	0	0	1
			#VALUE!	#VALUE!	0		#VALUE!	6	0	#VALUE!	#VALUE!	#VALUE!	#VALUE!	#VALUE!	#VALUE!	#VALUE!	#VALUE!	#VALUE!	16	16		#VALUE!	#VALUE!	#VALUE!	#VALUE!	#VALUE!	#VALUE!	6		#VALUE!	0	#VALUE!	0	0	1
			#VALUE!	#VALUE!	0		#VALUE!	6	0	#VALUE!	#VALUE!	#VALUE!	#VALUE!	#VALUE!	#VALUE!	#VALUE!	#VALUE!	#VALUE!	16	16		#VALUE!	#VALUE!	#VALUE!	#VALUE!	#VALUE!	#VALUE!	6		#VALUE!	0	#VALUE!	0	0	1
			#VALUE!	#VALUE!	0		#VALUE!	6	0	#VALUE!	#VALUE!	#VALUE!	#VALUE!	#VALUE!	#VALUE!	#VALUE!	#VALUE!	#VALUE!	16	16		#VALUE!	#VALUE!	#VALUE!	#VALUE!	#VALUE!	#VALUE!	6		#VALUE!	0	#VALUE!	0	0	1
			#VALUE!	#VALUE!	0		#VALUE!	6	0	#VALUE!	#VALUE!	#VALUE!	#VALUE!	#VALUE!	#VALUE!	#VALUE!	#VALUE!	#VALUE!	16	16		#VALUE!	#VALUE!	#VALUE!	#VALUE!	#VALUE!	#VALUE!	6		#VALUE!	0	#VALUE!	0	0	1
			#VALUE!	#VALUE!	0		#VALUE!	6	0	#VALUE!	#VALUE!	#VALUE!	#VALUE!	#VALUE!	#VALUE!	#VALUE!	#VALUE!	#VALUE!	16	16		#VALUE!	#VALUE!	#VALUE!	#VALUE!	#VALUE!	#VALUE!	6		#VALUE!	0	#VALUE!	0	0	1
			#VALUE!	#VALUE!	0		#VALUE!	6	0	#VALUE!	#VALUE!	#VALUE!	#VALUE!	#VALUE!	#VALUE!	#VALUE!	#VALUE!	#VALUE!	16	16		#VALUE!	#VALUE!	#VALUE!	#VALUE!	#VALUE!	#VALUE!	6		#VALUE!	0	#VALUE!	0	0	1
			#VALUE!	#VALUE!	0		#VALUE!	6	0	#VALUE!	#VALUE!	#VALUE!	#VALUE!	#VALUE!	#VALUE!	#VALUE!	#VALUE!	#VALUE!	16	16		#VALUE!	#VALUE!	#VALUE!	#VALUE!	#VALUE!	#VALUE!	6		#VALUE!	0	#VALUE!	0	0	1
			#VALUE!	#VALUE!	0		#VALUE!	6	0	#VALUE!	#VALUE!	#VALUE!	#VALUE!	#VALUE!	#VALUE!	#VALUE!	#VALUE!	#VALUE!	16	16		#VALUE!	#VALUE!	#VALUE!	#VALUE!	#VALUE!	#VALUE!	6		#VALUE!	0	#VALUE!	0	0	1
			#VALUE!	#VALUE!	0		#VALUE!	6	0	#VALUE!	#VALUE!	#VALUE!	#VALUE!	#VALUE!	#VALUE!	#VALUE!	#VALUE!	#VALUE!	16	16		#VALUE!	#VALUE!	#VALUE!	#VALUE!	#VALUE!	#VALUE!	6		#VALUE!	0	#VALUE!	0	0	1
			#VALUE!	#VALUE!	0		#VALUE!	6	0	#VALUE!	#VALUE!	#VALUE!	#VALUE!	#VALUE!	#VALUE!	#VALUE!	#VALUE!	#VALUE!	16	16		#VALUE!	#VALUE!	#VALUE!	#VALUE!	#VALUE!	#VALUE!	6		#VALUE!	0	#VALUE!	0	0	1
			#VALUE!	#VALUE!	0		#VALUE!	6	0	#VALUE!	#VALUE!	#VALUE!	#VALUE!	#VALUE!	#VALUE!	#VALUE!	#VALUE!	#VALUE!	16	16		#VALUE!	#VALUE!	#VALUE!	#VALUE!	#VALUE!	#VALUE!	6		#VALUE!	0	#VALUE!	0	0	1
			#VALUE!	#VALUE!	0		#VALUE!	6	0	#VALUE!	#VALUE!	#VALUE!	#VALUE!	#VALUE!	#VALUE!	#VALUE!	#VALUE!	#VALUE!	16	16		#VALUE!	#VALUE!	#VALUE!	#VALUE!	#VALUE!	#VALUE!	6		#VALUE!	0	#VALUE!	0	0	1
			#VALUE!	#VALUE!	0		#VALUE!	6	0	#VALUE!	#VALUE!	#VALUE!	#VALUE!	#VALUE!	#VALUE!	#VALUE!	#VALUE!	#VALUE!	16	16		#VALUE!	#VALUE!	#VALUE!	#VALUE!	#VALUE!	#VALUE!	6		#VALUE!	0	#VALUE!	0	0	1
			#VALUE!	#VALUE!	0		#VALUE!	6	0	#VALUE!	#VALUE!	#VALUE!	#VALUE!	#VALUE!	#VALUE!	#VALUE!	#VALUE!	#VALUE!	16	16		#VALUE!	#VALUE!	#VALUE!	#VALUE!	#VALUE!	#VALUE!	6		#VALUE!	0	#VALUE!	0	0	1
			#VALUE!	#VALUE!	0		#VALUE!	6	0	#VALUE!	#VALUE!	#VALUE!	#VALUE!	#VALUE!	#VALUE!	#VALUE!	#VALUE!	#VALUE!	16	16		#VALUE!	#VALUE!	#VALUE!	#VALUE!	#VALUE!	#VALUE!	6		#VALUE!	0	#VALUE!	0	0	1
			#VALUE!	#VALUE!	0		#VALUE!	6	0	#VALUE!	#VALUE!	#VALUE!	#VALUE!	#VALUE!	#VALUE!	#VALUE!	#VALUE!	#VALUE!	16	16		#VALUE!	#VALUE!	#VALUE!	#VALUE!	#VALUE!	#VALUE!	6		#VALUE!	0	#VALUE!	0	0	1
			#VALUE!	#VALUE!	0		#VALUE!	6	0	#VALUE!	#VALUE!	#VALUE!	#VALUE!	#VALUE!	#VALUE!	#VALUE!	#VALUE!	#VALUE!	16	16		#VALUE!	#VALUE!	#VALUE!	#VALUE!	#VALUE!	#VALUE!	6		#VALUE!	0	#VALUE!	0	0	1
			#VALUE!	#VALUE!	0		#VALUE!	6	0	#VALUE!	#VALUE!	#VALUE!	#VALUE!	#VALUE!	#VALUE!	#VALUE!	#VALUE!	#VALUE!	16	16		#VALUE!	#VALUE!	#VALUE!	#VALUE!	#VALUE!	#VALUE!	6		#VALUE!	0	#VALUE!	0	0	1
			#VALUE!	#VALUE!	0		#VALUE!	6	0	#VALUE!	#VALUE!	#VALUE!	#VALUE!	#VALUE!	#VALUE!	#VALUE!	#VALUE!	#VALUE!	16	16		#VALUE!	#VALUE!	#VALUE!	#VALUE!	#VALUE!	#VALUE!	6		#VALUE!	0	#VALUE!	0	0	1
			#VALUE!	#VALUE!	0		#VALUE!	6	0	#VALUE!	#VALUE!	#VALUE!	#VALUE!	#VALUE!	#VALUE!	#VALUE!	#VALUE!	#VALUE!	16	16		#VALUE!	#VALUE!	#VALUE!	#VALUE!	#VALUE!	#VALUE!	6		#VALUE!	0	#VALUE!	0	0	1
			#VALUE!	#VALUE!	0		#VALUE!	6	0	#VALUE!	#VALUE!	#VALUE!	#VALUE!	#VALUE!	#VALUE!	#VALUE!	#VALUE!	#VALUE!	16	16		#VALUE!	#VALUE!	#VALUE!	#VALUE!	#VALUE!	#VALUE!	6		#VALUE!	0	#VALUE!	0	0	1
			#VALUE!	#VALUE!	0		#VALUE!	6	0	#VALUE!	#VALUE!	#VALUE!	#VALUE!	#VALUE!	#VALUE!	#VALUE!	#VALUE!	#VALUE!	16	16		#VALUE!	#VALUE!	#VALUE!	#VALUE!	#VALUE!	#VALUE!	6		#VALUE!	0	#VALUE!	0	0	1
			#VALUE!	#VALUE!	0		#VALUE!	6	0	#VALUE!	#VALUE!	#VALUE!	#VALUE!	#VALUE!	#VALUE!	#VALUE!	#VALUE!	#VALUE!	16	16		#VALUE!	#VALUE!	#VALUE!	#VALUE!	#VALUE!	#VALUE!	6		#VALUE!	0	#VALUE!	0	0	1
			#VALUE!	#VALUE!	0		#VALUE!	6	0	#VALUE!	#VALUE!	#VALUE!	#VALUE!	#VALUE!	#VALUE!	#VALUE!	#VALUE!	#VALUE!	16	16		#VALUE!	#VALUE!	#VALUE!	#VALUE!	#VALUE!	#VALUE!	6		#VALUE!	0	#VALUE!	0	0	1
			#VALUE!	#VALUE!	0		#VALUE!	6	0	#VALUE!	#VALUE!	#VALUE!	#VALUE!	#VALUE!	#VALUE!	#VALUE!	#VALUE!	#VALUE!	16	16		#VALUE!	#VALUE!	#VALUE!	#VALUE!	#VALUE!	#VALUE!	6		#VALUE!	0	#VALUE!	0	0	1
			#VALUE!	#VALUE!	0		#VALUE!	6	0	#VALUE!	#VALUE!	#VALUE!	#VALUE!	#VALUE!	#VALUE!	#VALUE!	#VALUE!	#VALUE!	16	16		#VALUE!	#VALUE!	#VALUE!	#VALUE!	#VALUE!	#VALUE!	6		#VALUE!	0	#VALUE!	0	0	1
			#VALUE!	#VALUE!	0		#VALUE!	6	0	#VALUE!	#VALUE!	#VALUE!	#VALUE!	#VALUE!	#VALUE!	#VALUE!	#VALUE!	#VALUE!	16	16		#VALUE!	#VALUE!	#VALUE!	#VALUE!	#VALUE!	#VALUE!	6		#VALUE!	0	#VALUE!	0	0	1
			#VALUE!	#VALUE!	0		#VALUE!	6	0	#VALUE!	#VALUE!	#VALUE!	#VALUE!	#VALUE!	#VALUE!	#VALUE!	#VALUE!	#VALUE!	16	16		#VALUE!	#VALUE!	#VALUE!	#VALUE!	#VALUE!	#VALUE!	6		#VALUE!	0	#VALUE!	0	0	1
			#VALUE!	#VALUE!	0		#VALUE!	6	0	#VALUE!	#VALUE!	#VALUE!	#VALUE!	#VALUE!	#VALUE!	#VALUE!	#VALUE!	#VALUE!	16	16		#VALUE!	#VALUE!	#VALUE!	#VALUE!	#VALUE!	#VALUE!	6		#VALUE!	0	#VALUE!	0	0	1
			#VALUE!	#VALUE!	0		#VALUE!	6	0	#VALUE!	#VALUE!	#VALUE!	#VALUE!	#VALUE!	#VALUE!	#VALUE!	#VALUE!	#VALUE!	16	16		#VALUE!	#VALUE!	#VALUE!	#VALUE!	#VALUE!	#VALUE!	6		#VALUE!	0	#VALUE!	0	0	1
			#VALUE!	#VALUE!	0		#VALUE!	6	0	#VALUE!	#VALUE!	#VALUE!	#VALUE!	#VALUE!	#VALUE!	#VALUE!	#VALUE!	#VALUE!	16	16		#VALUE!	#VALUE!	#VALUE!	#VALUE!	#VALUE!	#VALUE!	6		#VALUE!	0	#VALUE!	0	0	1
			#VALUE!	#VALUE!	0		#VALUE!	6	0	#VALUE!	#VALUE!	#VALUE!	#VALUE!	#VALUE!	#VALUE!	#VALUE!	#VALUE!	#VALUE!	16	16		#VALUE!	#VALUE!	#VALUE!	#VALUE!	#VALUE!	#VALUE!	6		#VALUE!	0	#VALUE!	0	0	1
			#VALUE!	#VALUE!	0		#VALUE!	6	0	#VALUE!	#VALUE!	#VALUE!	#VALUE!	#VALUE!	#VALUE!	#VALUE!	#VALUE!	#VALUE!	16	16		#VALUE!	#VALUE!	#VALUE!	#VALUE!	#VALUE!	#VALUE!	6		#VALUE!	0	#VALUE!	0	0	1
			#VALUE!	#VALUE!	0		#VALUE!	6	0	#VALUE!	#VALUE!	#VALUE!	#VALUE!	#VALUE!	#VALUE!	#VALUE!	#VALUE!	#VALUE!	16	16		#VALUE!	#VALUE!	#VALUE!	#VALUE!	#VALUE!	#VALUE!	6		#VALUE!	0	#VALUE!	0	0	1
			#VALUE!	#VALUE!	0		#VALUE!	6	0	#VALUE!	#VALUE!	#VALUE!	#VALUE!	#VALUE!	#VALUE!	#VALUE!	#VALUE!	#VALUE!	16	16		#VALUE!	#VALUE!	#VALUE!	#VALUE!	#VALUE!	#VALUE!	6		#VALUE!	0	#VALUE!	0	0	1
			#VALUE!	#VALUE!	0		#VALUE!	6	0	#VALUE!	#VALUE!	#VALUE!	#VALUE!	#VALUE!	#VALUE!	#VALUE!	#VALUE!	#VALUE!	16	16		#VALUE!	#VALUE!	#VALUE!	#VALUE!	#VALUE!	#VALUE!	6		#VALUE!	0	#VALUE!	0	0	1
			#VALUE!	#VALUE!	0		#VALUE!	6	0	#VALUE!	#VALUE!	#VALUE!	#VALUE!	#VALUE!	#VALUE!	#VALUE!	#VALUE!	#VALUE!	16	16		#VALUE!	#VALUE!	#VALUE!	#VALUE!	#VALUE!	#VALUE!	6		#VALUE!	0	#VALUE!	0	0	1
			#VALUE!	#VALUE!	0		#VALUE!	6	0	#VALUE!	#VALUE!	#VALUE!	#VALUE!	#VALUE!	#VALUE!	#VALUE!	#VALUE!	#VALUE!	16	16		#VALUE!	#VALUE!	#VALUE!	#VALUE!	#VALUE!	#VALUE!	6		#VALUE!	0	#VALUE!	0	0	1
			#VALUE!	#VALUE!	0		#VALUE!	6	0	#VALUE!	#VALUE!	#VALUE!	#VALUE!	#VALUE!	#VALUE!	#VALUE!	#VALUE!	#VALUE!	16	16		#VALUE!	#VALUE!	#VALUE!	#VALUE!	#VALUE!	#VALUE!	6		#VALUE!	0	#VALUE!	0	0	1
			#VALUE!	#VALUE!	0		#VALUE!	6	0	#VALUE!	#VALUE!	#VALUE!	#VALUE!	#VALUE!	#VALUE!	#VALUE!	#VALUE!	#VALUE!	16	16		#VALUE!	#VALUE!	#VALUE!	#VALUE!	#VALUE!	#VALUE!	6		#VALUE!	0	#VALUE!	0	0	1
			#VALUE!	#VALUE!	0		#VALUE!	6	0	#VALUE!	#VALUE!	#VALUE!	#VALUE!	#VALUE!	#VALUE!	#VALUE!	#VALUE!	#VALUE!	16	16		#VALUE!	#VALUE!	#VALUE!	#VALUE!	#VALUE!	#VALUE!	6		#VALUE!	0	#VALUE!	0	0	1
			#VALUE!	#VALUE!	0		#VALUE!	6	0	#VALUE!	#VALUE!	#VALUE!	#VALUE!	#VALUE!	#VALUE!	#VALUE!	#VALUE!	#VALUE!	16	16		#VALUE!	#VALUE!	#VALUE!	#VALUE!	#VALUE!	#VALUE!	6		#VALUE!	0	#VALUE!	0	0	1
			#VALUE!	#VALUE!	0		#VALUE!	6	0	#VALUE!	#VALUE!	#VALUE!	#VALUE!	#VALUE!	#VALUE!	#VALUE!	#VALUE!	#VALUE!	16	16		#VALUE!	#VALUE!	#VALUE!	#VALUE!	#VALUE!	#VALUE!	6		#VALUE!	0	#VALUE!	0	0	1
			#VALUE!	#VALUE!	0		#VALUE!	6	0	#VALUE!	#VALUE!	#VALUE!	#VALUE!	#VALUE!	#VALUE!	#VALUE!	#VALUE!	#VALUE!	16	16		#VALUE!	#VALUE!	#VALUE!	#VALUE!	#VALUE!	#VALUE!	6		#VALUE!	0	#VALUE!	0	0	1
			#VALUE!	#VALUE!	0		#VALUE!	6	0	#VALUE!	#VALUE!	#VALUE!	#VALUE!	#VALUE!	#VALUE!	#VALUE!	#VALUE!	#VALUE!	16	16		#VALUE!	#VALUE!	#VALUE!	#VALUE!	#VALUE!	#VALUE!	6		#VALUE!	0	#VALUE!	0	0	1
			#VALUE!	#VALUE!	0		#VALUE!	6	0	#VALUE!	#VALUE!	#VALUE!	#VALUE!	#VALUE!	#VALUE!	#VALUE!	#VALUE!	#VALUE!	16	16		#VALUE!	#VALUE!	#VALUE!	#VALUE!	#VALUE!	#VALUE!	6		#VALUE!	0	#VALUE!	0	0	1
			#VALUE!	#VALUE!	0		#VALUE!	6	0	#VALUE!	#VALUE!	#VALUE!	#VALUE!	#VALUE!	#VALUE!	#VALUE!	#VALUE!	#VALUE!	16	16		#VALUE!	#VALUE!	#VALUE!	#VALUE!	#VALUE!	#VALUE!	6		#VALUE!	0	#VALUE!	0	0	1
			#VALUE!	#VALUE!	0		#VALUE!	6	0	#VALUE!	#VALUE!	#VALUE!	#VALUE!	#VALUE!	#VALUE!	#VALUE!	#VALUE!	#VALUE!	16	16		#VALUE!	#VALUE!	#VALUE!	#VALUE!	#VALUE!	#VALUE!	6		#VALUE!	0	#VALUE!	0	0	1
			#VALUE!	#VALUE!	0		#VALUE!	6	0	#VALUE!	#VALUE!	#VALUE!	#VALUE!	#VALUE!	#VALUE!	#VALUE!	#VALUE!	#VALUE!	16	16		#VALUE!	#VALUE!	#VALUE!	#VALUE!	#VALUE!	#VALUE!	6		#VALUE!	0	#VALUE!	0	0	1
			#VALUE!	#VALUE!	0		#VALUE!	6	0	#VALUE!	#VALUE!	#VALUE!	#VALUE!	#VALUE!	#VALUE!	#VALUE!	#VALUE!	#VALUE!	16	16		#VALUE!	#VALUE!	#VALUE!	#VALUE!	#VALUE!	#VALUE!	6		#VALUE!	0	#VALUE!	0	0	1
			#VALUE!	#VALUE!	0		#VALUE!	6	0	#VALUE!	#VALUE!	#VALUE!	#VALUE!	#VALUE!	#VALUE!	#VALUE!	#VALUE!	#VALUE!	16	16		#VALUE!	#VALUE!	#VALUE!	#VALUE!	#VALUE!	#VALUE!	6		#VALUE!	0	#VALUE!	0	0	1
			#VALUE!	#VALUE!	0		#VALUE!	6	0	#VALUE!	#VALUE!	#VALUE!	#VALUE!	#VALUE!	#VALUE!	#VALUE!	#VALUE!	#VALUE!	16	16		#VALUE!	#VALUE!	#VALUE!	#VALUE!	#VALUE!	#VALUE!	6		#VALUE!	0	#VALUE!	0	0	1
			#VALUE!	#VALUE!	0		#VALUE!	6	0	#VALUE!	#VALUE!	#VALUE!	#VALUE!	#VALUE!	#VALUE!	#VALUE!	#VALUE!	#VALUE!	16	16		#VALUE!	#VALUE!	#VALUE!	#VALUE!	#VALUE!	#VALUE!	6		#VALUE!	0	#VALUE!	0	0	1
			#VALUE!	#VALUE!	0		#VALUE!	6	0	#VALUE!	#VALUE!	#VALUE!	#VALUE!	#VALUE!	#VALUE!	#VALUE!	#VALUE!	#VALUE!	16	16		#VALUE!	#VALUE!	#VALUE!	#VALUE!	#VALUE!	#VALUE!	6		#VALUE!	0	#VALUE!	0	0	1
			#VALUE!	#VALUE!	0		#VALUE!	6	0	#VALUE!	#VALUE!	#VALUE!	#VALUE!	#VALUE!	#VALUE!	#VALUE!	#VALUE!	#VALUE!	16	16		#VALUE!	#VALUE!	#VALUE!	#VALUE!	#VALUE!	#VALUE!	6		#VALUE!	0	#VALUE!	0	0	1
			#VALUE!	#VALUE!	0		#VALUE!	6	0	#VALUE!	#VALUE!	#VALUE!	#VALUE!	#VALUE!	#VALUE!	#VALUE!	#VALUE!	#VALUE!	16	16		#VALUE!	#VALUE!	#VALUE!	#VALUE!	#VALUE!	#VALUE!	6		#VALUE!	0	#VALUE!	0	0	1
			#VALUE!	#VALUE!	0		#VALUE!	6	0	#VALUE!	#VALUE!	#VALUE!	#VALUE!	#VALUE!	#VALUE!	#VALUE!	#VALUE!	#VALUE!	16	16		#VALUE!	#VALUE!	#VALUE!	#VALUE!	#VALUE!	#VALUE!	6		#VALUE!	0	#VALUE!	0	0	1
			#VALUE!	#VALUE!	0		#VALUE!	6	0	#VALUE!	#VALUE!	#VALUE!	#VALUE!	#VALUE!	#VALUE!	#VALUE!	#VALUE!	#VALUE!	16	16		#VALUE!	#VALUE!	#VALUE!	#VALUE!	#VALUE!	#VALUE!	6		#VALUE!	0	#VALUE!	0	0	1
			#VALUE!	#VALUE!	0		#VALUE!	6	0	#VALUE!	#VALUE!	#VALUE!	#VALUE!	#VALUE!	#VALUE!	#VALUE!	#VALUE!	#VALUE!	16	16		#VALUE!	#VALUE!	#VALUE!	#VALUE!	#VALUE!	#VALUE!	6		#VALUE!	0	#VALUE!	0	0	1
			#VALUE!	#VALUE!	0		#VALUE!	6	0	#VALUE!	#VALUE!	#VALUE!	#VALUE!	#VALUE!	#VALUE!	#VALUE!	#VALUE!	#VALUE!	16	16		#VALUE!	#VALUE!	#VALUE!	#VALUE!	#VALUE!	#VALUE!	6		#VALUE!	0	#VALUE!	0	0	1
			#VALUE!	#VALUE!	0		#VALUE!	6	0	#VALUE!	#VALUE!	#VALUE!	#VALUE!	#VALUE!	#VALUE!	#VALUE!	#VALUE!	#VALUE!	16	16		#VALUE!	#VALUE!	#VALUE!	#VALUE!	#VALUE!	#VALUE!	6		#VALUE!	0	#VALUE!	0	0	1
			#VALUE!	#VALUE!	0		#VALUE!	6	0	#VALUE!	#VALUE!	#VALUE!	#VALUE!	#VALUE!	#VALUE!	#VALUE!	#VALUE!	#VALUE!	16	16		#VALUE!	#VALUE!	#VALUE!	#VALUE!	#VALUE!	#VALUE!	6		#VALUE!	0	#VALUE!	0	0	1
			#VALUE!	#VALUE!	0		#VALUE!	6	0	#VALUE!	#VALUE!	#VALUE!	#VALUE!	#VALUE!	#VALUE!	#VALUE!	#VALUE!	#VALUE!	16	16		#VALUE!	#VALUE!	#VALUE!	#VALUE!	#VALUE!	#VALUE!	6		#VALUE!	0	#VALUE!	0	0	1
			#VALUE!	#VALUE!	0		#VALUE!	6	0	#VALUE!	#VALUE!	#VALUE!	#VALUE!	#VALUE!	#VALUE!	#VALUE!	#VALUE!	#VALUE!	16	16		#VALUE!	#VALUE!	#VALUE!	#VALUE!	#VALUE!	#VALUE!	6		#VALUE!	0	#VALUE!	0	0	1
			#VALUE!	#VALUE!	0		#VALUE!	6	0	#VALUE!	#VALUE!	#VALUE!	#VALUE!	#VALUE!	#VALUE!	#VALUE!	#VALUE!	#VALUE!	16	16		#VALUE!	#VALUE!	#VALUE!	#VALUE!	#VALUE!	#VALUE!	6		#VALUE!	0	#VALUE!	0	0	1
			#VALUE!	#VALUE!	0		#VALUE!	6	0	#VALUE!	#VALUE!	#VALUE!	#VALUE!	#VALUE!	#VALUE!	#VALUE!	#VALUE!	#VALUE!	16	16		#VALUE!	#VALUE!	#VALUE!	#VALUE!	#VALUE!	#VALUE!	6		#VALUE!	0	#VALUE!	0	0	1
			#VALUE!	#VALUE!	0		#VALUE!	6	0	#VALUE!	#VALUE!	#VALUE!	#VALUE!	#VALUE!	#VALUE!	#VALUE!	#VALUE!	#VALUE!	16	16		#VALUE!	#VALUE!	#VALUE!	#VALUE!	#VALUE!	#VALUE!	6		#VALUE!	0	#VALUE!	0	0	1
			#VALUE!	#VALUE!	0		#VALUE!	6	0	#VALUE!	#VALUE!	#VALUE!	#VALUE!	#VALUE!	#VALUE!	#VALUE!	#VALUE!	#VALUE!	16	16		#VALUE!	#VALUE!	#VALUE!	#VALUE!	#VALUE!	#VALUE!	6		#VALUE!	0	#VALUE!	0	0	1
			#VALUE!	#VALUE!	0		#VALUE!	6	0	#VALUE!	#VALUE!	#VALUE!	#VALUE!	#VALUE!	#VALUE!	#VALUE!	#VALUE!	#VALUE!	16	16		#VALUE!	#VALUE!	#VALUE!	#VALUE!	#VALUE!	#VALUE!	6		#VALUE!	0	#VALUE!	0	0	1
			#VALUE!	#VALUE!	0		#VALUE!	6	0	#VALUE!	#VALUE!	#VALUE!	#VALUE!	#VALUE!	#VALUE!	#VALUE!	#VALUE!	#VALUE!	16	16		#VALUE!	#VALUE!	#VALUE!	#VALUE!	#VALUE!	#VALUE!	6		#VALUE!	0	#VALUE!	0	0	1
			#VALUE!	#VALUE!	0		#VALUE!	6	0	#VALUE!	#VALUE!	#VALUE!	#VALUE!	#VALUE!	#VALUE!	#VALUE!	#VALUE!	#VALUE!	16	16		#VALUE!	#VALUE!	#VALUE!	#VALUE!	#VALUE!	#VALUE!	6		#VALUE!	0	#VALUE!	0	0	1
			#VALUE!	#VALUE!	0		#VALUE!	6	0	#VALUE!	#VALUE!	#VALUE!	#VALUE!	#VALUE!	#VALUE!	#VALUE!	#VALUE!	#VALUE!	16	16		#VALUE!	#VALUE!	#VALUE!	#VALUE!	#VALUE!	#VALUE!	6		#VALUE!	0	#VALUE!	0	0	1
			#VALUE!	#VALUE!	0		#VALUE!	6	0	#VALUE!	#VALUE!	#VALUE!	#VALUE!	#VALUE!	#VALUE!	#VALUE!	#VALUE!	#VALUE!	16	16		#VALUE!	#VALUE!	#VALUE!	#VALUE!	#VALUE!	#VALUE!	6		#VALUE!	0	#VALUE!	0	0	1
			#VALUE!	#VALUE!	0		#VALUE!	6	0	#VALUE!	#VALUE!	#VALUE!	#VALUE!	#VALUE!	#VALUE!	#VALUE!	#VALUE!	#VALUE!	16	16		#VALUE!	#VALUE!	#VALUE!	#VALUE!	#VALUE!	#VALUE!	6		#VALUE!	0	#VALUE!	0	0	1
			#VALUE!	#VALUE!	0		#VALUE!	6	0	#VALUE!	#VALUE!	#VALUE!	#VALUE!	#VALUE!	#VALUE!	#VALUE!	#VALUE!	#VALUE!	16	16		#VALUE!	#VALUE!	#VALUE!	#VALUE!	#VALUE!	#VALUE!	6		#VALUE!	0	#VALUE!	0	0	1
			#VALUE!	#VALUE!	0		#VALUE!	6	0	#VALUE!	#VALUE!	#VALUE!	#VALUE!	#VALUE!	#VALUE!	#VALUE!	#VALUE!	#VALUE!	16	16		#VALUE!	#VALUE!	#VALUE!	#VALUE!	#VALUE!	#VALUE!	6		#VALUE!	0	#VALUE!	0	0	1
			#VALUE!	#VALUE!	0		#VALUE!	6	0	#VALUE!	#VALUE!	#VALUE!	#VALUE!	#VALUE!	#VALUE!	#VALUE!	#VALUE!	#VALUE!	16	16		#VALUE!	#VALUE!	#VALUE!	#VALUE!	#VALUE!	#VALUE!	6		#VALUE!	0	#VALUE!	0	0	1
			#VALUE!	#VALUE!	0		#VALUE!	6	0	#VALUE!	#VALUE!	#VALUE!	#VALUE!	#VALUE!	#VALUE!	#VALUE!	#VALUE!	#VALUE!	16	16		#VALUE!	#VALUE!	#VALUE!	#VALUE!	#VALUE!	#VALUE!	6		#VALUE!	0	#VALUE!	0	0	1
			#VALUE!	#VALUE!	0		#VALUE!	6	0	#VALUE!	#VALUE!	#VALUE!	#VALUE!	#VALUE!	#VALUE!	#VALUE!	#VALUE!	#VALUE!	16	16		#VALUE!	#VALUE!	#VALUE!	#VALUE!	#VALUE!	#VALUE!	6		#VALUE!	0	#VALUE!	0	0	1
			#VALUE!	#VALUE!	0		#VALUE!	6	0	#VALUE!	#VALUE!	#VALUE!	#VALUE!	#VALUE!	#VALUE!	#VALUE!	#VALUE!	#VALUE!	16	16		#VALUE!	#VALUE!	#VALUE!	#VALUE!	#VALUE!	#VALUE!	6		#VALUE!	0	#VALUE!	0	0	1
			#VALUE!	#VALUE!	0		#VALUE!	6	0	#VALUE!	#VALUE!	#VALUE!	#VALUE!	#VALUE!	#VALUE!	#VALUE!	#VALUE!	#VALUE!	16	16		#VALUE!	#VALUE!	#VALUE!	#VALUE!	#VALUE!	#VALUE!	6		#VALUE!	0	#VALUE!	0	0	1
			#VALUE!	#VALUE!	0		#VALUE!	6	0	#VALUE!	#VALUE!	#VALUE!	#VALUE!	#VALUE!	#VALUE!	#VALUE!	#VALUE!	#VALUE!	16	16		#VALUE!	#VALUE!	#VALUE!	#VALUE!	#VALUE!	#VALUE!	6		#VALUE!	0	#VALUE!	0	0	1
			#VALUE!	#VALUE!	0		#VALUE!	6	0	#VALUE!	#VALUE!	#VALUE!	#VALUE!	#VALUE!	#VALUE!	#VALUE!	#VALUE!	#VALUE!	16	16		#VALUE!	#VALUE!	#VALUE!	#VALUE!	#VALUE!	#VALUE!	6		#VALUE!	0	#VALUE!	0	0	1
			#VALUE!	#VALUE!	0		#VALUE!	6	0	#VALUE!	#VALUE!	#VALUE!	#VALUE!	#VALUE!	#VALUE!	#VALUE!	#VALUE!	#VALUE!	16	16		#VALUE!	#VALUE!	#VALUE!	#VALUE!	#VALUE!	#VALUE!	6		#VALUE!	0	#VALUE!	0	0	1
			#VALUE!	#VALUE!	0		#VALUE!	6	0	#VALUE!	#VALUE!	#VALUE!	#VALUE!	#VALUE!	#VALUE!	#VALUE!	#VALUE!	#VALUE!	16	16		#VALUE!	#VALUE!	#VALUE!	#VALUE!	#VALUE!	#VALUE!	6		#VALUE!	0	#VALUE!	0	0	1
			#VALUE!	#VALUE!	0		#VALUE!	6	0	#VALUE!	#VALUE!	#VALUE!	#VALUE!	#VALUE!	#VALUE!	#VALUE!	#VALUE!	#VALUE!	16	16		#VALUE!	#VALUE!	#VALUE!	#VALUE!	#VALUE!	#VALUE!	6		#VALUE!	0	#VALUE!	0	0	1
			#VALUE!	#VALUE!	0		#VALUE!	6	0	#VALUE!	#VALUE!	#VALUE!	#VALUE!	#VALUE!	#VALUE!	#VALUE!	#VALUE!	#VALUE!	16	16		#VALUE!	#VALUE!	#VALUE!	#VALUE!	#VALUE!	#VALUE!	6		#VALUE!	0	#VALUE!	0	0	1
			#VALUE!	#VALUE!	0		#VALUE!	6	0	#VALUE!	#VALUE!	#VALUE!	#VALUE!	#VALUE!	#VALUE!	#VALUE!	#VALUE!	#VALUE!	16	16		#VALUE!	#VALUE!	#VALUE!	#VALUE!	#VALUE!	#VALUE!	6		#VALUE!	0	#VALUE!	0	0	1
			#VALUE!	#VALUE!	0		#VALUE!	6	0	#VALUE!	#VALUE!	#VALUE!	#VALUE!	#VALUE!	#VALUE!	#VALUE!	#VALUE!	#VALUE!	16	16		#VALUE!	#VALUE!	#VALUE!	#VALUE!	#VALUE!	#VALUE!	6		#VALUE!	0	#VALUE!	0	0	1
			#VALUE!	#VALUE!	0		#VALUE!	6	0	#VALUE!	#VALUE!	#VALUE!	#VALUE!	#VALUE!	#VALUE!	#VALUE!	#VALUE!	#VALUE!	16	16		#VALUE!	#VALUE!	#VALUE!	#VALUE!	#VALUE!	#VALUE!	6		#VALUE!	0	#VALUE!	0	0	1
			#VALUE!	#VALUE!	0		#VALUE!	6	0	#VALUE!	#VALUE!	#VALUE!	#VALUE!	#VALUE!	#VALUE!	#VALUE!	#VALUE!	#VALUE!	16	16		#VALUE!	#VALUE!	#VALUE!	#VALUE!	#VALUE!	#VALUE!	6		#VALUE!	0	#VALUE!	0	0	1
			#VALUE!	#VALUE!	0		#VALUE!	6	0	#VALUE!	#VALUE!	#VALUE!	#VALUE!	#VALUE!	#VALUE!	#VALUE!	#VALUE!	#VALUE!	16	16		#VALUE!	#VALUE!	#VALUE!	#VALUE!	#VALUE!	#VALUE!	6		#VALUE!	0	#VALUE!	0	0	1
			#VALUE!	#VALUE!	0		#VALUE!	6	0	#VALUE!	#VALUE!	#VALUE!	#VALUE!	#VALUE!	#VALUE!	#VALUE!	#VALUE!	#VALUE!	16	16		#VALUE!	#VALUE!	#VALUE!	#VALUE!	#VALUE!	#VALUE!	6		#VALUE!	0	#VALUE!	0	0	1
			#VALUE!	#VALUE!	0		#VALUE!	6	0	#VALUE!	#VALUE!	#VALUE!	#VALUE!	#VALUE!	#VALUE!	#VALUE!	#VALUE!	#VALUE!	16	16		#VALUE!	#VALUE!	#VALUE!	#VALUE!	#VALUE!	#VALUE!	6		#VALUE!	0	#VALUE!	0	0	1
			#VALUE!	#VALUE!	0		#VALUE!	6	0	#VALUE!	#VALUE!	#VALUE!	#VALUE!	#VALUE!	#VALUE!	#VALUE!	#VALUE!	#VALUE!	16	16		#VALUE!	#VALUE!	#VALUE!	#VALUE!	#VALUE!	#VALUE!	6		#VALUE!	0	#VALUE!	0	0	1
			#VALUE!	#VALUE!	0		#VALUE!	6	0	#VALUE!	#VALUE!	#VALUE!	#VALUE!	#VALUE!	#VALUE!	#VALUE!	#VALUE!	#VALUE!	16	16		#VALUE!	#VALUE!	#VALUE!	#VALUE!	#VALUE!	#VALUE!	6		#VALUE!	0	#VALUE!	0	0	1
			#VALUE!	#VALUE!	0		#VALUE!	6	0	#VALUE!	#VALUE!	#VALUE!	#VALUE!	#VALUE!	#VALUE!	#VALUE!	#VALUE!	#VALUE!	16	16		#VALUE!	#VALUE!	#VALUE!	#VALUE!	#VALUE!	#VALUE!	6		#VALUE!	0	#VALUE!	0	0	1
			#VALUE!	#VALUE!	0		#VALUE!	6	0	#VALUE!	#VALUE!	#VALUE!	#VALUE!	#VALUE!	#VALUE!	#VALUE!	#VALUE!	#VALUE!	16	16		#VALUE!	#VALUE!	#VALUE!	#VALUE!	#VALUE!	#VALUE!	6		#VALUE!	0	#VALUE!	0	0	1
			#VALUE!	#VALUE!	0		#VALUE!	6	0	#VALUE!	#VALUE!	#VALUE!	#VALUE!	#VALUE!	#VALUE!	#VALUE!	#VALUE!	#VALUE!	16	16		#VALUE!	#VALUE!	#VALUE!	#VALUE!	#VALUE!	#VALUE!	6		#VALUE!	0	#VALUE!	0	0	1
			#VALUE!	#VALUE!	0		#VALUE!	6	0	#VALUE!	#VALUE!	#VALUE!	#VALUE!	#VALUE!	#VALUE!	#VALUE!	#VALUE!	#VALUE!	16	16		#VALUE!	#VALUE!	#VALUE!	#VALUE!	#VALUE!	#VALUE!	6		#VALUE!	0	#VALUE!	0	0	1
			#VALUE!	#VALUE!	0		#VALUE!	6	0	#VALUE!	#VALUE!	#VALUE!	#VALUE!	#VALUE!	#VALUE!	#VALUE!	#VALUE!	#VALUE!	16	16		#VALUE!	#VALUE!	#VALUE!	#VALUE!	#VALUE!	#VALUE!	6		#VALUE!	0	#VALUE!	0	0	1
			#VALUE!	#VALUE!	0		#VALUE!	6	0	#VALUE!	#VALUE!	#VALUE!	#VALUE!	#VALUE!	#VALUE!	#VALUE!	#VALUE!	#VALUE!	16	16		#VALUE!	#VALUE!	#VALUE!	#VALUE!	#VALUE!	#VALUE!	6		#VALUE!	0	#VALUE!	0	0	1
			#VALUE!	#VALUE!	0		#VALUE!	6	0	#VALUE!	#VALUE!	#VALUE!	#VALUE!	#VALUE!	#VALUE!	#VALUE!	#VALUE!	#VALUE!	16	16		#VALUE!	#VALUE!	#VALUE!	#VALUE!	#VALUE!	#VALUE!	6		#VALUE!	0	#VALUE!	0	0	1
			#VALUE!	#VALUE!	0		#VALUE!	6	0	#VALUE!	#VALUE!	#VALUE!	#VALUE!	#VALUE!	#VALUE!	#VALUE!	#VALUE!	#VALUE!	16	16		#VALUE!	#VALUE!	#VALUE!	#VALUE!	#VALUE!	#VALUE!	6		#VALUE!	0	#VALUE!	0	0	1
			#VALUE!	#VALUE!	0		#VALUE!	6	0	#VALUE!	#VALUE!	#VALUE!	#VALUE!	#VALUE!	#VALUE!	#VALUE!	#VALUE!	#VALUE!	16	16		#VALUE!	#VALUE!	#VALUE!	#VALUE!	#VALUE!	#VALUE!	6		#VALUE!	0	#VALUE!	0	0	1
			#VALUE!	#VALUE!	0		#VALUE!	6	0	#VALUE!	#VALUE!	#VALUE!	#VALUE!	#VALUE!	#VALUE!	#VALUE!	#VALUE!	#VALUE!	16	16		#VALUE!	#VALUE!	#VALUE!	#VALUE!	#VALUE!	#VALUE!	6		#VALUE!	0	#VALUE!	0	0	1
			#VALUE!	#VALUE!	0		#VALUE!	6	0	#VALUE!	#VALUE!	#VALUE!	#VALUE!	#VALUE!	#VALUE!	#VALUE!	#VALUE!	#VALUE!	16	16		#VALUE!	#VALUE!	#VALUE!	#VALUE!	#VALUE!	#VALUE!	6		#VALUE!	0	#VALUE!	0	0	1
			#VALUE!	#VALUE!	0		#VALUE!	6	0	#VALUE!	#VALUE!	#VALUE!	#VALUE!	#VALUE!	#VALUE!	#VALUE!	#VALUE!	#VALUE!	16	16		#VALUE!	#VALUE!	#VALUE!	#VALUE!	#VALUE!	#VALUE!	6		#VALUE!	0	#VALUE!	0	0	1
			#VALUE!	#VALUE!	0		#VALUE!	6	0	#VALUE!	#VALUE!	#VALUE!	#VALUE!	#VALUE!	#VALUE!	#VALUE!	#VALUE!	#VALUE!	16	16		#VALUE!	#VALUE!	#VALUE!	#VALUE!	#VALUE!	#VALUE!	6		#VALUE!	0	#VALUE!	0	0	1
			#VALUE!	#VALUE!	0		#VALUE!	6	0	#VALUE!	#VALUE!	#VALUE!	#VALUE!	#VALUE!	#VALUE!	#VALUE!	#VALUE!	#VALUE!	16	16		#VALUE!	#VALUE!	#VALUE!	#VALUE!	#VALUE!	#VALUE!	6		#VALUE!	0	#VALUE!	0	0	1
			#VALUE!	#VALUE!	0		#VALUE!	6	0	#VALUE!	#VALUE!	#VALUE!	#VALUE!	#VALUE!	#VALUE!	#VALUE!	#VALUE!	#VALUE!	16	16		#VALUE!	#VALUE!	#VALUE!	#VALUE!	#VALUE!	#VALUE!	6		#VALUE!	0	#VALUE!	0	0	1
			#VALUE!	#VALUE!	0		#VALUE!	6	0	#VALUE!	#VALUE!	#VALUE!	#VALUE!	#VALUE!	#VALUE!	#VALUE!	#VALUE!	#VALUE!	16	16		#VALUE!	#VALUE!	#VALUE!	#VALUE!	#VALUE!	#VALUE!	6		#VALUE!	0	#VALUE!	0	0	1
			#VALUE!	#VALUE!	0		#VALUE!	6	0	#VALUE!	#VALUE!	#VALUE!	#VALUE!	#VALUE!	#VALUE!	#VALUE!	#VALUE!	#VALUE!	16	16		#VALUE!	#VALUE!	#VALUE!	#VALUE!	#VALUE!	#VALUE!	6		#VALUE!	0	#VALUE!	0	0	1
			#VALUE!	#VALUE!	0		#VALUE!	6	0	#VALUE!	#VALUE!	#VALUE!	#VALUE!	#VALUE!	#VALUE!	#VALUE!	#VALUE!	#VALUE!	16	16		#VALUE!	#VALUE!	#VALUE!	#VALUE!	#VALUE!	#VALUE!	6		#VALUE!	0	#VALUE!	0	0	1
			#VALUE!	#VALUE!	0		#VALUE!	6	0	#VALUE!	#VALUE!	#VALUE!	#VALUE!	#VALUE!	#VALUE!	#VALUE!	#VALUE!	#VALUE!	16	16		#VALUE!	#VALUE!	#VALUE!	#VALUE!	#VALUE!	#VALUE!	6		#VALUE!	0	#VALUE!	0	0	1
			#VALUE!	#VALUE!	0		#VALUE!	6	0	#VALUE!	#VALUE!	#VALUE!	#VALUE!	#VALUE!	#VALUE!	#VALUE!	#VALUE!	#VALUE!	16	16		#VALUE!	#VALUE!	#VALUE!	#VALUE!	#VALUE!	#VALUE!	6		#VALUE!	0	#VALUE!	0	0	1
			#VALUE!	#VALUE!	0		#VALUE!	6	0	#VALUE!	#VALUE!	#VALUE!	#VALUE!	#VALUE!	#VALUE!	#VALUE!	#VALUE!	#VALUE!	16	16		#VALUE!	#VALUE!	#VALUE!	#VALUE!	#VALUE!	#VALUE!	6		#VALUE!	0	#VALUE!	0	0	1
			#VALUE!	#VALUE!	0		#VALUE!	6	0	#VALUE!	#VALUE!	#VALUE!	#VALUE!	#VALUE!	#VALUE!	#VALUE!	#VALUE!	#VALUE!	16	16		#VALUE!	#VALUE!	#VALUE!	#VALUE!	#VALUE!	#VALUE!	6		#VALUE!	0	#VALUE!	0	0	1
			#VALUE!	#VALUE!	0		#VALUE!	6	0	#VALUE!	#VALUE!	#VALUE!	#VALUE!	#VALUE!	#VALUE!	#VALUE!	#VALUE!	#VALUE!	16	16		#VALUE!	#VALUE!	#VALUE!	#VALUE!	#VALUE!	#VALUE!	6		#VALUE!	0	#VALUE!	0	0	1
			#VALUE!	#VALUE!	0		#VALUE!	6	0	#VALUE!	#VALUE!	#VALUE!	#VALUE!	#VALUE!	#VALUE!	#VALUE!	#VALUE!	#VALUE!	16	16		#VALUE!	#VALUE!	#VALUE!	#VALUE!	#VALUE!	#VALUE!	6		#VALUE!	0	#VALUE!	0	0	1
			#VALUE!	#VALUE!	0		#VALUE!	6	0	#VALUE!	#VALUE!	#VALUE!	#VALUE!	#VALUE!	#VALUE!	#VALUE!	#VALUE!	#VALUE!	16	16		#VALUE!	#VALUE!	#VALUE!	#VALUE!	#VALUE!	#VALUE!	6		#VALUE!	0	#VALUE!	0	0	1
			#VALUE!	#VALUE!	0		#VALUE!	6	0	#VALUE!	#VALUE!	#VALUE!	#VALUE!	#VALUE!	#VALUE!	#VALUE!	#VALUE!	#VALUE!	16	16		#VALUE!	#VALUE!	#VALUE!	#VALUE!	#VALUE!	#VALUE!	6		#VALUE!	0	#VALUE!	0	0	1
			#VALUE!	#VALUE!	0		#VALUE!	6	0	#VALUE!	#VALUE!	#VALUE!	#VALUE!	#VALUE!	#VALUE!	#VALUE!	#VALUE!	#VALUE!	16	16		#VALUE!	#VALUE!	#VALUE!	#VALUE!	#VALUE!	#VALUE!	6		#VALUE!	0	#VALUE!	0	0	1
			#VALUE!	#VALUE!	0		#VALUE!	6	0	#VALUE!	#VALUE!	#VALUE!	#VALUE!	#VALUE!	#VALUE!	#VALUE!	#VALUE!	#VALUE!	16	16		#VALUE!	#VALUE!	#VALUE!	#VALUE!	#VALUE!	#VALUE!	6		#VALUE!	0	#VALUE!	0	0	1
			#VALUE!	#VALUE!	0		#VALUE!	6	0	#VALUE!	#VALUE!	#VALUE!	#VALUE!	#VALUE!	#VALUE!	#VALUE!	#VALUE!	#VALUE!	16	16		#VALUE!	#VALUE!	#VALUE!	#VALUE!	#VALUE!	#VALUE!	6		#VALUE!	0	#VALUE!	0	0	1
			#VALUE!	#VALUE!	0		#VALUE!	6	0	#VALUE!	#VALUE!	#VALUE!	#VALUE!	#VALUE!	#VALUE!	#VALUE!	#VALUE!	#VALUE!	16	16		#VALUE!	#VALUE!	#VALUE!	#VALUE!	#VALUE!	#VALUE!	6		#VALUE!	0	#VALUE!	0	0	1
			#VALUE!	#VALUE!	0		#VALUE!	6	0	#VALUE!	#VALUE!	#VALUE!	#VALUE!	#VALUE!	#VALUE!	#VALUE!	#VALUE!	#VALUE!	16	16		#VALUE!	#VALUE!	#VALUE!	#VALUE!	#VALUE!	#VALUE!	6		#VALUE!	0	#VALUE!	0	0	1
			#VALUE!	#VALUE!	0		#VALUE!	6	0	#VALUE!	#VALUE!	#VALUE!	#VALUE!	#VALUE!	#VALUE!	#VALUE!	#VALUE!	#VALUE!	16	16		#VALUE!	#VALUE!	#VALUE!	#VALUE!	#VALUE!	#VALUE!	6		#VALUE!	0	#VALUE!	0	0	1
			#VALUE!	#VALUE!	0		#VALUE!	6	0	#VALUE!	#VALUE!	#VALUE!	#VALUE!	#VALUE!	#VALUE!	#VALUE!	#VALUE!	#VALUE!	16	16		#VALUE!	#VALUE!	#VALUE!	#VALUE!	#VALUE!	#VALUE!	6		#VALUE!	0	#VALUE!	0	0	1
			#VALUE!	#VALUE!	0		#VALUE!	6	0	#VALUE!	#VALUE!	#VALUE!	#VALUE!	#VALUE!	#VALUE!	#VALUE!	#VALUE!	#VALUE!	16	16		#VALUE!	#VALUE!	#VALUE!	#VALUE!	#VALUE!	#VALUE!	6		#VALUE!	0	#VALUE!	0	0	1
			#VALUE!	#VALUE!	0		#VALUE!	6	0	#VALUE!	#VALUE!	#VALUE!	#VALUE!	#VALUE!	#VALUE!	#VALUE!	#VALUE!	#VALUE!	16	16		#VALUE!	#VALUE!	#VALUE!	#VALUE!	#VALUE!	#VALUE!	6		#VALUE!	0	#VALUE!	0	0	1
			#VALUE!	#VALUE!	0		#VALUE!	6	0	#VALUE!	#VALUE!	#VALUE!	#VALUE!	#VALUE!	#VALUE!	#VALUE!	#VALUE!	#VALUE!	16	16		#VALUE!	#VALUE!	#VALUE!	#VALUE!	#VALUE!	#VALUE!	6		#VALUE!	0	#VALUE!	0	0	1
			#VALUE!	#VALUE!	0		#VALUE!	6	0	#VALUE!	#VALUE!	#VALUE!	#VALUE!	#VALUE!	#VALUE!	#VALUE!	#VALUE!	#VALUE!	16	16		#VALUE!	#VALUE!	#VALUE!	#VALUE!	#VALUE!	#VALUE!	6		#VALUE!	0	#VALUE!	0	0	1
			#VALUE!	#VALUE!	0		#VALUE!	6	0	#VALUE!	#VALUE!	#VALUE!	#VALUE!	#VALUE!	#VALUE!	#VALUE!	#VALUE!	#VALUE!	16	16		#VALUE!	#VALUE!	#VALUE!	#VALUE!	#VALUE!	#VALUE!	6		#VALUE!	0	#VALUE!	0	0	1
			#VALUE!	#VALUE!	0		#VALUE!	6	0	#VALUE!	#VALUE!	#VALUE!	#VALUE!	#VALUE!	#VALUE!	#VALUE!	#VALUE!	#VALUE!	16	16		#VALUE!	#VALUE!	#VALUE!	#VALUE!	#VALUE!	#VALUE!	6		#VALUE!	0	#VALUE!	0	0	1
			#VALUE!	#VALUE!	0		#VALUE!	6	0	#VALUE!	#VALUE!	#VALUE!	#VALUE!	#VALUE!	#VALUE!	#VALUE!	#VALUE!	#VALUE!	16	16		#VALUE!	#VALUE!	#VALUE!	#VALUE!	#VALUE!	#VALUE!	6		#VALUE!	0	#VALUE!	0	0	1
			#VALUE!	#VALUE!	0		#VALUE!	6	0	#VALUE!	#VALUE!	#VALUE!	#VALUE!	#VALUE!	#VALUE!	#VALUE!	#VALUE!	#VALUE!	16	16		#VALUE!	#VALUE!	#VALUE!	#VALUE!	#VALUE!	#VALUE!	6		#VALUE!	0	#VALUE!	0	0	1
			#VALUE!	#VALUE!	0		#VALUE!	6	0	#VALUE!	#VALUE!	#VALUE!	#VALUE!	#VALUE!	#VALUE!	#VALUE!	#VALUE!	#VALUE!	16	16		#VALUE!	#VALUE!	#VALUE!	#VALUE!	#VALUE!	#VALUE!	6		#VALUE!	0	#VALUE!	0	0	1
			#VALUE!	#VALUE!	0		#VALUE!	6	0	#VALUE!	#VALUE!	#VALUE!	#VALUE!	#VALUE!	#VALUE!	#VALUE!	#VALUE!	#VALUE!	16	16		#VALUE!	#VALUE!	#VALUE!	#VALUE!	#VALUE!	#VALUE!	6		#VALUE!	0	#VALUE!	0	0	1
			#VALUE!	#VALUE!	0		#VALUE!	6	0	#VALUE!	#VALUE!	#VALUE!	#VALUE!	#VALUE!	#VALUE!	#VALUE!	#VALUE!	#VALUE!	16	16		#VALUE!	#VALUE!	#VALUE!	#VALUE!	#VALUE!	#VALUE!	6		#VALUE!	0	#VALUE!	0	0	1
			#VALUE!	#VALUE!	0		#VALUE!	6	0	#VALUE!	#VALUE!	#VALUE!	#VALUE!	#VALUE!	#VALUE!	#VALUE!	#VALUE!	#VALUE!	16	16		#VALUE!	#VALUE!	#VALUE!	#VALUE!	#VALUE!	#VALUE!	6		#VALUE!	0	#VALUE!	0	0	1
			#VALUE!	#VALUE!	0		#VALUE!	6	0	#VALUE!	#VALUE!	#VALUE!	#VALUE!	#VALUE!	#VALUE!	#VALUE!	#VALUE!	#VALUE!	16	16		#VALUE!	#VALUE!	#VALUE!	#VALUE!	#VALUE!	#VALUE!	6		#VALUE!	0	#VALUE!	0	0	1
			#VALUE!	#VALUE!	0		#VALUE!	6	0	#VALUE!	#VALUE!	#VALUE!	#VALUE!	#VALUE!	#VALUE!	#VALUE!	#VALUE!	#VALUE!	16	16		#VALUE!	#VALUE!	#VALUE!	#VALUE!	#VALUE!	#VALUE!	6		#VALUE!	0	#VALUE!	0	0	1
			#VALUE!	#VALUE!	0		#VALUE!	6	0	#VALUE!	#VALUE!	#VALUE!	#VALUE!	#VALUE!	#VALUE!	#VALUE!	#VALUE!	#VALUE!	16	16		#VALUE!	#VALUE!	#VALUE!	#VALUE!	#VALUE!	#VALUE!	6		#VALUE!	0	#VALUE!	0	0	1
			#VALUE!	#VALUE!	0		#VALUE!	6	0	#VALUE!	#VALUE!	#VALUE!	#VALUE!	#VALUE!	#VALUE!	#VALUE!	#VALUE!	#VALUE!	16	16		#VALUE!	#VALUE!	#VALUE!	#VALUE!	#VALUE!	#VALUE!	6		#VALUE!	0	#VALUE!	0	0	1
			#VALUE!	#VALUE!	0		#VALUE!	6	0	#VALUE!	#VALUE!	#VALUE!	#VALUE!	#VALUE!	#VALUE!	#VALUE!	#VALUE!	#VALUE!	16	16		#VALUE!	#VALUE!	#VALUE!	#VALUE!	#VALUE!	#VALUE!	6		#VALUE!	0	#VALUE!	0	0	1
			#VALUE!	#VALUE!	0		#VALUE!	6	0	#VALUE!	#VALUE!	#VALUE!	#VALUE!	#VALUE!	#VALUE!	#VALUE!	#VALUE!	#VALUE!	16	16		#VALUE!	#VALUE!	#VALUE!	#VALUE!	#VALUE!	#VALUE!	6		#VALUE!	0	#VALUE!	0	0	1
			#VALUE!	#VALUE!	0		#VALUE!	6	0	#VALUE!	#VALUE!	#VALUE!	#VALUE!	#VALUE!	#VALUE!	#VALUE!	#VALUE!	#VALUE!	16	16		#VALUE!	#VALUE!	#VALUE!	#VALUE!	#VALUE!	#VALUE!	6		#VALUE!	0	#VALUE!	0	0	1
			#VALUE!	#VALUE!	0		#VALUE!	6	0	#VALUE!	#VALUE!	#VALUE!	#VALUE!	#VALUE!	#VALUE!	#VALUE!	#VALUE!	#VALUE!	16	16		#VALUE!	#VALUE!	#VALUE!	#VALUE!	#VALUE!	#VALUE!	6		#VALUE!	0	#VALUE!	0	0	1
			#VALUE!	#VALUE!	0		#VALUE!	6	0	#VALUE!	#VALUE!	#VALUE!	#VALUE!	#VALUE!	#VALUE!	#VALUE!	#VALUE!	#VALUE!	16	16		#VALUE!	#VALUE!	#VALUE!	#VALUE!	#VALUE!	#VALUE!	6		#VALUE!	0	#VALUE!	0	0	1
			#VALUE!	#VALUE!	0		#VALUE!	6	0	#VALUE!	#VALUE!	#VALUE!	#VALUE!	#VALUE!	#VALUE!	#VALUE!	#VALUE!	#VALUE!	16	16		#VALUE!	#VALUE!	#VALUE!	#VALUE!	#VALUE!	#VALUE!	6		#VALUE!	0	#VALUE!	0	0	1
			#VALUE!	#VALUE!	0		#VALUE!	6	0	#VALUE!	#VALUE!	#VALUE!	#VALUE!	#VALUE!	#VALUE!	#VALUE!	#VALUE!	#VALUE!	16	16		#VALUE!	#VALUE!	#VALUE!	#VALUE!	#VALUE!	#VALUE!	6		#VALUE!	0	#VALUE!	0	0	1
			#VALUE!	#VALUE!	0		#VALUE!	6	0	#VALUE!	#VALUE!	#VALUE!	#VALUE!	#VALUE!	#VALUE!	#VALUE!	#VALUE!	#VALUE!	16	16		#VALUE!	#VALUE!	#VALUE!	#VALUE!	#VALUE!	#VALUE!	6		#VALUE!	0	#VALUE!	0	0	1
			#VALUE!	#VALUE!	0		#VALUE!	6	0	#VALUE!	#VALUE!	#VALUE!	#VALUE!	#VALUE!	#VALUE!	#VALUE!	#VALUE!	#VALUE!	16	16		#VALUE!	#VALUE!	#VALUE!	#VALUE!	#VALUE!	#VALUE!	6		#VALUE!	0	#VALUE!	0	0	1
			#VALUE!	#VALUE!	0		#VALUE!	6	0	#VALUE!	#VALUE!	#VALUE!	#VALUE!	#VALUE!	#VALUE!	#VALUE!	#VALUE!	#VALUE!	16	16		#VALUE!	#VALUE!	#VALUE!	#VALUE!	#VALUE!	#VALUE!	6		#VALUE!	0	#VALUE!	0	0	1
			#VALUE!	#VALUE!	0		#VALUE!	6	0	#VALUE!	#VALUE!	#VALUE!	#VALUE!	#VALUE!	#VALUE!	#VALUE!	#VALUE!	#VALUE!	16	16		#VALUE!	#VALUE!	#VALUE!	#VALUE!	#VALUE!	#VALUE!	6		#VALUE!	0	#VALUE!	0	0	1
			#VALUE!	#VALUE!	0		#VALUE!	6	0	#VALUE!	#VALUE!	#VALUE!	#VALUE!	#VALUE!	#VALUE!	#VALUE!	#VALUE!	#VALUE!	16	16		#VALUE!	#VALUE!	#VALUE!	#VALUE!	#VALUE!	#VALUE!	6		#VALUE!	0	#VALUE!	0	0	1
			#VALUE!	#VALUE!	0		#VALUE!	6	0	#VALUE!	#VALUE!	#VALUE!	#VALUE!	#VALUE!	#VALUE!	#VALUE!	#VALUE!	#VALUE!	16	16		#VALUE!	#VALUE!	#VALUE!	#VALUE!	#VALUE!	#VALUE!	6		#VALUE!	0	#VALUE!	0	0	1
			#VALUE!	#VALUE!	0		#VALUE!	6	0	#VALUE!	#VALUE!	#VALUE!	#VALUE!	#VALUE!	#VALUE!	#VALUE!	#VALUE!	#VALUE!	16	16		#VALUE!	#VALUE!	#VALUE!	#VALUE!	#VALUE!	#VALUE!	6		#VALUE!	0	#VALUE!	0	0	1
			#VALUE!	#VALUE!	0		#VALUE!	6	0	#VALUE!	#VALUE!	#VALUE!	#VALUE!	#VALUE!	#VALUE!	#VALUE!	#VALUE!	#VALUE!	16	16		#VALUE!	#VALUE!	#VALUE!	#VALUE!	#VALUE!	#VALUE!	6		#VALUE!	0	#VALUE!	0	0	1
			#VALUE!	#VALUE!	0		#VALUE!	6	0	#VALUE!	#VALUE!	#VALUE!	#VALUE!	#VALUE!	#VALUE!	#VALUE!	#VALUE!	#VALUE!	16	16		#VALUE!	#VALUE!	#VALUE!	#VALUE!	#VALUE!	#VALUE!	6		#VALUE!	0	#VALUE!	0	0	1
			#VALUE!	#VALUE!	0		#VALUE!	6	0	#VALUE!	#VALUE!	#VALUE!	#VALUE!	#VALUE!	#VALUE!	#VALUE!	#VALUE!	#VALUE!	16	16		#VALUE!	#VALUE!	#VALUE!	#VALUE!	#VALUE!	#VALUE!	6		#VALUE!	0	#VALUE!	0	0	1
			#VALUE!	#VALUE!	0		#VALUE!	6	0	#VALUE!	#VALUE!	#VALUE!	#VALUE!	#VALUE!	#VALUE!	#VALUE!	#VALUE!	#VALUE!	16	16		#VALUE!	#VALUE!	#VALUE!	#VALUE!	#VALUE!	#VALUE!	6		#VALUE!	0	#VALUE!	0	0	1
			#VALUE!	#VALUE!	0		#VALUE!	6	0	#VALUE!	#VALUE!	#VALUE!	#VALUE!	#VALUE!	#VALUE!	#VALUE!	#VALUE!	#VALUE!	16	16		#VALUE!	#VALUE!	#VALUE!	#VALUE!	#VALUE!	#VALUE!	6		#VALUE!	0	#VALUE!	0	0	1
			#VALUE!	#VALUE!	0		#VALUE!	6	0	#VALUE!	#VALUE!	#VALUE!	#VALUE!	#VALUE!	#VALUE!	#VALUE!	#VALUE!	#VALUE!	16	16		#VALUE!	#VALUE!	#VALUE!	#VALUE!	#VALUE!	#VALUE!	6		#VALUE!	0	#VALUE!	0	0	1
			#VALUE!	#VALUE!	0		#VALUE!	6	0	#VALUE!	#VALUE!	#VALUE!	#VALUE!	#VALUE!	#VALUE!	#VALUE!	#VALUE!	#VALUE!	16	16		#VALUE!	#VALUE!	#VALUE!	#VALUE!	#VALUE!	#VALUE!	6		#VALUE!	0	#VALUE!	0	0	1
			#VALUE!	#VALUE!	0		#VALUE!	6	0	#VALUE!	#VALUE!	#VALUE!	#VALUE!	#VALUE!	#VALUE!	#VALUE!	#VALUE!	#VALUE!	16	16		#VALUE!	#VALUE!	#VALUE!	#VALUE!	#VALUE!	#VALUE!	6		#VALUE!	0	#VALUE!	0	0	1
			#VALUE!	#VALUE!	0		#VALUE!	6	0	#VALUE!	#VALUE!	#VALUE!	#VALUE!	#VALUE!	#VALUE!	#VALUE!	#VALUE!	#VALUE!	16	16		#VALUE!	#VALUE!	#VALUE!	#VALUE!	#VALUE!	#VALUE!	6		#VALUE!	0	#VALUE!	0	0	1
			#VALUE!	#VALUE!	0		#VALUE!	6	0	#VALUE!	#VALUE!	#VALUE!	#VALUE!	#VALUE!	#VALUE!	#VALUE!	#VALUE!	#VALUE!	16	16		#VALUE!	#VALUE!	#VALUE!	#VALUE!	#VALUE!	#VALUE!	6		#VALUE!	0	#VALUE!	0	0	1
			#VALUE!	#VALUE!	0		#VALUE!	6	0	#VALUE!	#VALUE!	#VALUE!	#VALUE!	#VALUE!	#VALUE!	#VALUE!	#VALUE!	#VALUE!	16	16		#VALUE!	#VALUE!	#VALUE!	#VALUE!	#VALUE!	#VALUE!	6		#VALUE!	0	#VALUE!	0	0	1
			#VALUE!	#VALUE!	0		#VALUE!	6	0	#VALUE!	#VALUE!	#VALUE!	#VALUE!	#VALUE!	#VALUE!	#VALUE!	#VALUE!	#VALUE!	16	16		#VALUE!	#VALUE!	#VALUE!	#VALUE!	#VALUE!	#VALUE!	6		#VALUE!	0	#VALUE!	0	0	1
			#VALUE!	#VALUE!	0		#VALUE!	6	0	#VALUE!	#VALUE!	#VALUE!	#VALUE!	#VALUE!	#VALUE!	#VALUE!	#VALUE!	#VALUE!	16	16		#VALUE!	#VALUE!	#VALUE!	#VALUE!	#VALUE!	#VALUE!	6		#VALUE!	0	#VALUE!	0	0	1
			#VALUE!	#VALUE!	0		#VALUE!	6	0	#VALUE!	#VALUE!	#VALUE!	#VALUE!	#VALUE!	#VALUE!	#VALUE!	#VALUE!	#VALUE!	16	16		#VALUE!	#VALUE!	#VALUE!	#VALUE!	#VALUE!	#VALUE!	6		#VALUE!	0	#VALUE!	0	0	1
			#VALUE!	#VALUE!	0		#VALUE!	6	0	#VALUE!	#VALUE!	#VALUE!	#VALUE!	#VALUE!	#VALUE!	#VALUE!	#VALUE!	#VALUE!	16	16		#VALUE!	#VALUE!	#VALUE!	#VALUE!	#VALUE!	#VALUE!	6		#VALUE!	0	#VALUE!	0	0	1
			#VALUE!	#VALUE!	0		#VALUE!	6	0	#VALUE!	#VALUE!	#VALUE!	#VALUE!	#VALUE!	#VALUE!	#VALUE!	#VALUE!	#VALUE!	16	16		#VALUE!	#VALUE!	#VALUE!	#VALUE!	#VALUE!	#VALUE!	6		#VALUE!	0	#VALUE!	0	0	1
			#VALUE!	#VALUE!	0		#VALUE!	6	0	#VALUE!	#VALUE!	#VALUE!	#VALUE!	#VALUE!	#VALUE!	#VALUE!	#VALUE!	#VALUE!	16	16		#VALUE!	#VALUE!	#VALUE!	#VALUE!	#VALUE!	#VALUE!	6		#VALUE!	0	#VALUE!	0	0	1
			#VALUE!	#VALUE!	0		#VALUE!	6	0	#VALUE!	#VALUE!	#VALUE!	#VALUE!	#VALUE!	#VALUE!	#VALUE!	#VALUE!	#VALUE!	16	16		#VALUE!	#VALUE!	#VALUE!	#VALUE!	#VALUE!	#VALUE!	6		#VALUE!	0	#VALUE!	0	0	1
			#VALUE!	#VALUE!	0		#VALUE!	6	0	#VALUE!	#VALUE!	#VALUE!	#VALUE!	#VALUE!	#VALUE!	#VALUE!	#VALUE!	#VALUE!	16	16		#VALUE!	#VALUE!	#VALUE!	#VALUE!	#VALUE!	#VALUE!	6		#VALUE!	0	#VALUE!	0	0	1
			#VALUE!	#VALUE!	0		#VALUE!	6	0	#VALUE!	#VALUE!	#VALUE!	#VALUE!	#VALUE!	#VALUE!	#VALUE!	#VALUE!	#VALUE!	16	16		#VALUE!	#VALUE!	#VALUE!	#VALUE!	#VALUE!	#VALUE!	6		#VALUE!	0	#VALUE!	0	0	1
			#VALUE!	#VALUE!	0		#VALUE!	6	0	#VALUE!	#VALUE!	#VALUE!	#VALUE!	#VALUE!	#VALUE!	#VALUE!	#VALUE!	#VALUE!	16	16		#VALUE!	#VALUE!	#VALUE!	#VALUE!	#VALUE!	#VALUE!	6		#VALUE!	0	#VALUE!	0	0	1
			#VALUE!	#VALUE!	0		#VALUE!	6	0	#VALUE!	#VALUE!	#VALUE!	#VALUE!	#VALUE!	#VALUE!	#VALUE!	#VALUE!	#VALUE!	16	16		#VALUE!	#VALUE!	#VALUE!	#VALUE!	#VALUE!	#VALUE!	6		#VALUE!	0	#VALUE!	0	0	1
			#VALUE!	#VALUE!	0		#VALUE!	6	0	#VALUE!	#VALUE!	#VALUE!	#VALUE!	#VALUE!	#VALUE!	#VALUE!	#VALUE!	#VALUE!	16	16		#VALUE!	#VALUE!	#VALUE!	#VALUE!	#VALUE!	#VALUE!	6		#VALUE!	0	#VALUE!	0	0	1
			#VALUE!	#VALUE!	0		#VALUE!	6	0	#VALUE!	#VALUE!	#VALUE!	#VALUE!	#VALUE!	#VALUE!	#VALUE!	#VALUE!	#VALUE!	16	16		#VALUE!	#VALUE!	#VALUE!	#VALUE!	#VALUE!	#VALUE!	6		#VALUE!	0	#VALUE!	0	0	1
			#VALUE!	#VALUE!	0		#VALUE!	6	0	#VALUE!	#VALUE!	#VALUE!	#VALUE!	#VALUE!	#VALUE!	#VALUE!	#VALUE!	#VALUE!	16	16		#VALUE!	#VALUE!	#VALUE!	#VALUE!	#VALUE!	#VALUE!	6		#VALUE!	0	#VALUE!	0	0	1
			#VALUE!	#VALUE!	0		#VALUE!	6	0	#VALUE!	#VALUE!	#VALUE!	#VALUE!	#VALUE!	#VALUE!	#VALUE!	#VALUE!	#VALUE!	16	16		#VALUE!	#VALUE!	#VALUE!	#VALUE!	#VALUE!	#VALUE!	6		#VALUE!	0	#VALUE!	0	0	1
			#VALUE!	#VALUE!	0		#VALUE!	6	0	#VALUE!	#VALUE!	#VALUE!	#VALUE!	#VALUE!	#VALUE!	#VALUE!	#VALUE!	#VALUE!	16	16		#VALUE!	#VALUE!	#VALUE!	#VALUE!	#VALUE!	#VALUE!	6		#VALUE!	0	#VALUE!	0	0	1
			#VALUE!	#VALUE!	0		#VALUE!	6	0	#VALUE!	#VALUE!	#VALUE!	#VALUE!	#VALUE!	#VALUE!	#VALUE!	#VALUE!	#VALUE!	16	16		#VALUE!	#VALUE!	#VALUE!	#VALUE!	#VALUE!	#VALUE!	6		#VALUE!	0	#VALUE!	0	0	1
			#VALUE!	#VALUE!	0		#VALUE!	6	0	#VALUE!	#VALUE!	#VALUE!	#VALUE!	#VALUE!	#VALUE!	#VALUE!	#VALUE!	#VALUE!	16	16		#VALUE!	#VALUE!	#VALUE!	#VALUE!	#VALUE!	#VALUE!	6		#VALUE!	0	#VALUE!	0	0	1
			#VALUE!	#VALUE!	0		#VALUE!	6	0	#VALUE!	#VALUE!	#VALUE!	#VALUE!	#VALUE!	#VALUE!	#VALUE!	#VALUE!	#VALUE!	16	16		#VALUE!	#VALUE!	#VALUE!	#VALUE!	#VALUE!	#VALUE!	6		#VALUE!	0	#VALUE!	0	0	1
			#VALUE!	#VALUE!	0		#VALUE!	6	0	#VALUE!	#VALUE!	#VALUE!	#VALUE!	#VALUE!	#VALUE!	#VALUE!	#VALUE!	#VALUE!	16	16		#VALUE!	#VALUE!	#VALUE!	#VALUE!	#VALUE!	#VALUE!	6		#VALUE!	0	#VALUE!	0	0	1
			#VALUE!	#VALUE!	0		#VALUE!	6	0	#VALUE!	#VALUE!	#VALUE!	#VALUE!	#VALUE!	#VALUE!	#VALUE!	#VALUE!	#VALUE!	16	16		#VALUE!	#VALUE!	#VALUE!	#VALUE!	#VALUE!	#VALUE!	6		#VALUE!	0	#VALUE!	0	0	1
			#VALUE!	#VALUE!	0		#VALUE!	6	0	#VALUE!	#VALUE!	#VALUE!	#VALUE!	#VALUE!	#VALUE!	#VALUE!	#VALUE!	#VALUE!	16	16		#VALUE!	#VALUE!	#VALUE!	#VALUE!	#VALUE!	#VALUE!	6		#VALUE!	0	#VALUE!	0	0	1
			#VALUE!	#VALUE!	0		#VALUE!	6	0	#VALUE!	#VALUE!	#VALUE!	#VALUE!	#VALUE!	#VALUE!	#VALUE!	#VALUE!	#VALUE!	16	16		#VALUE!	#VALUE!	#VALUE!	#VALUE!	#VALUE!	#VALUE!	6		#VALUE!	0	#VALUE!	0	0	1
			#VALUE!	#VALUE!	0		#VALUE!	6	0	#VALUE!	#VALUE!	#VALUE!	#VALUE!	#VALUE!	#VALUE!	#VALUE!	#VALUE!	#VALUE!	16	16		#VALUE!	#VALUE!	#VALUE!	#VALUE!	#VALUE!	#VALUE!	6		#VALUE!	0	#VALUE!	0	0	1
			#VALUE!	#VALUE!	0		#VALUE!	6	0	#VALUE!	#VALUE!	#VALUE!	#VALUE!	#VALUE!	#VALUE!	#VALUE!	#VALUE!	#VALUE!	16	16		#VALUE!	#VALUE!	#VALUE!	#VALUE!	#VALUE!	#VALUE!	6		#VALUE!	0	#VALUE!	0	0	1
			#VALUE!	#VALUE!	0		#VALUE!	6	0	#VALUE!	#VALUE!	#VALUE!	#VALUE!	#VALUE!	#VALUE!	#VALUE!	#VALUE!	#VALUE!	16	16		#VALUE!	#VALUE!	#VALUE!	#VALUE!	#VALUE!	#VALUE!	6		#VALUE!	0	#VALUE!	0	0	1
			#VALUE!	#VALUE!	0		#VALUE!	6	0	#VALUE!	#VALUE!	#VALUE!	#VALUE!	#VALUE!	#VALUE!	#VALUE!	#VALUE!	#VALUE!	16	16		#VALUE!	#VALUE!	#VALUE!	#VALUE!	#VALUE!	#VALUE!	6		#VALUE!	0	#VALUE!	0	0	1
			#VALUE!	#VALUE!	0		#VALUE!	6	0	#VALUE!	#VALUE!	#VALUE!	#VALUE!	#VALUE!	#VALUE!	#VALUE!	#VALUE!	#VALUE!	16	16		#VALUE!	#VALUE!	#VALUE!	#VALUE!	#VALUE!	#VALUE!	6		#VALUE!	0	#VALUE!	0	0	1
			#VALUE!	#VALUE!	0		#VALUE!	6	0	#VALUE!	#VALUE!	#VALUE!	#VALUE!	#VALUE!	#VALUE!	#VALUE!	#VALUE!	#VALUE!	16	16		#VALUE!	#VALUE!	#VALUE!	#VALUE!	#VALUE!	#VALUE!	6		#VALUE!	0	#VALUE!	0	0	1
			#VALUE!	#VALUE!	0		#VALUE!	6	0	#VALUE!	#VALUE!	#VALUE!	#VALUE!	#VALUE!	#VALUE!	#VALUE!	#VALUE!	#VALUE!	16	16		#VALUE!	#VALUE!	#VALUE!	#VALUE!	#VALUE!	#VALUE!	6		#VALUE!	0	#VALUE!	0	0	1
			#VALUE!	#VALUE!	0		#VALUE!	6	0	#VALUE!	#VALUE!	#VALUE!	#VALUE!	#VALUE!	#VALUE!	#VALUE!	#VALUE!	#VALUE!	16	16		#VALUE!	#VALUE!	#VALUE!	#VALUE!	#VALUE!	#VALUE!	6		#VALUE!	0	#VALUE!	0	0	1
			#VALUE!	#VALUE!	0		#VALUE!	6	0	#VALUE!	#VALUE!	#VALUE!	#VALUE!	#VALUE!	#VALUE!	#VALUE!	#VALUE!	#VALUE!	16	16		#VALUE!	#VALUE!	#VALUE!	#VALUE!	#VALUE!	#VALUE!	6		#VALUE!	0	#VALUE!	0	0	1
			#VALUE!	#VALUE!	0		#VALUE!	6	0	#VALUE!	#VALUE!	#VALUE!	#VALUE!	#VALUE!	#VALUE!	#VALUE!	#VALUE!	#VALUE!	16	16		#VALUE!	#VALUE!	#VALUE!	#VALUE!	#VALUE!	#VALUE!	6		#VALUE!	0	#VALUE!	0	0	1
			#VALUE!	#VALUE!	0		#VALUE!	6	0	#VALUE!	#VALUE!	#VALUE!	#VALUE!	#VALUE!	#VALUE!	#VALUE!	#VALUE!	#VALUE!	16	16		#VALUE!	#VALUE!	#VALUE!	#VALUE!	#VALUE!	#VALUE!	6		#VALUE!	0	#VALUE!	0	0	1
			#VALUE!	#VALUE!	0		#VALUE!	6	0	#VALUE!	#VALUE!	#VALUE!	#VALUE!	#VALUE!	#VALUE!	#VALUE!	#VALUE!	#VALUE!	16	16		#VALUE!	#VALUE!	#VALUE!	#VALUE!	#VALUE!	#VALUE!	6		#VALUE!	0	#VALUE!	0	0	1
			#VALUE!	#VALUE!	0		#VALUE!	6	0	#VALUE!	#VALUE!	#VALUE!	#VALUE!	#VALUE!	#VALUE!	#VALUE!	#VALUE!	#VALUE!	16	16		#VALUE!	#VALUE!	#VALUE!	#VALUE!	#VALUE!	#VALUE!	6		#VALUE!	0	#VALUE!	0	0	1
			#VALUE!	#VALUE!	0		#VALUE!	6	0	#VALUE!	#VALUE!	#VALUE!	#VALUE!	#VALUE!	#VALUE!	#VALUE!	#VALUE!	#VALUE!	16	16		#VALUE!	#VALUE!	#VALUE!	#VALUE!	#VALUE!	#VALUE!	6		#VALUE!	0	#VALUE!	0	0	1
			#VALUE!	#VALUE!	0		#VALUE!	6	0	#VALUE!	#VALUE!	#VALUE!	#VALUE!	#VALUE!	#VALUE!	#VALUE!	#VALUE!	#VALUE!	16	16		#VALUE!	#VALUE!	#VALUE!	#VALUE!	#VALUE!	#VALUE!	6		#VALUE!	0	#VALUE!	0	0	1
			#VALUE!	#VALUE!	0		#VALUE!	6	0	#VALUE!	#VALUE!	#VALUE!	#VALUE!	#VALUE!	#VALUE!	#VALUE!	#VALUE!	#VALUE!	16	16		#VALUE!	#VALUE!	#VALUE!	#VALUE!	#VALUE!	#VALUE!	6		#VALUE!	0	#VALUE!	0	0	1
			#VALUE!	#VALUE!	0		#VALUE!	6	0	#VALUE!	#VALUE!	#VALUE!	#VALUE!	#VALUE!	#VALUE!	#VALUE!	#VALUE!	#VALUE!	16	16		#VALUE!	#VALUE!	#VALUE!	#VALUE!	#VALUE!	#VALUE!	6		#VALUE!	0	#VALUE!	0	0	1
			#VALUE!	#VALUE!	0		#VALUE!	6	0	#VALUE!	#VALUE!	#VALUE!	#VALUE!	#VALUE!	#VALUE!	#VALUE!	#VALUE!	#VALUE!	16	16		#VALUE!	#VALUE!	#VALUE!	#VALUE!	#VALUE!	#VALUE!	6		#VALUE!	0	#VALUE!	0	0	1
			#VALUE!	#VALUE!	0		#VALUE!	6	0	#VALUE!	#VALUE!	#VALUE!	#VALUE!	#VALUE!	#VALUE!	#VALUE!	#VALUE!	#VALUE!	16	16		#VALUE!	#VALUE!	#VALUE!	#VALUE!	#VALUE!	#VALUE!	6		#VALUE!	0	#VALUE!	0	0	1
			#VALUE!	#VALUE!	0		#VALUE!	6	0	#VALUE!	#VALUE!	#VALUE!	#VALUE!	#VALUE!	#VALUE!	#VALUE!	#VALUE!	#VALUE!	16	16		#VALUE!	#VALUE!	#VALUE!	#VALUE!	#VALUE!	#VALUE!	6		#VALUE!	0	#VALUE!	0	0	1
			#VALUE!	#VALUE!	0		#VALUE!	6	0	#VALUE!	#VALUE!	#VALUE!	#VALUE!	#VALUE!	#VALUE!	#VALUE!	#VALUE!	#VALUE!	16	16		#VALUE!	#VALUE!	#VALUE!	#VALUE!	#VALUE!	#VALUE!	6		#VALUE!	0	#VALUE!	0	0	1
			#VALUE!	#VALUE!	0		#VALUE!	6	0	#VALUE!	#VALUE!	#VALUE!	#VALUE!	#VALUE!	#VALUE!	#VALUE!	#VALUE!	#VALUE!	16	16		#VALUE!	#VALUE!	#VALUE!	#VALUE!	#VALUE!	#VALUE!	6		#VALUE!	0	#VALUE!	0	0	1
			#VALUE!	#VALUE!	0		#VALUE!	6	0	#VALUE!	#VALUE!	#VALUE!	#VALUE!	#VALUE!	#VALUE!	#VALUE!	#VALUE!	#VALUE!	16	16		#VALUE!	#VALUE!	#VALUE!	#VALUE!	#VALUE!	#VALUE!	6		#VALUE!	0	#VALUE!	0	0	1
			#VALUE!	#VALUE!	0		#VALUE!	6	0	#VALUE!	#VALUE!	#VALUE!	#VALUE!	#VALUE!	#VALUE!	#VALUE!	#VALUE!	#VALUE!	16	16		#VALUE!	#VALUE!	#VALUE!	#VALUE!	#VALUE!	#VALUE!	6		#VALUE!	0	#VALUE!	0	0	1
			#VALUE!	#VALUE!	0		#VALUE!	6	0	#VALUE!	#VALUE!	#VALUE!	#VALUE!	#VALUE!	#VALUE!	#VALUE!	#VALUE!	#VALUE!	16	16		#VALUE!	#VALUE!	#VALUE!	#VALUE!	#VALUE!	#VALUE!	6		#VALUE!	0	#VALUE!	0	0	1
			#VALUE!	#VALUE!	0		#VALUE!	6	0	#VALUE!	#VALUE!	#VALUE!	#VALUE!	#VALUE!	#VALUE!	#VALUE!	#VALUE!	#VALUE!	16	16		#VALUE!	#VALUE!	#VALUE!	#VALUE!	#VALUE!	#VALUE!	6		#VALUE!	0	#VALUE!	0	0	1
			#VALUE!	#VALUE!	0		#VALUE!	6	0	#VALUE!	#VALUE!	#VALUE!	#VALUE!	#VALUE!	#VALUE!	#VALUE!	#VALUE!	#VALUE!	16	16		#VALUE!	#VALUE!	#VALUE!	#VALUE!	#VALUE!	#VALUE!	6		#VALUE!	0	#VALUE!	0	0	1
			#VALUE!	#VALUE!	0		#VALUE!	6	0	#VALUE!	#VALUE!	#VALUE!	#VALUE!	#VALUE!	#VALUE!	#VALUE!	#VALUE!	#VALUE!	16	16		#VALUE!	#VALUE!	#VALUE!	#VALUE!	#VALUE!	#VALUE!	6		#VALUE!	0	#VALUE!	0	0	1
			#VALUE!	#VALUE!	0		#VALUE!	6	0	#VALUE!	#VALUE!	#VALUE!	#VALUE!	#VALUE!	#VALUE!	#VALUE!	#VALUE!	#VALUE!	16	16		#VALUE!	#VALUE!	#VALUE!	#VALUE!	#VALUE!	#VALUE!	6		#VALUE!	0	#VALUE!	0	0	1
			#VALUE!	#VALUE!	0		#VALUE!	6	0	#VALUE!	#VALUE!	#VALUE!	#VALUE!	#VALUE!	#VALUE!	#VALUE!	#VALUE!	#VALUE!	16	16		#VALUE!	#VALUE!	#VALUE!	#VALUE!	#VALUE!	#VALUE!	6		#VALUE!	0	#VALUE!	0	0	1
			#VALUE!	#VALUE!	0		#VALUE!	6	0	#VALUE!	#VALUE!	#VALUE!	#VALUE!	#VALUE!	#VALUE!	#VALUE!	#VALUE!	#VALUE!	16	16		#VALUE!	#VALUE!	#VALUE!	#VALUE!	#VALUE!	#VALUE!	6		#VALUE!	0	#VALUE!	0	0	1
			#VALUE!	#VALUE!	0		#VALUE!	6	0	#VALUE!	#VALUE!	#VALUE!	#VALUE!	#VALUE!	#VALUE!	#VALUE!	#VALUE!	#VALUE!	16	16		#VALUE!	#VALUE!	#VALUE!	#VALUE!	#VALUE!	#VALUE!	6		#VALUE!	0	#VALUE!	0	0	1
			#VALUE!	#VALUE!	0		#VALUE!	6	0	#VALUE!	#VALUE!	#VALUE!	#VALUE!	#VALUE!	#VALUE!	#VALUE!	#VALUE!	#VALUE!	16	16		#VALUE!	#VALUE!	#VALUE!	#VALUE!	#VALUE!	#VALUE!	6		#VALUE!	0	#VALUE!	0	0	1
			#VALUE!	#VALUE!	0		#VALUE!	6	0	#VALUE!	#VALUE!	#VALUE!	#VALUE!	#VALUE!	#VALUE!	#VALUE!	#VALUE!	#VALUE!	16	16		#VALUE!	#VALUE!	#VALUE!	#VALUE!	#VALUE!	#VALUE!	6		#VALUE!	0	#VALUE!	0	0	1
			#VALUE!	#VALUE!	0		#VALUE!	6	0	#VALUE!	#VALUE!	#VALUE!	#VALUE!	#VALUE!	#VALUE!	#VALUE!	#VALUE!	#VALUE!	16	16		#VALUE!	#VALUE!	#VALUE!	#VALUE!	#VALUE!	#VALUE!	6		#VALUE!	0	#VALUE!	0	0	1
			#VALUE!	#VALUE!	0		#VALUE!	6	0	#VALUE!	#VALUE!	#VALUE!	#VALUE!	#VALUE!	#VALUE!	#VALUE!	#VALUE!	#VALUE!	16	16		#VALUE!	#VALUE!	#VALUE!	#VALUE!	#VALUE!	#VALUE!	6		#VALUE!	0	#VALUE!	0	0	1
			#VALUE!	#VALUE!	0		#VALUE!	6	0	#VALUE!	#VALUE!	#VALUE!	#VALUE!	#VALUE!	#VALUE!	#VALUE!	#VALUE!	#VALUE!	16	16		#VALUE!	#VALUE!	#VALUE!	#VALUE!	#VALUE!	#VALUE!	6		#VALUE!	0	#VALUE!	0	0	1
			#VALUE!	#VALUE!	0		#VALUE!	6	0	#VALUE!	#VALUE!	#VALUE!	#VALUE!	#VALUE!	#VALUE!	#VALUE!	#VALUE!	#VALUE!	16	16		#VALUE!	#VALUE!	#VALUE!	#VALUE!	#VALUE!	#VALUE!	6		#VALUE!	0	#VALUE!	0	0	1
			#VALUE!	#VALUE!	0		#VALUE!	6	0	#VALUE!	#VALUE!	#VALUE!	#VALUE!	#VALUE!	#VALUE!	#VALUE!	#VALUE!	#VALUE!	16	16		#VALUE!	#VALUE!	#VALUE!	#VALUE!	#VALUE!	#VALUE!	6		#VALUE!	0	#VALUE!	0	0	1
			#VALUE!	#VALUE!	0		#VALUE!	6	0	#VALUE!	#VALUE!	#VALUE!	#VALUE!	#VALUE!	#VALUE!	#VALUE!	#VALUE!	#VALUE!	16	16		#VALUE!	#VALUE!	#VALUE!	#VALUE!	#VALUE!	#VALUE!	6		#VALUE!	0	#VALUE!	0	0	1
			#VALUE!	#VALUE!	0		#VALUE!	6	0	#VALUE!	#VALUE!	#VALUE!	#VALUE!	#VALUE!	#VALUE!	#VALUE!	#VALUE!	#VALUE!	16	16		#VALUE!	#VALUE!	#VALUE!	#VALUE!	#VALUE!	#VALUE!	6		#VALUE!	0	#VALUE!	0	0	1
			#VALUE!	#VALUE!	0		#VALUE!	6	0	#VALUE!	#VALUE!	#VALUE!	#VALUE!	#VALUE!	#VALUE!	#VALUE!	#VALUE!	#VALUE!	16	16		#VALUE!	#VALUE!	#VALUE!	#VALUE!	#VALUE!	#VALUE!	6		#VALUE!	0	#VALUE!	0	0	1
			#VALUE!	#VALUE!	0		#VALUE!	6	0	#VALUE!	#VALUE!	#VALUE!	#VALUE!	#VALUE!	#VALUE!	#VALUE!	#VALUE!	#VALUE!	16	16		#VALUE!	#VALUE!	#VALUE!	#VALUE!	#VALUE!	#VALUE!	6		#VALUE!	0	#VALUE!	0	0	1
			#VALUE!	#VALUE!	0		#VALUE!	6	0	#VALUE!	#VALUE!	#VALUE!	#VALUE!	#VALUE!	#VALUE!	#VALUE!	#VALUE!	#VALUE!	16	16		#VALUE!	#VALUE!	#VALUE!	#VALUE!	#VALUE!	#VALUE!	6		#VALUE!	0	#VALUE!	0	0	1
			#VALUE!	#VALUE!	0		#VALUE!	6	0	#VALUE!	#VALUE!	#VALUE!	#VALUE!	#VALUE!	#VALUE!	#VALUE!	#VALUE!	#VALUE!	16	16		#VALUE!	#VALUE!	#VALUE!	#VALUE!	#VALUE!	#VALUE!	6		#VALUE!	0	#VALUE!	0	0	1
			#VALUE!	#VALUE!	0		#VALUE!	6	0	#VALUE!	#VALUE!	#VALUE!	#VALUE!	#VALUE!	#VALUE!	#VALUE!	#VALUE!	#VALUE!	16	16		#VALUE!	#VALUE!	#VALUE!	#VALUE!	#VALUE!	#VALUE!	6		#VALUE!	0	#VALUE!	0	0	1
			#VALUE!	#VALUE!	0		#VALUE!	6	0	#VALUE!	#VALUE!	#VALUE!	#VALUE!	#VALUE!	#VALUE!	#VALUE!	#VALUE!	#VALUE!	16	16		#VALUE!	#VALUE!	#VALUE!	#VALUE!	#VALUE!	#VALUE!	6		#VALUE!	0	#VALUE!	0	0	1
			#VALUE!	#VALUE!	0		#VALUE!	6	0	#VALUE!	#VALUE!	#VALUE!	#VALUE!	#VALUE!	#VALUE!	#VALUE!	#VALUE!	#VALUE!	16	16		#VALUE!	#VALUE!	#VALUE!	#VALUE!	#VALUE!	#VALUE!	6		#VALUE!	0	#VALUE!	0	0	1
			#VALUE!	#VALUE!	0		#VALUE!	6	0	#VALUE!	#VALUE!	#VALUE!	#VALUE!	#VALUE!	#VALUE!	#VALUE!	#VALUE!	#VALUE!	16	16		#VALUE!	#VALUE!	#VALUE!	#VALUE!	#VALUE!	#VALUE!	6		#VALUE!	0	#VALUE!	0	0	1
			#VALUE!	#VALUE!	0		#VALUE!	6	0	#VALUE!	#VALUE!	#VALUE!	#VALUE!	#VALUE!	#VALUE!	#VALUE!	#VALUE!	#VALUE!	16	16		#VALUE!	#VALUE!	#VALUE!	#VALUE!	#VALUE!	#VALUE!	6		#VALUE!	0	#VALUE!	0	0	1
			#VALUE!	#VALUE!	0		#VALUE!	6	0	#VALUE!	#VALUE!	#VALUE!	#VALUE!	#VALUE!	#VALUE!	#VALUE!	#VALUE!	#VALUE!	16	16		#VALUE!	#VALUE!	#VALUE!	#VALUE!	#VALUE!	#VALUE!	6		#VALUE!	0	#VALUE!	0	0	1
			#VALUE!	#VALUE!	0		#VALUE!	6	0	#VALUE!	#VALUE!	#VALUE!	#VALUE!	#VALUE!	#VALUE!	#VALUE!	#VALUE!	#VALUE!	16	16		#VALUE!	#VALUE!	#VALUE!	#VALUE!	#VALUE!	#VALUE!	6		#VALUE!	0	#VALUE!	0	0	1
			#VALUE!	#VALUE!	0		#VALUE!	6	0	#VALUE!	#VALUE!	#VALUE!	#VALUE!	#VALUE!	#VALUE!	#VALUE!	#VALUE!	#VALUE!	16	16		#VALUE!	#VALUE!	#VALUE!	#VALUE!	#VALUE!	#VALUE!	6		#VALUE!	0	#VALUE!	0	0	1
			#VALUE!	#VALUE!	0		#VALUE!	6	0	#VALUE!	#VALUE!	#VALUE!	#VALUE!	#VALUE!	#VALUE!	#VALUE!	#VALUE!	#VALUE!	16	16		#VALUE!	#VALUE!	#VALUE!	#VALUE!	#VALUE!	#VALUE!	6		#VALUE!	0	#VALUE!	0	0	1
			#VALUE!	#VALUE!	0		#VALUE!	6	0	#VALUE!	#VALUE!	#VALUE!	#VALUE!	#VALUE!	#VALUE!	#VALUE!	#VALUE!	#VALUE!	16	16		#VALUE!	#VALUE!	#VALUE!	#VALUE!	#VALUE!	#VALUE!	6		#VALUE!	0	#VALUE!	0	0	1
			#VALUE!	#VALUE!	0		#VALUE!	6	0	#VALUE!	#VALUE!	#VALUE!	#VALUE!	#VALUE!	#VALUE!	#VALUE!	#VALUE!	#VALUE!	16	16		#VALUE!	#VALUE!	#VALUE!	#VALUE!	#VALUE!	#VALUE!	6		#VALUE!	0	#VALUE!	0	0	1
			#VALUE!	#VALUE!	0		#VALUE!	6	0	#VALUE!	#VALUE!	#VALUE!	#VALUE!	#VALUE!	#VALUE!	#VALUE!	#VALUE!	#VALUE!	16	16		#VALUE!	#VALUE!	#VALUE!	#VALUE!	#VALUE!	#VALUE!	6		#VALUE!	0	#VALUE!	0	0	1
			#VALUE!	#VALUE!	0		#VALUE!	6	0	#VALUE!	#VALUE!	#VALUE!	#VALUE!	#VALUE!	#VALUE!	#VALUE!	#VALUE!	#VALUE!	16	16		#VALUE!	#VALUE!	#VALUE!	#VALUE!	#VALUE!	#VALUE!	6		#VALUE!	0	#VALUE!	0	0	1
			#VALUE!	#VALUE!	0		#VALUE!	6	0	#VALUE!	#VALUE!	#VALUE!	#VALUE!	#VALUE!	#VALUE!	#VALUE!	#VALUE!	#VALUE!	16	16		#VALUE!	#VALUE!	#VALUE!	#VALUE!	#VALUE!	#VALUE!	6		#VALUE!	0	#VALUE!	0	0	1
			#VALUE!	#VALUE!	0		#VALUE!	6	0	#VALUE!	#VALUE!	#VALUE!	#VALUE!	#VALUE!	#VALUE!	#VALUE!	#VALUE!	#VALUE!	16	16		#VALUE!	#VALUE!	#VALUE!	#VALUE!	#VALUE!	#VALUE!	6		#VALUE!	0	#VALUE!	0	0	1
			#VALUE!	#VALUE!	0		#VALUE!	6	0	#VALUE!	#VALUE!	#VALUE!	#VALUE!	#VALUE!	#VALUE!	#VALUE!	#VALUE!	#VALUE!	16	16		#VALUE!	#VALUE!	#VALUE!	#VALUE!	#VALUE!	#VALUE!	6		#VALUE!	0	#VALUE!	0	0	1
			#VALUE!	#VALUE!	0		#VALUE!	6	0	#VALUE!	#VALUE!	#VALUE!	#VALUE!	#VALUE!	#VALUE!	#VALUE!	#VALUE!	#VALUE!	16	16		#VALUE!	#VALUE!	#VALUE!	#VALUE!	#VALUE!	#VALUE!	6		#VALUE!	0	#VALUE!	0	0	1
			#VALUE!	#VALUE!	0		#VALUE!	6	0	#VALUE!	#VALUE!	#VALUE!	#VALUE!	#VALUE!	#VALUE!	#VALUE!	#VALUE!	#VALUE!	16	16		#VALUE!	#VALUE!	#VALUE!	#VALUE!	#VALUE!	#VALUE!	6		#VALUE!	0	#VALUE!	0	0	1
			#VALUE!	#VALUE!	0		#VALUE!	6	0	#VALUE!	#VALUE!	#VALUE!	#VALUE!	#VALUE!	#VALUE!	#VALUE!	#VALUE!	#VALUE!	16	16		#VALUE!	#VALUE!	#VALUE!	#VALUE!	#VALUE!	#VALUE!	6		#VALUE!	0	#VALUE!	0	0	1
			#VALUE!	#VALUE!	0		#VALUE!	6	0	#VALUE!	#VALUE!	#VALUE!	#VALUE!	#VALUE!	#VALUE!	#VALUE!	#VALUE!	#VALUE!	16	16		#VALUE!	#VALUE!	#VALUE!	#VALUE!	#VALUE!	#VALUE!	6		#VALUE!	0	#VALUE!	0	0	1
			#VALUE!	#VALUE!	0		#VALUE!	6	0	#VALUE!	#VALUE!	#VALUE!	#VALUE!	#VALUE!	#VALUE!	#VALUE!	#VALUE!	#VALUE!	16	16		#VALUE!	#VALUE!	#VALUE!	#VALUE!	#VALUE!	#VALUE!	6		#VALUE!	0	#VALUE!	0	0	1
			#VALUE!	#VALUE!	0		#VALUE!	6	0	#VALUE!	#VALUE!	#VALUE!	#VALUE!	#VALUE!	#VALUE!	#VALUE!	#VALUE!	#VALUE!	16	16		#VALUE!	#VALUE!	#VALUE!	#VALUE!	#VALUE!	#VALUE!	6		#VALUE!	0	#VALUE!	0	0	1
			#VALUE!	#VALUE!	0		#VALUE!	6	0	#VALUE!	#VALUE!	#VALUE!	#VALUE!	#VALUE!	#VALUE!	#VALUE!	#VALUE!	#VALUE!	16	16		#VALUE!	#VALUE!	#VALUE!	#VALUE!	#VALUE!	#VALUE!	6		#VALUE!	0	#VALUE!	0	0	1
			#VALUE!	#VALUE!	0		#VALUE!	6	0	#VALUE!	#VALUE!	#VALUE!	#VALUE!	#VALUE!	#VALUE!	#VALUE!	#VALUE!	#VALUE!	16	16		#VALUE!	#VALUE!	#VALUE!	#VALUE!	#VALUE!	#VALUE!	6		#VALUE!	0	#VALUE!	0	0	1
			#VALUE!	#VALUE!	0		#VALUE!	6	0	#VALUE!	#VALUE!	#VALUE!	#VALUE!	#VALUE!	#VALUE!	#VALUE!	#VALUE!	#VALUE!	16	16		#VALUE!	#VALUE!	#VALUE!	#VALUE!	#VALUE!	#VALUE!	6		#VALUE!	0	#VALUE!	0	0	1
			#VALUE!	#VALUE!	0		#VALUE!	6	0	#VALUE!	#VALUE!	#VALUE!	#VALUE!	#VALUE!	#VALUE!	#VALUE!	#VALUE!	#VALUE!	16	16		#VALUE!	#VALUE!	#VALUE!	#VALUE!	#VALUE!	#VALUE!	6		#VALUE!	0	#VALUE!	0	0	1
			#VALUE!	#VALUE!	0		#VALUE!	6	0	#VALUE!	#VALUE!	#VALUE!	#VALUE!	#VALUE!	#VALUE!	#VALUE!	#VALUE!	#VALUE!	16	16		#VALUE!	#VALUE!	#VALUE!	#VALUE!	#VALUE!	#VALUE!	6		#VALUE!	0	#VALUE!	0	0	1
			#VALUE!	#VALUE!	0		#VALUE!	6	0	#VALUE!	#VALUE!	#VALUE!	#VALUE!	#VALUE!	#VALUE!	#VALUE!	#VALUE!	#VALUE!	16	16		#VALUE!	#VALUE!	#VALUE!	#VALUE!	#VALUE!	#VALUE!	6		#VALUE!	0	#VALUE!	0	0	1
			#VALUE!	#VALUE!	0		#VALUE!	6	0	#VALUE!	#VALUE!	#VALUE!	#VALUE!	#VALUE!	#VALUE!	#VALUE!	#VALUE!	#VALUE!	16	16		#VALUE!	#VALUE!	#VALUE!	#VALUE!	#VALUE!	#VALUE!	6		#VALUE!	0	#VALUE!	0	0	1
			#VALUE!	#VALUE!	0		#VALUE!	6	0	#VALUE!	#VALUE!	#VALUE!	#VALUE!	#VALUE!	#VALUE!	#VALUE!	#VALUE!	#VALUE!	16	16		#VALUE!	#VALUE!	#VALUE!	#VALUE!	#VALUE!	#VALUE!	6		#VALUE!	0	#VALUE!	0	0	1
			#VALUE!	#VALUE!	0		#VALUE!	6	0	#VALUE!	#VALUE!	#VALUE!	#VALUE!	#VALUE!	#VALUE!	#VALUE!	#VALUE!	#VALUE!	16	16		#VALUE!	#VALUE!	#VALUE!	#VALUE!	#VALUE!	#VALUE!	6		#VALUE!	0	#VALUE!	0	0	1
			#VALUE!	#VALUE!	0		#VALUE!	6	0	#VALUE!	#VALUE!	#VALUE!	#VALUE!	#VALUE!	#VALUE!	#VALUE!	#VALUE!	#VALUE!	16	16		#VALUE!	#VALUE!	#VALUE!	#VALUE!	#VALUE!	#VALUE!	6		#VALUE!	0	#VALUE!	0	0	1
			#VALUE!	#VALUE!	0		#VALUE!	6	0	#VALUE!	#VALUE!	#VALUE!	#VALUE!	#VALUE!	#VALUE!	#VALUE!	#VALUE!	#VALUE!	16	16		#VALUE!	#VALUE!	#VALUE!	#VALUE!	#VALUE!	#VALUE!	6		#VALUE!	0	#VALUE!	0	0	1
			#VALUE!	#VALUE!	0		#VALUE!	6	0	#VALUE!	#VALUE!	#VALUE!	#VALUE!	#VALUE!	#VALUE!	#VALUE!	#VALUE!	#VALUE!	16	16		#VALUE!	#VALUE!	#VALUE!	#VALUE!	#VALUE!	#VALUE!	6		#VALUE!	0	#VALUE!	0	0	1
			#VALUE!	#VALUE!	0		#VALUE!	6	0	#VALUE!	#VALUE!	#VALUE!	#VALUE!	#VALUE!	#VALUE!	#VALUE!	#VALUE!	#VALUE!	16	16		#VALUE!	#VALUE!	#VALUE!	#VALUE!	#VALUE!	#VALUE!	6		#VALUE!	0	#VALUE!	0	0	1
			#VALUE!	#VALUE!	0		#VALUE!	6	0	#VALUE!	#VALUE!	#VALUE!	#VALUE!	#VALUE!	#VALUE!	#VALUE!	#VALUE!	#VALUE!	16	16		#VALUE!	#VALUE!	#VALUE!	#VALUE!	#VALUE!	#VALUE!	6		#VALUE!	0	#VALUE!	0	0	1
			#VALUE!	#VALUE!	0		#VALUE!	6	0	#VALUE!	#VALUE!	#VALUE!	#VALUE!	#VALUE!	#VALUE!	#VALUE!	#VALUE!	#VALUE!	16	16		#VALUE!	#VALUE!	#VALUE!	#VALUE!	#VALUE!	#VALUE!	6		#VALUE!	0	#VALUE!	0	0	1
			#VALUE!	#VALUE!	0		#VALUE!	6	0	#VALUE!	#VALUE!	#VALUE!	#VALUE!	#VALUE!	#VALUE!	#VALUE!	#VALUE!	#VALUE!	16	16		#VALUE!	#VALUE!	#VALUE!	#VALUE!	#VALUE!	#VALUE!	6		#VALUE!	0	#VALUE!	0	0	1
			#VALUE!	#VALUE!	0		#VALUE!	6	0	#VALUE!	#VALUE!	#VALUE!	#VALUE!	#VALUE!	#VALUE!	#VALUE!	#VALUE!	#VALUE!	16	16		#VALUE!	#VALUE!	#VALUE!	#VALUE!	#VALUE!	#VALUE!	6		#VALUE!	0	#VALUE!	0	0	1
			#VALUE!	#VALUE!	0		#VALUE!	6	0	#VALUE!	#VALUE!	#VALUE!	#VALUE!	#VALUE!	#VALUE!	#VALUE!	#VALUE!	#VALUE!	16	16		#VALUE!	#VALUE!	#VALUE!	#VALUE!	#VALUE!	#VALUE!	6		#VALUE!	0	#VALUE!	0	0	1
			#VALUE!	#VALUE!	0		#VALUE!	6	0	#VALUE!	#VALUE!	#VALUE!	#VALUE!	#VALUE!	#VALUE!	#VALUE!	#VALUE!	#VALUE!	16	16		#VALUE!	#VALUE!	#VALUE!	#VALUE!	#VALUE!	#VALUE!	6		#VALUE!	0	#VALUE!	0	0	1
			#VALUE!	#VALUE!	0		#VALUE!	6	0	#VALUE!	#VALUE!	#VALUE!	#VALUE!	#VALUE!	#VALUE!	#VALUE!	#VALUE!	#VALUE!	16	16		#VALUE!	#VALUE!	#VALUE!	#VALUE!	#VALUE!	#VALUE!	6		#VALUE!	0	#VALUE!	0	0	1
			#VALUE!	#VALUE!	0		#VALUE!	6	0	#VALUE!	#VALUE!	#VALUE!	#VALUE!	#VALUE!	#VALUE!	#VALUE!	#VALUE!	#VALUE!	16	16		#VALUE!	#VALUE!	#VALUE!	#VALUE!	#VALUE!	#VALUE!	6		#VALUE!	0	#VALUE!	0	0	1
			#VALUE!	#VALUE!	0		#VALUE!	6	0	#VALUE!	#VALUE!	#VALUE!	#VALUE!	#VALUE!	#VALUE!	#VALUE!	#VALUE!	#VALUE!	16	16		#VALUE!	#VALUE!	#VALUE!	#VALUE!	#VALUE!	#VALUE!	6		#VALUE!	0	#VALUE!	0	0	1
			#VALUE!	#VALUE!	0		#VALUE!	6	0	#VALUE!	#VALUE!	#VALUE!	#VALUE!	#VALUE!	#VALUE!	#VALUE!	#VALUE!	#VALUE!	16	16		#VALUE!	#VALUE!	#VALUE!	#VALUE!	#VALUE!	#VALUE!	6		#VALUE!	0	#VALUE!	0	0	1
			#VALUE!	#VALUE!	0		#VALUE!	6	0	#VALUE!	#VALUE!	#VALUE!	#VALUE!	#VALUE!	#VALUE!	#VALUE!	#VALUE!	#VALUE!	16	16		#VALUE!	#VALUE!	#VALUE!	#VALUE!	#VALUE!	#VALUE!	6		#VALUE!	0	#VALUE!	0	0	1
			#VALUE!	#VALUE!	0		#VALUE!	6	0	#VALUE!	#VALUE!	#VALUE!	#VALUE!	#VALUE!	#VALUE!	#VALUE!	#VALUE!	#VALUE!	16	16		#VALUE!	#VALUE!	#VALUE!	#VALUE!	#VALUE!	#VALUE!	6		#VALUE!	0	#VALUE!	0	0	1
			#VALUE!	#VALUE!	0		#VALUE!	6	0	#VALUE!	#VALUE!	#VALUE!	#VALUE!	#VALUE!	#VALUE!	#VALUE!	#VALUE!	#VALUE!	16	16		#VALUE!	#VALUE!	#VALUE!	#VALUE!	#VALUE!	#VALUE!	6		#VALUE!	0	#VALUE!	0	0	1
			#VALUE!	#VALUE!	0		#VALUE!	6	0	#VALUE!	#VALUE!	#VALUE!	#VALUE!	#VALUE!	#VALUE!	#VALUE!	#VALUE!	#VALUE!	16	16		#VALUE!	#VALUE!	#VALUE!	#VALUE!	#VALUE!	#VALUE!	6		#VALUE!	0	#VALUE!	0	0	1
			#VALUE!	#VALUE!	0		#VALUE!	6	0	#VALUE!	#VALUE!	#VALUE!	#VALUE!	#VALUE!	#VALUE!	#VALUE!	#VALUE!	#VALUE!	16	16		#VALUE!	#VALUE!	#VALUE!	#VALUE!	#VALUE!	#VALUE!	6		#VALUE!	0	#VALUE!	0	0	1
			#VALUE!	#VALUE!	0		#VALUE!	6	0	#VALUE!	#VALUE!	#VALUE!	#VALUE!	#VALUE!	#VALUE!	#VALUE!	#VALUE!	#VALUE!	16	16		#VALUE!	#VALUE!	#VALUE!	#VALUE!	#VALUE!	#VALUE!	6		#VALUE!	0	#VALUE!	0	0	1
			#VALUE!	#VALUE!	0		#VALUE!	6	0	#VALUE!	#VALUE!	#VALUE!	#VALUE!	#VALUE!	#VALUE!	#VALUE!	#VALUE!	#VALUE!	16	16		#VALUE!	#VALUE!	#VALUE!	#VALUE!	#VALUE!	#VALUE!	6		#VALUE!	0	#VALUE!	0	0	1
			#VALUE!	#VALUE!	0		#VALUE!	6	0	#VALUE!	#VALUE!	#VALUE!	#VALUE!	#VALUE!	#VALUE!	#VALUE!	#VALUE!	#VALUE!	16	16		#VALUE!	#VALUE!	#VALUE!	#VALUE!	#VALUE!	#VALUE!	6		#VALUE!	0	#VALUE!	0	0	1
			#VALUE!	#VALUE!	0		#VALUE!	6	0	#VALUE!	#VALUE!	#VALUE!	#VALUE!	#VALUE!	#VALUE!	#VALUE!	#VALUE!	#VALUE!	16	16		#VALUE!	#VALUE!	#VALUE!	#VALUE!	#VALUE!	#VALUE!	6		#VALUE!	0	#VALUE!	0	0	1
			#VALUE!	#VALUE!	0		#VALUE!	6	0	#VALUE!	#VALUE!	#VALUE!	#VALUE!	#VALUE!	#VALUE!	#VALUE!	#VALUE!	#VALUE!	16	16		#VALUE!	#VALUE!	#VALUE!	#VALUE!	#VALUE!	#VALUE!	6		#VALUE!	0	#VALUE!	0	0	1
			#VALUE!	#VALUE!	0		#VALUE!	6	0	#VALUE!	#VALUE!	#VALUE!	#VALUE!	#VALUE!	#VALUE!	#VALUE!	#VALUE!	#VALUE!	16	16		#VALUE!	#VALUE!	#VALUE!	#VALUE!	#VALUE!	#VALUE!	6		#VALUE!	0	#VALUE!	0	0	1
			#VALUE!	#VALUE!	0		#VALUE!	6	0	#VALUE!	#VALUE!	#VALUE!	#VALUE!	#VALUE!	#VALUE!	#VALUE!	#VALUE!	#VALUE!	16	16		#VALUE!	#VALUE!	#VALUE!	#VALUE!	#VALUE!	#VALUE!	6		#VALUE!	0	#VALUE!	0	0	1
			#VALUE!	#VALUE!	0		#VALUE!	6	0	#VALUE!	#VALUE!	#VALUE!	#VALUE!	#VALUE!	#VALUE!	#VALUE!	#VALUE!	#VALUE!	16	16		#VALUE!	#VALUE!	#VALUE!	#VALUE!	#VALUE!	#VALUE!	6		#VALUE!	0	#VALUE!	0	0	1
			#VALUE!	#VALUE!	0		#VALUE!	6	0	#VALUE!	#VALUE!	#VALUE!	#VALUE!	#VALUE!	#VALUE!	#VALUE!	#VALUE!	#VALUE!	16	16		#VALUE!	#VALUE!	#VALUE!	#VALUE!	#VALUE!	#VALUE!	6		#VALUE!	0	#VALUE!	0	0	1
			#VALUE!	#VALUE!	0		#VALUE!	6	0	#VALUE!	#VALUE!	#VALUE!	#VALUE!	#VALUE!	#VALUE!	#VALUE!	#VALUE!	#VALUE!	16	16		#VALUE!	#VALUE!	#VALUE!	#VALUE!	#VALUE!	#VALUE!	6		#VALUE!	0	#VALUE!	0	0	1
			#VALUE!	#VALUE!	0		#VALUE!	6	0	#VALUE!	#VALUE!	#VALUE!	#VALUE!	#VALUE!	#VALUE!	#VALUE!	#VALUE!	#VALUE!	16	16		#VALUE!	#VALUE!	#VALUE!	#VALUE!	#VALUE!	#VALUE!	6		#VALUE!	0	#VALUE!	0	0	1
			#VALUE!	#VALUE!	0		#VALUE!	6	0	#VALUE!	#VALUE!	#VALUE!	#VALUE!	#VALUE!	#VALUE!	#VALUE!	#VALUE!	#VALUE!	16	16		#VALUE!	#VALUE!	#VALUE!	#VALUE!	#VALUE!	#VALUE!	6		#VALUE!	0	#VALUE!	0	0	1
			#VALUE!	#VALUE!	0		#VALUE!	6	0	#VALUE!	#VALUE!	#VALUE!	#VALUE!	#VALUE!	#VALUE!	#VALUE!	#VALUE!	#VALUE!	16	16		#VALUE!	#VALUE!	#VALUE!	#VALUE!	#VALUE!	#VALUE!	6		#VALUE!	0	#VALUE!	0	0	1
			#VALUE!	#VALUE!	0		#VALUE!	6	0	#VALUE!	#VALUE!	#VALUE!	#VALUE!	#VALUE!	#VALUE!	#VALUE!	#VALUE!	#VALUE!	16	16		#VALUE!	#VALUE!	#VALUE!	#VALUE!	#VALUE!	#VALUE!	6		#VALUE!	0	#VALUE!	0	0	1
			#VALUE!	#VALUE!	0		#VALUE!	6	0	#VALUE!	#VALUE!	#VALUE!	#VALUE!	#VALUE!	#VALUE!	#VALUE!	#VALUE!	#VALUE!	16	16		#VALUE!	#VALUE!	#VALUE!	#VALUE!	#VALUE!	#VALUE!	6		#VALUE!	0	#VALUE!	0	0	1
			#VALUE!	#VALUE!	0		#VALUE!	6	0	#VALUE!	#VALUE!	#VALUE!	#VALUE!	#VALUE!	#VALUE!	#VALUE!	#VALUE!	#VALUE!	16	16		#VALUE!	#VALUE!	#VALUE!	#VALUE!	#VALUE!	#VALUE!	6		#VALUE!	0	#VALUE!	0	0	1
			#VALUE!	#VALUE!	0		#VALUE!	6	0	#VALUE!	#VALUE!	#VALUE!	#VALUE!	#VALUE!	#VALUE!	#VALUE!	#VALUE!	#VALUE!	16	16		#VALUE!	#VALUE!	#VALUE!	#VALUE!	#VALUE!	#VALUE!	6		#VALUE!	0	#VALUE!	0	0	1
			#VALUE!	#VALUE!	0		#VALUE!	6	0	#VALUE!	#VALUE!	#VALUE!	#VALUE!	#VALUE!	#VALUE!	#VALUE!	#VALUE!	#VALUE!	16	16		#VALUE!	#VALUE!	#VALUE!	#VALUE!	#VALUE!	#VALUE!	6		#VALUE!	0	#VALUE!	0	0	1
			#VALUE!	#VALUE!	0		#VALUE!	6	0	#VALUE!	#VALUE!	#VALUE!	#VALUE!	#VALUE!	#VALUE!	#VALUE!	#VALUE!	#VALUE!	16	16		#VALUE!	#VALUE!	#VALUE!	#VALUE!	#VALUE!	#VALUE!	6		#VALUE!	0	#VALUE!	0	0	1
			#VALUE!	#VALUE!	0		#VALUE!	6	0	#VALUE!	#VALUE!	#VALUE!	#VALUE!	#VALUE!	#VALUE!	#VALUE!	#VALUE!	#VALUE!	16	16		#VALUE!	#VALUE!	#VALUE!	#VALUE!	#VALUE!	#VALUE!	6		#VALUE!	0	#VALUE!	0	0	1
			#VALUE!	#VALUE!	0		#VALUE!	6	0	#VALUE!	#VALUE!	#VALUE!	#VALUE!	#VALUE!	#VALUE!	#VALUE!	#VALUE!	#VALUE!	16	16		#VALUE!	#VALUE!	#VALUE!	#VALUE!	#VALUE!	#VALUE!	6		#VALUE!	0	#VALUE!	0	0	1
			#VALUE!	#VALUE!	0		#VALUE!	6	0	#VALUE!	#VALUE!	#VALUE!	#VALUE!	#VALUE!	#VALUE!	#VALUE!	#VALUE!	#VALUE!	16	16		#VALUE!	#VALUE!	#VALUE!	#VALUE!	#VALUE!	#VALUE!	6		#VALUE!	0	#VALUE!	0	0	1
			#VALUE!	#VALUE!	0		#VALUE!	6	0	#VALUE!	#VALUE!	#VALUE!	#VALUE!	#VALUE!	#VALUE!	#VALUE!	#VALUE!	#VALUE!	16	16		#VALUE!	#VALUE!	#VALUE!	#VALUE!	#VALUE!	#VALUE!	6		#VALUE!	0	#VALUE!	0	0	1
			#VALUE!	#VALUE!	0		#VALUE!	6	0	#VALUE!	#VALUE!	#VALUE!	#VALUE!	#VALUE!	#VALUE!	#VALUE!	#VALUE!	#VALUE!	16	16		#VALUE!	#VALUE!	#VALUE!	#VALUE!	#VALUE!	#VALUE!	6		#VALUE!	0	#VALUE!	0	0	1
			#VALUE!	#VALUE!	0		#VALUE!	6	0	#VALUE!	#VALUE!	#VALUE!	#VALUE!	#VALUE!	#VALUE!	#VALUE!	#VALUE!	#VALUE!	16	16		#VALUE!	#VALUE!	#VALUE!	#VALUE!	#VALUE!	#VALUE!	6		#VALUE!	0	#VALUE!	0	0	1
			#VALUE!	#VALUE!	0		#VALUE!	6	0	#VALUE!	#VALUE!	#VALUE!	#VALUE!	#VALUE!	#VALUE!	#VALUE!	#VALUE!	#VALUE!	16	16		#VALUE!	#VALUE!	#VALUE!	#VALUE!	#VALUE!	#VALUE!	6		#VALUE!	0	#VALUE!	0	0	1
			#VALUE!	#VALUE!	0		#VALUE!	6	0	#VALUE!	#VALUE!	#VALUE!	#VALUE!	#VALUE!	#VALUE!	#VALUE!	#VALUE!	#VALUE!	16	16		#VALUE!	#VALUE!	#VALUE!	#VALUE!	#VALUE!	#VALUE!	6		#VALUE!	0	#VALUE!	0	0	1
			#VALUE!	#VALUE!	0		#VALUE!	6	0	#VALUE!	#VALUE!	#VALUE!	#VALUE!	#VALUE!	#VALUE!	#VALUE!	#VALUE!	#VALUE!	16	16		#VALUE!	#VALUE!	#VALUE!	#VALUE!	#VALUE!	#VALUE!	6		#VALUE!	0	#VALUE!	0	0	1
			#VALUE!	#VALUE!	0		#VALUE!	6	0	#VALUE!	#VALUE!	#VALUE!	#VALUE!	#VALUE!	#VALUE!	#VALUE!	#VALUE!	#VALUE!	16	16		#VALUE!	#VALUE!	#VALUE!	#VALUE!	#VALUE!	#VALUE!	6		#VALUE!	0	#VALUE!	0	0	1
			#VALUE!	#VALUE!	0		#VALUE!	6	0	#VALUE!	#VALUE!	#VALUE!	#VALUE!	#VALUE!	#VALUE!	#VALUE!	#VALUE!	#VALUE!	16	16		#VALUE!	#VALUE!	#VALUE!	#VALUE!	#VALUE!	#VALUE!	6		#VALUE!	0	#VALUE!	0	0	1
			#VALUE!	#VALUE!	0		#VALUE!	6	0	#VALUE!	#VALUE!	#VALUE!	#VALUE!	#VALUE!	#VALUE!	#VALUE!	#VALUE!	#VALUE!	16	16		#VALUE!	#VALUE!	#VALUE!	#VALUE!	#VALUE!	#VALUE!	6		#VALUE!	0	#VALUE!	0	0	1
			#VALUE!	#VALUE!	0		#VALUE!	6	0	#VALUE!	#VALUE!	#VALUE!	#VALUE!	#VALUE!	#VALUE!	#VALUE!	#VALUE!	#VALUE!	16	16		#VALUE!	#VALUE!	#VALUE!	#VALUE!	#VALUE!	#VALUE!	6		#VALUE!	0	#VALUE!	0	0	1
			#VALUE!	#VALUE!	0		#VALUE!	6	0	#VALUE!	#VALUE!	#VALUE!	#VALUE!	#VALUE!	#VALUE!	#VALUE!	#VALUE!	#VALUE!	16	16		#VALUE!	#VALUE!	#VALUE!	#VALUE!	#VALUE!	#VALUE!	6		#VALUE!	0	#VALUE!	0	0	1
			#VALUE!	#VALUE!	0		#VALUE!	6	0	#VALUE!	#VALUE!	#VALUE!	#VALUE!	#VALUE!	#VALUE!	#VALUE!	#VALUE!	#VALUE!	16	16		#VALUE!	#VALUE!	#VALUE!	#VALUE!	#VALUE!	#VALUE!	6		#VALUE!	0	#VALUE!	0	0	1
			#VALUE!	#VALUE!	0		#VALUE!	6	0	#VALUE!	#VALUE!	#VALUE!	#VALUE!	#VALUE!	#VALUE!	#VALUE!	#VALUE!	#VALUE!	16	16		#VALUE!	#VALUE!	#VALUE!	#VALUE!	#VALUE!	#VALUE!	6		#VALUE!	0	#VALUE!	0	0	1
			#VALUE!	#VALUE!	0		#VALUE!	6	0	#VALUE!	#VALUE!	#VALUE!	#VALUE!	#VALUE!	#VALUE!	#VALUE!	#VALUE!	#VALUE!	16	16		#VALUE!	#VALUE!	#VALUE!	#VALUE!	#VALUE!	#VALUE!	6		#VALUE!	0	#VALUE!	0	0	1
			#VALUE!	#VALUE!	0		#VALUE!	6	0	#VALUE!	#VALUE!	#VALUE!	#VALUE!	#VALUE!	#VALUE!	#VALUE!	#VALUE!	#VALUE!	16	16		#VALUE!	#VALUE!	#VALUE!	#VALUE!	#VALUE!	#VALUE!	6		#VALUE!	0	#VALUE!	0	0	1
			#VALUE!	#VALUE!	0		#VALUE!	6	0	#VALUE!	#VALUE!	#VALUE!	#VALUE!	#VALUE!	#VALUE!	#VALUE!	#VALUE!	#VALUE!	16	16		#VALUE!	#VALUE!	#VALUE!	#VALUE!	#VALUE!	#VALUE!	6		#VALUE!	0	#VALUE!	0	0	1
			#VALUE!	#VALUE!	0		#VALUE!	6	0	#VALUE!	#VALUE!	#VALUE!	#VALUE!	#VALUE!	#VALUE!	#VALUE!	#VALUE!	#VALUE!	16	16		#VALUE!	#VALUE!	#VALUE!	#VALUE!	#VALUE!	#VALUE!	6		#VALUE!	0	#VALUE!	0	0	1
			#VALUE!	#VALUE!	0		#VALUE!	6	0	#VALUE!	#VALUE!	#VALUE!	#VALUE!	#VALUE!	#VALUE!	#VALUE!	#VALUE!	#VALUE!	16	16		#VALUE!	#VALUE!	#VALUE!	#VALUE!	#VALUE!	#VALUE!	6		#VALUE!	0	#VALUE!	0	0	1
			#VALUE!	#VALUE!	0		#VALUE!	6	0	#VALUE!	#VALUE!	#VALUE!	#VALUE!	#VALUE!	#VALUE!	#VALUE!	#VALUE!	#VALUE!	16	16		#VALUE!	#VALUE!	#VALUE!	#VALUE!	#VALUE!	#VALUE!	6		#VALUE!	0	#VALUE!	0	0	1
			#VALUE!	#VALUE!	0		#VALUE!	6	0	#VALUE!	#VALUE!	#VALUE!	#VALUE!	#VALUE!	#VALUE!	#VALUE!	#VALUE!	#VALUE!	16	16		#VALUE!	#VALUE!	#VALUE!	#VALUE!	#VALUE!	#VALUE!	6		#VALUE!	0	#VALUE!	0	0	1
			#VALUE!	#VALUE!	0		#VALUE!	6	0	#VALUE!	#VALUE!	#VALUE!	#VALUE!	#VALUE!	#VALUE!	#VALUE!	#VALUE!	#VALUE!	16	16		#VALUE!	#VALUE!	#VALUE!	#VALUE!	#VALUE!	#VALUE!	6		#VALUE!	0	#VALUE!	0	0	1
			#VALUE!	#VALUE!	0		#VALUE!	6	0	#VALUE!	#VALUE!	#VALUE!	#VALUE!	#VALUE!	#VALUE!	#VALUE!	#VALUE!	#VALUE!	16	16		#VALUE!	#VALUE!	#VALUE!	#VALUE!	#VALUE!	#VALUE!	6		#VALUE!	0	#VALUE!	0	0	1
			#VALUE!	#VALUE!	0		#VALUE!	6	0	#VALUE!	#VALUE!	#VALUE!	#VALUE!	#VALUE!	#VALUE!	#VALUE!	#VALUE!	#VALUE!	16	16		#VALUE!	#VALUE!	#VALUE!	#VALUE!	#VALUE!	#VALUE!	6		#VALUE!	0	#VALUE!	0	0	1
			#VALUE!	#VALUE!	0		#VALUE!	6	0	#VALUE!	#VALUE!	#VALUE!	#VALUE!	#VALUE!	#VALUE!	#VALUE!	#VALUE!	#VALUE!	16	16		#VALUE!	#VALUE!	#VALUE!	#VALUE!	#VALUE!	#VALUE!	6		#VALUE!	0	#VALUE!	0	0	1
			#VALUE!	#VALUE!	0		#VALUE!	6	0	#VALUE!	#VALUE!	#VALUE!	#VALUE!	#VALUE!	#VALUE!	#VALUE!	#VALUE!	#VALUE!	16	16		#VALUE!	#VALUE!	#VALUE!	#VALUE!	#VALUE!	#VALUE!	6		#VALUE!	0	#VALUE!	0	0	1
			#VALUE!	#VALUE!	0		#VALUE!	6	0	#VALUE!	#VALUE!	#VALUE!	#VALUE!	#VALUE!	#VALUE!	#VALUE!	#VALUE!	#VALUE!	16	16		#VALUE!	#VALUE!	#VALUE!	#VALUE!	#VALUE!	#VALUE!	6		#VALUE!	0	#VALUE!	0	0	1
			#VALUE!	#VALUE!	0		#VALUE!	6	0	#VALUE!	#VALUE!	#VALUE!	#VALUE!	#VALUE!	#VALUE!	#VALUE!	#VALUE!	#VALUE!	16	16		#VALUE!	#VALUE!	#VALUE!	#VALUE!	#VALUE!	#VALUE!	6		#VALUE!	0	#VALUE!	0	0	1
			#VALUE!	#VALUE!	0		#VALUE!	6	0	#VALUE!	#VALUE!	#VALUE!	#VALUE!	#VALUE!	#VALUE!	#VALUE!	#VALUE!	#VALUE!	16	16		#VALUE!	#VALUE!	#VALUE!	#VALUE!	#VALUE!	#VALUE!	6		#VALUE!	0	#VALUE!	0	0	1
			#VALUE!	#VALUE!	0		#VALUE!	6	0	#VALUE!	#VALUE!	#VALUE!	#VALUE!	#VALUE!	#VALUE!	#VALUE!	#VALUE!	#VALUE!	16	16		#VALUE!	#VALUE!	#VALUE!	#VALUE!	#VALUE!	#VALUE!	6		#VALUE!	0	#VALUE!	0	0	1
			#VALUE!	#VALUE!	0		#VALUE!	6	0	#VALUE!	#VALUE!	#VALUE!	#VALUE!	#VALUE!	#VALUE!	#VALUE!	#VALUE!	#VALUE!	16	16		#VALUE!	#VALUE!	#VALUE!	#VALUE!	#VALUE!	#VALUE!	6		#VALUE!	0	#VALUE!	0	0	1
			#VALUE!	#VALUE!	0		#VALUE!	6	0	#VALUE!	#VALUE!	#VALUE!	#VALUE!	#VALUE!	#VALUE!	#VALUE!	#VALUE!	#VALUE!	16	16		#VALUE!	#VALUE!	#VALUE!	#VALUE!	#VALUE!	#VALUE!	6		#VALUE!	0	#VALUE!	0	0	1
